# Supplementary material for: Crystal structure of tetra­kis­(μ-4-benzyl-4H-1,2,4-triazole-κ2 N 1:N 2)tetra­fluoridodi-μ2-oxido-dioxidodisilver(I)divanadium(V)
Source: Acta Crystallogr E Crystallogr Commun. 2022 Mar 15;78(Pt 4):399–403. doi: 10.1107/S2056989022001712 (PMC8983979; doi:10.1107/S2056989022001712)
Supplement: Supplementary file 1 [file e-78-00399-sup1.cif]

##############################################################################
#                                                                            #
# This CIF contains the data in a paper accepted for publication in          #
# Acta Crystallographica Section E. It conforms to the requirements of       #
# Notes for Authors for Acta Crystallographica Section E, and has been       #
# peer reviewed under the auspices of the IUCr Commission on Journals.       #
#                                                                            #
# Full details of the Crystallographic Information File format               #
# are given in the paper "The Crystallographic Information File (CIF):       #
# a New Standard Archive File for Crystallography" by S. R. Hall, F. H.      #
# Allen and I. D. Brown [Acta Cryst. (1991), A47, 655-685].                  #
#                                                                            #
# The current version of the core CIF dictionary is obtainable from          #
# ftp://ftp.iucr.org/pub/cif_core.dic.                                       #
#                                                                            #
# Software is freely available for graphical display of the structure(s)     #
# in this CIF. For information consult the CIF software page                 #
# http://www.iucr.org/resources/cif/software.                                #
#                                                                            #
# This file may be used for bona fide research purposes within the           #
# scientific community so long as proper attribution is given to the journal # 
# article from which it was obtained.                                        #
#                                                                            #
##############################################################################
data_I
_audit_creation_method     'SHELXL-2014/7'
_journal_date_recd_electronic     2021-10-14
_journal_date_accepted     2022-02-14
_journal_name_full     'Acta Crystallographica, Section E'
_journal_year     2022
_journal_volume     78
_journal_issue      1
_journal_page_first     0
_journal_page_last     0
_journal_paper_category     GM
_journal_paper_doi     10.1107/S2056989022001712
_journal_coeditor_code     DJ2039
_publ_contact_author_name     'Ganna A. Senchyk'
_publ_contact_author_address
;
Inorganic Chemistry Department, Taras Shevchenko National University of Kyiv,
Volodymyrska Street, 64, Kyiv 01033,
Ukraine
;
_publ_contact_author_email     'senchyk.ganna@gmail.com'
_publ_contact_author_fax     ?
_publ_contact_author_phone     ?
_publ_section_title
;\
Crystal structure of
tetrakis(\m-4-benzyl-4<i>H</i>-1,2,4-triazole-\k^2^<i>N</i>^1^:<i>N</i>^2^)\
tetrafluoridodi-\m~2~-oxido-dioxidodisilver(I)divanadium(V)
;
loop_
    _publ_author_name
    _publ_author_footnote
    _publ_author_address
    'Senchyk, Ganna A.' .
;
Inorganic Chemistry Department, Taras Shevchenko National University of Kyiv,
Volodymyrska Street, 64, Kyiv 01033,
Ukraine
;
    'Lysenko, Andrey B.' .
;
Inorganic Chemistry Department, Taras Shevchenko National University of Kyiv,
Volodymyrska Street, 64, Kyiv 01033,
Ukraine
;
    'Rusanov, Eduard B.' .
;
Institute of Organic Chemistry, Murmanska Street, 5, Kyiv, 02660,
Ukraine
;
    'Domasevitch, Kostiantyn V.' .
;
Inorganic Chemistry Department, Taras Shevchenko National University of Kyiv,
Volodymyrska Street, 64, Kyiv 01033,
Ukraine
;
_publ_section_synopsis
;
The title heterobimetallic silver(I)--vanadium(V) oxide-fluoride compound is
built on the {Ag~2~(VO~2~F~2~)~2~(<i>tr</i>)~4~} secondary building unit
supported by  1,2,4-triazole ligands
[4-benzyl-(4<i>H</i>-1,2,4-triazol-4-yl)].
;
_chemical_name_systematic
;\
Tetrakis(\m-4-benzyl-4<i>H</i>-1,2,4-triazole-\
\k^2^<i>N</i>^1^:<i>N</i>^2^)tetrafluoridodi-\m~2~-oxido-dioxidodisilver(I)\
divanadium(V)
;
_chemical_name_common     ?
_chemical_formula_moiety     'C36 H36 Ag2 F4 N12 O4 V2'
_chemical_formula_sum     'C36 H36 Ag2 F4 N12 O4 V2'
_chemical_formula_iupac     '[Ag2 V2 F4 O4 (C9 H9 N3)4]'
_chemical_formula_weight     1094.39
_chemical_melting_point     ?
_space_group_crystal_system     monoclinic
_space_group_name_H-M_alt     'P 21/c'
_space_group_name_Hall     '-P 2ybc'
loop_
    _space_group_symop_operation_xyz
    'x, y, z'
    '-x, y+1/2, -z+1/2'
    '-x, -y, -z'
    'x, -y-1/2, z-1/2'
_cell_length_a     7.5484(2)
_cell_length_b     21.2439(6)
_cell_length_c     12.5910(4)
_cell_angle_alpha     90
_cell_angle_beta     90.910(2)
_cell_angle_gamma     90
_cell_volume     2018.81(10)
_cell_formula_units_Z     2
_cell_measurement_reflns_used     4931
_cell_measurement_theta_min     2.51
_cell_measurement_theta_max     23.76
_cell_measurement_temperature     296(2)
_exptl_crystal_description     block
_exptl_crystal_colour     colorless
_exptl_crystal_size_max     0.270
_exptl_crystal_size_mid     0.140
_exptl_crystal_size_min     0.120
_exptl_crystal_density_diffrn     1.800
_exptl_crystal_F_000     1088
_exptl_absorpt_coefficient_mu     1.479
_exptl_absorpt_correction_type     multi-scan
_exptl_absorpt_process_details
;
(SADABS; Bruker, 2008)
;
_exptl_absorpt_correction_T_min     0.6571
_exptl_absorpt_correction_T_max     0.8562
_diffrn_ambient_temperature     296(2)
_diffrn_source     'fine-focus sealed tube'
_diffrn_radiation_type     MoK\a
_diffrn_radiation_wavelength     0.71073
_diffrn_measurement_device_type     'Bruker APEXII area-detector '
_diffrn_measurement_method     '\w scans'
_diffrn_reflns_number     22923
_diffrn_reflns_av_R_equivalents     0.0444
_diffrn_reflns_av_unetI/netI     0.0467
_diffrn_reflns_theta_min     1.880
_diffrn_reflns_theta_max     28.717
_diffrn_reflns_theta_full     25.242
_diffrn_measured_fraction_theta_max     0.982
_diffrn_measured_fraction_theta_full     1.000
_diffrn_reflns_limit_h_min     -10
_diffrn_reflns_limit_h_max     10
_diffrn_reflns_limit_k_min     -26
_diffrn_reflns_limit_k_max     28
_diffrn_reflns_limit_l_min     -16
_diffrn_reflns_limit_l_max     14
_refine_special_details     ?
_reflns_number_total     5125
_reflns_number_gt     3468
_reflns_threshold_expression     'I > 2\s(I)'
_refine_ls_structure_factor_coef     Fsqd
_refine_ls_matrix_type     full
_refine_ls_R_factor_all     0.0750
_refine_ls_R_factor_gt     0.0379
_refine_ls_wR_factor_gt     0.0657
_refine_ls_wR_factor_ref     0.0775
_refine_ls_goodness_of_fit_ref     1.019
_refine_ls_restrained_S_all     1.013
_refine_ls_number_reflns     5125
_refine_ls_number_parameters     323
_refine_ls_number_restraints     65
_refine_ls_hydrogen_treatment     constr
_refine_ls_weighting_scheme     calc
_refine_ls_weighting_details
              'w=1/[\s^2^(Fo^2^)+(0.0194P)^2^+2.1764P] where P=(Fo^2^+2Fc^2^)/3'
_atom_sites_solution_hydrogens     geom
_atom_sites_solution_primary     direct
_atom_sites_solution_secondary     difmap
_refine_ls_shift/su_max     0.001
_refine_ls_shift/su_mean     0.000
_refine_diff_density_max     0.580
_refine_diff_density_min     -0.418
_refine_ls_extinction_method     none
_refine_ls_extinction_coef     .
loop_
    _atom_type_symbol
    _atom_type_description
    _atom_type_scat_dispersion_real
    _atom_type_scat_dispersion_imag
    _atom_type_scat_source
    'C' 'C' 0.0033 0.0016
                         'International Tables Vol C Tables 4.2.6.8 and 6.1.1.4'
    'H' 'H' 0.0000 0.0000
                         'International Tables Vol C Tables 4.2.6.8 and 6.1.1.4'
    'N' 'N' 0.0061 0.0033
                         'International Tables Vol C Tables 4.2.6.8 and 6.1.1.4'
    'O' 'O' 0.0106 0.0060
                         'International Tables Vol C Tables 4.2.6.8 and 6.1.1.4'
    'F' 'F' 0.0171 0.0103
                         'International Tables Vol C Tables 4.2.6.8 and 6.1.1.4'
    'V' 'V' 0.3005 0.5294
                         'International Tables Vol C Tables 4.2.6.8 and 6.1.1.4'
    'Ag' 'Ag' -0.8971 1.1015
                         'International Tables Vol C Tables 4.2.6.8 and 6.1.1.4'
_computing_data_collection
;
APEX2 (Bruker, 2008)
;
_computing_cell_refinement
;
SAINT (Bruker, 2008)
;
_computing_data_reduction
;
SAINT (Bruker, 2008)
;
_computing_structure_solution
;
SHELXS97 (Sheldrick, 2008)
;
_computing_structure_refinement
;
<i>SHELXL2014/7</i> (Sheldrick, 2015)
;
_computing_molecular_graphics
;
DIAMOND (Brandenburg, 1999)
;
_computing_publication_material
;
WinGX (Farrugia, 2012)
;
loop_
    _atom_site_type_symbol
    _atom_site_label
    _atom_site_fract_x
    _atom_site_fract_y
    _atom_site_fract_z
    _atom_site_U_iso_or_equiv
    _atom_site_adp_type
    _atom_site_calc_flag
    _atom_site_occupancy
    _atom_site_disorder_assembly
    _atom_site_disorder_group
    Ag Ag1 0.00892(3) 0.49751(2) 0.16871(2) 0.04174(9) Uani d 1 . .
    V V1 0.43103(7) 0.48341(2) 0.33615(4) 0.03165(13) Uani d 1 . .
    F F1 0.6173(3) 0.42871(13) 0.32820(16) 0.0802(8) Uani d 1 . .
    F F2 0.3957(2) 0.45217(9) 0.46985(15) 0.0471(5) Uani d 1 . .
    O O1 0.3065(3) 0.45593(10) 0.23966(17) 0.0407(5) Uani d 1 . .
    O O2 0.5296(3) 0.54823(11) 0.29314(16) 0.0424(6) Uani d 1 . .
    N N1 0.0417(3) 0.54163(12) 0.32878(19) 0.0315(6) Uani d 1 . .
    N N2 0.2025(3) 0.54132(11) 0.38181(19) 0.0301(6) Uani d 1 . .
    N N3 0.0147(3) 0.59315(11) 0.47783(18) 0.0292(6) Uani d 1 . .
    N N4 0.2055(4) 0.54025(13) 0.0405(2) 0.0386(6) Uani d 1 . .
    N N5 0.1929(3) 0.54905(12) -0.06853(19) 0.0345(6) Uani d 1 . .
    N N6 0.4464(3) 0.58619(12) -0.0125(2) 0.0342(6) Uani d 1 . .
    C C1 -0.0684(4) 0.57241(14) 0.3893(2) 0.0337(7) Uani d 1 . .
    H H1 -0.1876 0.5790 0.3732 0.040 Uiso calc 1 . .
    C C2 0.1821(4) 0.57219(14) 0.4702(2) 0.0328(7) Uani d 1 . .
    H H2 0.2710 0.5788 0.5209 0.039 Uiso calc 1 . .
    C C3 -0.0650(4) 0.62351(15) 0.5708(2) 0.0400(8) Uani d 1 . .
    H H3A -0.0579 0.5945 0.6301 0.048 Uiso calc 1 . .
    H H3B -0.1896 0.6308 0.5552 0.048 Uiso calc 1 . .
    C C4 0.0174(4) 0.68457(14) 0.6044(2) 0.0308(7) Uani d 1 . .
    C C5 0.0024(5) 0.73774(17) 0.5430(3) 0.0490(9) Uani d 1 . .
    H H5 -0.0493 0.7354 0.4756 0.059 Uiso calc 1 . .
    C C6 0.0646(6) 0.79525(19) 0.5816(4) 0.0696(13) Uani d 1 . .
    H H6 0.0537 0.8314 0.5403 0.084 Uiso calc 1 . .
    C C7 0.1417(6) 0.7982(2) 0.6806(5) 0.0775(15) Uani d 1 . .
    H H7 0.1817 0.8367 0.7068 0.093 Uiso calc 1 . .
    C C8 0.1607(6) 0.7456(3) 0.7410(4) 0.0752(14) Uani d 1 . .
    H H8 0.2152 0.7479 0.8076 0.090 Uiso calc 1 . .
    C C9 0.0986(5) 0.68877(19) 0.7030(3) 0.0517(10) Uani d 1 . .
    H H9 0.1118 0.6528 0.7444 0.062 Uiso calc 1 . .
    C C10 0.3594(4) 0.56283(15) 0.0704(2) 0.0385(8) Uani d 1 . .
    H H10 0.4025 0.5627 0.1400 0.046 Uiso calc 1 . .
    C C11 0.3391(4) 0.57667(15) -0.0972(2) 0.0369(7) Uani d 1 . .
    H H11 0.3652 0.5881 -0.1665 0.044 Uiso calc 1 . .
    C C12 0.6224(7) 0.6171(4) -0.0050(16) 0.040(3) Uani d 0.68(3) A 1
    H H12A 0.7076 0.5936 -0.0462 0.048 Uiso calc 0.68(3) A 1
    H H12B 0.6633 0.6178 0.0684 0.048 Uiso calc 0.68(3) A 1
    C C13 0.608(2) 0.6830(4) -0.0465(10) 0.0356(18) Uani d 0.68(3) A 1
    C C14 0.5342(18) 0.7259(6) 0.0216(12) 0.049(2) Uani d 0.68(3) A 1
    H H14 0.4990 0.7131 0.0887 0.058 Uiso calc 0.68(3) A 1
    C C15 0.5119(14) 0.7881(5) -0.009(2) 0.068(4) Uani d 0.68(3) A 1
    H H15 0.4623 0.8171 0.0370 0.081 Uiso calc 0.68(3) A 1
    C C16 0.5640(18) 0.8063(5) -0.1083(18) 0.065(5) Uani d 0.68(3) A 1
    H H16 0.5470 0.8478 -0.1295 0.078 Uiso calc 0.68(3) A 1
    C C17 0.639(2) 0.7654(8) -0.1755(12) 0.072(4) Uani d 0.68(3) A 1
    H H17 0.6767 0.7787 -0.2417 0.086 Uiso calc 0.68(3) A 1
    C C18 0.660(2) 0.7029(7) -0.1450(11) 0.057(3) Uani d 0.68(3) A 1
    H H18 0.7102 0.6743 -0.1917 0.069 Uiso calc 0.68(3) A 1
    C C12A 0.6197(12) 0.6178(8) -0.026(3) 0.034(4) Uani d 0.32(3) A 2
    H H12C 0.6862 0.5951 -0.0794 0.041 Uiso calc 0.32(3) A 2
    H H12D 0.6862 0.6157 0.0400 0.041 Uiso calc 0.32(3) A 2
    C C13A 0.605(4) 0.6853(8) -0.060(2) 0.035(4) Uani d 0.32(3) A 2
    C C14A 0.530(3) 0.7370(10) -0.0096(18) 0.038(4) Uani d 0.32(3) A 2
    H H14A 0.4803 0.7324 0.0570 0.046 Uiso calc 0.32(3) A 2
    C C15A 0.530(2) 0.7955(8) -0.059(2) 0.048(5) Uani d 0.32(3) A 2
    H H15A 0.4797 0.8300 -0.0254 0.057 Uiso calc 0.32(3) A 2
    C C16A 0.604(2) 0.8023(6) -0.1587(19) 0.047(4) Uani d 0.32(3) A 2
    H H16A 0.6038 0.8415 -0.1917 0.056 Uiso calc 0.32(3) A 2
    C C17A 0.679(3) 0.7507(8) -0.2089(17) 0.044(4) Uani d 0.32(3) A 2
    H H17A 0.7284 0.7553 -0.2755 0.053 Uiso calc 0.32(3) A 2
    C C18A 0.679(4) 0.6922(7) -0.159(2) 0.039(5) Uani d 0.32(3) A 2
    H H18A 0.7289 0.6576 -0.1931 0.046 Uiso calc 0.32(3) A 2
loop_
    _atom_site_aniso_label
    _atom_site_aniso_U_11
    _atom_site_aniso_U_22
    _atom_site_aniso_U_33
    _atom_site_aniso_U_12
    _atom_site_aniso_U_13
    _atom_site_aniso_U_23
    Ag1 0.04650(15) 0.04865(17) 0.02972(13) -0.00637(12) -0.01010(10)
                                                                    -0.00375(12)
    V1 0.0375(3) 0.0324(3) 0.0249(3) 0.0025(2) -0.0031(2) 0.0009(2)
    F1 0.0848(17) 0.121(2) 0.0337(12) 0.0688(16) -0.0171(12) -0.0150(13)
    F2 0.0453(11) 0.0559(13) 0.0398(11) -0.0063(9) -0.0038(9) 0.0181(9)
    O1 0.0490(14) 0.0397(13) 0.0330(12) 0.0045(10) -0.0085(11) -0.0072(10)
    O2 0.0326(12) 0.0692(16) 0.0253(11) -0.0118(11) -0.0045(10) 0.0048(11)
    N1 0.0264(13) 0.0414(16) 0.0264(13) -0.0014(11) -0.0060(11) -0.0052(11)
    N2 0.0282(13) 0.0329(14) 0.0290(14) 0.0001(11) -0.0083(11) -0.0044(11)
    N3 0.0341(14) 0.0300(14) 0.0235(14) -0.0013(11) -0.0001(11) -0.0039(10)
    N4 0.0502(17) 0.0411(16) 0.0242(14) -0.0115(13) -0.0049(12) 0.0053(12)
    N5 0.0402(15) 0.0408(16) 0.0223(13) -0.0068(12) -0.0028(12) -0.0022(11)
    N6 0.0363(14) 0.0373(15) 0.0287(14) -0.0043(11) -0.0056(12) 0.0021(11)
    C1 0.0256(16) 0.0412(19) 0.0341(17) 0.0004(13) -0.0084(14) -0.0044(14)
    C2 0.0309(16) 0.0373(18) 0.0300(17) 0.0005(13) -0.0085(14) -0.0051(14)
    C3 0.047(2) 0.0395(19) 0.0337(18) -0.0056(15) 0.0107(16) -0.0084(15)
    C4 0.0270(16) 0.0316(17) 0.0339(17) 0.0017(13) 0.0031(13) -0.0065(13)
    C5 0.046(2) 0.046(2) 0.055(2) -0.0040(17) -0.0043(18) 0.0073(18)
    C6 0.062(3) 0.037(2) 0.110(4) -0.004(2) 0.013(3) 0.009(2)
    C7 0.070(3) 0.062(3) 0.101(4) -0.024(2) 0.023(3) -0.043(3)
    C8 0.067(3) 0.105(4) 0.053(3) -0.028(3) 0.001(2) -0.034(3)
    C9 0.054(2) 0.062(3) 0.039(2) -0.0041(19) -0.0045(18) -0.0032(18)
    C10 0.052(2) 0.0395(19) 0.0239(16) -0.0072(16) -0.0098(15) 0.0055(14)
    C11 0.0428(19) 0.046(2) 0.0220(16) -0.0028(16) -0.0040(14) 0.0020(14)
    C12 0.036(3) 0.049(3) 0.036(8) -0.008(3) -0.010(3) 0.006(3)
    C13 0.031(3) 0.036(3) 0.040(4) -0.008(3) -0.008(3) -0.004(3)
    C14 0.046(4) 0.049(5) 0.052(5) 0.001(4) -0.003(4) -0.003(4)
    C15 0.046(4) 0.042(5) 0.115(12) 0.002(3) -0.008(6) -0.012(6)
    C16 0.052(6) 0.050(5) 0.093(13) -0.016(4) -0.022(7) 0.033(6)
    C17 0.080(9) 0.081(9) 0.053(7) -0.027(7) -0.009(5) 0.019(6)
    C18 0.066(8) 0.054(5) 0.052(6) -0.017(5) -0.005(5) -0.008(5)
    C12A 0.037(6) 0.046(5) 0.020(9) 0.001(5) -0.009(4) 0.003(4)
    C13A 0.035(6) 0.032(5) 0.037(7) -0.004(5) -0.005(6) -0.001(5)
    C14A 0.034(7) 0.044(8) 0.036(9) -0.004(5) 0.001(7) 0.004(6)
    C15A 0.061(11) 0.035(8) 0.048(11) 0.005(7) 0.004(9) -0.001(7)
    C16A 0.045(9) 0.040(7) 0.055(10) -0.010(6) 0.002(7) 0.005(7)
    C17A 0.047(9) 0.036(7) 0.050(9) -0.006(5) 0.005(6) 0.000(6)
    C18A 0.048(10) 0.036(7) 0.032(8) -0.010(6) 0.004(6) 0.002(5)
_geom_special_details
;
 All esds (except the esd in the dihedral angle between two l.s. planes)
 are estimated using the full covariance matrix.  The cell esds are taken
 into account individually in the estimation of esds in distances, angles
 and torsion angles; correlations between esds in cell parameters are only
 used when they are defined by crystal symmetry.  An approximate (isotropic)
 treatment of cell esds is used for estimating esds involving l.s. planes.
;
loop_
    _geom_bond_atom_site_label_1
    _geom_bond_atom_site_label_2
    _geom_bond_site_symmetry_2
    _geom_bond_distance
    _geom_bond_publ_flag
    Ag1 N5 3_565 2.197(2) y
    Ag1 N1 . 2.233(2) y
    Ag1 N4 . 2.390(3) y
    Ag1 O1 . 2.562(2) y
    V1 O1 . 1.632(2) y
    V1 O2 . 1.660(2) y
    V1 F1 . 1.828(2) y
    V1 F2 . 1.8330(18) y
    V1 N2 . 2.203(2) y
    N1 C1 . 1.311(4) ?
    N1 N2 . 1.376(3) ?
    N2 C2 . 1.303(4) ?
    N3 C1 . 1.345(4) ?
    N3 C2 . 1.345(4) ?
    N3 C3 . 1.473(4) ?
    N4 C10 . 1.306(4) ?
    N4 N5 . 1.387(3) ?
    N5 C11 . 1.306(4) ?
    N5 Ag1 3_565 2.197(2) ?
    N6 C10 . 1.339(4) ?
    N6 C11 . 1.344(4) ?
    N6 C12A . 1.484(5) ?
    N6 C12 . 1.484(5) ?
    C1 H1 . 0.9300 ?
    C2 H2 . 0.9300 ?
    C3 C4 . 1.497(4) ?
    C3 H3A . 0.9700 ?
    C3 H3B . 0.9700 ?
    C4 C5 . 1.372(5) ?
    C4 C9 . 1.378(4) ?
    C5 C6 . 1.393(5) ?
    C5 H5 . 0.9300 ?
    C6 C7 . 1.369(6) ?
    C6 H6 . 0.9300 ?
    C7 C8 . 1.358(7) ?
    C7 H7 . 0.9300 ?
    C8 C9 . 1.378(6) ?
    C8 H8 . 0.9300 ?
    C9 H9 . 0.9300 ?
    C10 H10 . 0.9300 ?
    C11 H11 . 0.9300 ?
    C12 C13 . 1.497(5) ?
    C12 H12A . 0.9700 ?
    C12 H12B . 0.9700 ?
    C13 C18 . 1.374(9) ?
    C13 C14 . 1.375(8) ?
    C14 C15 . 1.386(11) ?
    C14 H14 . 0.9300 ?
    C15 C16 . 1.371(12) ?
    C15 H15 . 0.9300 ?
    C16 C17 . 1.344(13) ?
    C16 H16 . 0.9300 ?
    C17 C18 . 1.390(11) ?
    C17 H17 . 0.9300 ?
    C18 H18 . 0.9300 ?
    C12A C13A . 1.497(6) ?
    C12A H12C . 0.9700 ?
    C12A H12D . 0.9700 ?
    C13A C14A . 1.3900 ?
    C13A C18A . 1.3900 ?
    C14A C15A . 1.3900 ?
    C14A H14A . 0.9300 ?
    C15A C16A . 1.3900 ?
    C15A H15A . 0.9300 ?
    C16A C17A . 1.3900 ?
    C16A H16A . 0.9300 ?
    C17A C18A . 1.3900 ?
    C17A H17A . 0.9300 ?
    C18A H18A . 0.9300 ?
loop_
    _geom_angle_atom_site_label_1
    _geom_angle_atom_site_label_2
    _geom_angle_atom_site_label_3
    _geom_angle_site_symmetry_1
    _geom_angle_site_symmetry_3
    _geom_angle
    _geom_angle_publ_flag
    N5 Ag1 N1 3_565 . 140.62(9) y
    N5 Ag1 N4 3_565 . 102.45(9) y
    N1 Ag1 N4 . . 112.90(9) y
    N5 Ag1 O1 3_565 . 129.87(8) y
    N1 Ag1 O1 . . 75.28(8) y
    N4 Ag1 O1 . . 79.39(8) y
    O1 V1 O2 . . 108.04(11) y
    O1 V1 F1 . . 99.57(11) y
    O2 V1 F1 . . 99.21(13) y
    O1 V1 F2 . . 117.63(10) y
    O2 V1 F2 . . 132.25(10) y
    F1 V1 F2 . . 86.76(10) y
    O1 V1 N2 . . 87.14(10) y
    O2 V1 N2 . . 88.78(11) y
    F1 V1 N2 . . 167.32(10) y
    F2 V1 N2 . . 80.59(9) y
    V1 O1 Ag1 . . 128.89(11) y
    C1 N1 N2 . . 106.4(2) ?
    C1 N1 Ag1 . . 132.19(19) ?
    N2 N1 Ag1 . . 121.35(18) ?
    C2 N2 N1 . . 107.3(2) ?
    C2 N2 V1 . . 127.4(2) ?
    N1 N2 V1 . . 124.36(18) ?
    C1 N3 C2 . . 105.0(2) ?
    C1 N3 C3 . . 127.7(3) ?
    C2 N3 C3 . . 126.7(3) ?
    C10 N4 N5 . . 106.5(2) ?
    C10 N4 Ag1 . . 120.2(2) ?
    N5 N4 Ag1 . . 133.30(19) ?
    C11 N5 N4 . . 106.8(2) ?
    C11 N5 Ag1 . 3_565 128.7(2) ?
    N4 N5 Ag1 . 3_565 122.94(19) ?
    C10 N6 C11 . . 105.4(3) ?
    C10 N6 C12A . . 134.8(15) ?
    C11 N6 C12A . . 119.7(15) ?
    C10 N6 C12 . . 124.3(8) ?
    C11 N6 C12 . . 130.2(7) ?
    N1 C1 N3 . . 110.7(3) ?
    N1 C1 H1 . . 124.6 ?
    N3 C1 H1 . . 124.6 ?
    N2 C2 N3 . . 110.6(3) ?
    N2 C2 H2 . . 124.7 ?
    N3 C2 H2 . . 124.7 ?
    N3 C3 C4 . . 115.5(3) ?
    N3 C3 H3A . . 108.4 ?
    C4 C3 H3A . . 108.4 ?
    N3 C3 H3B . . 108.4 ?
    C4 C3 H3B . . 108.4 ?
    H3A C3 H3B . . 107.5 ?
    C5 C4 C9 . . 119.0(3) ?
    C5 C4 C3 . . 121.6(3) ?
    C9 C4 C3 . . 119.2(3) ?
    C4 C5 C6 . . 120.1(4) ?
    C4 C5 H5 . . 120.0 ?
    C6 C5 H5 . . 120.0 ?
    C7 C6 C5 . . 119.6(4) ?
    C7 C6 H6 . . 120.2 ?
    C5 C6 H6 . . 120.2 ?
    C8 C7 C6 . . 120.8(4) ?
    C8 C7 H7 . . 119.6 ?
    C6 C7 H7 . . 119.6 ?
    C7 C8 C9 . . 119.6(4) ?
    C7 C8 H8 . . 120.2 ?
    C9 C8 H8 . . 120.2 ?
    C8 C9 C4 . . 120.9(4) ?
    C8 C9 H9 . . 119.6 ?
    C4 C9 H9 . . 119.6 ?
    N4 C10 N6 . . 110.8(3) ?
    N4 C10 H10 . . 124.6 ?
    N6 C10 H10 . . 124.6 ?
    N5 C11 N6 . . 110.5(3) ?
    N5 C11 H11 . . 124.8 ?
    N6 C11 H11 . . 124.8 ?
    N6 C12 C13 . . 109.3(8) ?
    N6 C12 H12A . . 109.8 ?
    C13 C12 H12A . . 109.8 ?
    N6 C12 H12B . . 109.8 ?
    C13 C12 H12B . . 109.8 ?
    H12A C12 H12B . . 108.3 ?
    C18 C13 C14 . . 118.9(7) ?
    C18 C13 C12 . . 125.6(13) ?
    C14 C13 C12 . . 115.5(13) ?
    C13 C14 C15 . . 120.4(8) ?
    C13 C14 H14 . . 119.8 ?
    C15 C14 H14 . . 119.8 ?
    C16 C15 C14 . . 119.2(9) ?
    C16 C15 H15 . . 120.4 ?
    C14 C15 H15 . . 120.4 ?
    C17 C16 C15 . . 121.4(8) ?
    C17 C16 H16 . . 119.3 ?
    C15 C16 H16 . . 119.3 ?
    C16 C17 C18 . . 119.4(8) ?
    C16 C17 H17 . . 120.3 ?
    C18 C17 H17 . . 120.3 ?
    C13 C18 C17 . . 120.7(9) ?
    C13 C18 H18 . . 119.7 ?
    C17 C18 H18 . . 119.7 ?
    N6 C12A C13A . . 113.8(16) ?
    N6 C12A H12C . . 108.8 ?
    C13A C12A H12C . . 108.8 ?
    N6 C12A H12D . . 108.8 ?
    C13A C12A H12D . . 108.8 ?
    H12C C12A H12D . . 107.7 ?
    C14A C13A C18A . . 120.0 ?
    C14A C13A C12A . . 131.1(18) ?
    C18A C13A C12A . . 108.9(19) ?
    C13A C14A C15A . . 120.0 ?
    C13A C14A H14A . . 120.0 ?
    C15A C14A H14A . . 120.0 ?
    C16A C15A C14A . . 120.0 ?
    C16A C15A H15A . . 120.0 ?
    C14A C15A H15A . . 120.0 ?
    C15A C16A C17A . . 120.0 ?
    C15A C16A H16A . . 120.0 ?
    C17A C16A H16A . . 120.0 ?
    C18A C17A C16A . . 120.0 ?
    C18A C17A H17A . . 120.0 ?
    C16A C17A H17A . . 120.0 ?
    C17A C18A C13A . . 120.0 ?
    C17A C18A H18A . . 120.0 ?
    C13A C18A H18A . . 120.0 ?
loop_
    _geom_torsion_atom_site_label_1
    _geom_torsion_atom_site_label_2
    _geom_torsion_atom_site_label_3
    _geom_torsion_atom_site_label_4
    _geom_torsion_site_symmetry_1
    _geom_torsion_site_symmetry_2
    _geom_torsion_site_symmetry_3
    _geom_torsion_site_symmetry_4
    _geom_torsion
    _geom_torsion_publ_flag
    O2 V1 O1 Ag1 . . . . -74.41(17) ?
    F1 V1 O1 Ag1 . . . . -177.46(15) ?
    F2 V1 O1 Ag1 . . . . 91.19(15) ?
    N2 V1 O1 Ag1 . . . . 13.37(14) ?
    C1 N1 N2 C2 . . . . -0.7(3) ?
    Ag1 N1 N2 C2 . . . . 177.7(2) ?
    C1 N1 N2 V1 . . . . 168.9(2) ?
    Ag1 N1 N2 V1 . . . . -12.7(3) ?
    C10 N4 N5 C11 . . . . -0.4(4) ?
    Ag1 N4 N5 C11 . . . . 177.9(2) ?
    C10 N4 N5 Ag1 . . . 3_565 166.2(2) ?
    Ag1 N4 N5 Ag1 . . . 3_565 -15.5(4) ?
    N2 N1 C1 N3 . . . . 1.3(3) ?
    Ag1 N1 C1 N3 . . . . -176.8(2) ?
    C2 N3 C1 N1 . . . . -1.4(3) ?
    C3 N3 C1 N1 . . . . -172.8(3) ?
    N1 N2 C2 N3 . . . . -0.2(3) ?
    V1 N2 C2 N3 . . . . -169.37(19) ?
    C1 N3 C2 N2 . . . . 1.0(3) ?
    C3 N3 C2 N2 . . . . 172.5(3) ?
    C1 N3 C3 C4 . . . . -128.2(3) ?
    C2 N3 C3 C4 . . . . 62.2(4) ?
    N3 C3 C4 C5 . . . . 68.5(4) ?
    N3 C3 C4 C9 . . . . -116.6(3) ?
    C9 C4 C5 C6 . . . . -1.7(5) ?
    C3 C4 C5 C6 . . . . 173.3(3) ?
    C4 C5 C6 C7 . . . . 0.5(6) ?
    C5 C6 C7 C8 . . . . 0.9(7) ?
    C6 C7 C8 C9 . . . . -1.1(7) ?
    C7 C8 C9 C4 . . . . -0.1(7) ?
    C5 C4 C9 C8 . . . . 1.5(5) ?
    C3 C4 C9 C8 . . . . -173.6(4) ?
    N5 N4 C10 N6 . . . . 0.5(4) ?
    Ag1 N4 C10 N6 . . . . -178.0(2) ?
    C11 N6 C10 N4 . . . . -0.4(4) ?
    C12A N6 C10 N4 . . . . 178.8(12) ?
    C12 N6 C10 N4 . . . . 178.0(6) ?
    N4 N5 C11 N6 . . . . 0.1(4) ?
    Ag1 N5 C11 N6 3_565 . . . -165.5(2) ?
    C10 N6 C11 N5 . . . . 0.2(4) ?
    C12A N6 C11 N5 . . . . -179.2(10) ?
    C12 N6 C11 N5 . . . . -178.1(7) ?
    C10 N6 C12 C13 . . . . -120.7(10) ?
    C11 N6 C12 C13 . . . . 57.3(15) ?
    N6 C12 C13 C18 . . . . -101.7(13) ?
    N6 C12 C13 C14 . . . . 77.8(15) ?
    C18 C13 C14 C15 . . . . 0.4(10) ?
    C12 C13 C14 C15 . . . . -179.1(13) ?
    C13 C14 C15 C16 . . . . 0.1(13) ?
    C14 C15 C16 C17 . . . . -1.3(15) ?
    C15 C16 C17 C18 . . . . 1.8(15) ?
    C14 C13 C18 C17 . . . . 0.0(10) ?
    C12 C13 C18 C17 . . . . 179.5(15) ?
    C16 C17 C18 C13 . . . . -1.1(13) ?
    C10 N6 C12A C13A . . . . -113(2) ?
    C11 N6 C12A C13A . . . . 66(3) ?
    N6 C12A C13A C14A . . . . 62(4) ?
    N6 C12A C13A C18A . . . . -117(2) ?
    C18A C13A C14A C15A . . . . 0.0 ?
    C12A C13A C14A C15A . . . . -179(3) ?
    C13A C14A C15A C16A . . . . 0.0 ?
    C14A C15A C16A C17A . . . . 0.0 ?
    C15A C16A C17A C18A . . . . 0.0 ?
    C16A C17A C18A C13A . . . . 0.0 ?
    C14A C13A C18A C17A . . . . 0.0 ?
    C12A C13A C18A C17A . . . . 179(2) ?
loop_
    _geom_hbond_atom_site_label_D
    _geom_hbond_atom_site_label_H
    _geom_hbond_atom_site_label_A
    _geom_hbond_site_symmetry_A
    _geom_hbond_distance_DH
    _geom_hbond_distance_HA
    _geom_hbond_distance_DA
    _geom_hbond_angle_DHA
    _geom_hbond_publ_flag
    C1 H1 O2 1_455 0.93 2.44 3.289(4) 153 yes
    C1 H1 F2 3_566 0.93 2.63 3.108(4) 113 yes
    C2 H2 F1 3_666 0.93 2.07 2.935(4) 154 yes
    C2 H2 F2 3_666 0.93 2.60 3.304(4) 133 yes
    C3 H3A O1 3_566 0.97 2.73 3.465(4) 133 yes
    C3 H3B F2 3_566 0.97 2.37 3.006(4) 123 yes
    C10 H10 O2 . 0.93 2.16 3.082(4) 170 yes
    C11 H11 F1 3_665 0.93 2.07 2.935(4) 153 yes
    C12 H12A O1 3_665 0.97 2.65 3.388(2) 133 yes
    C16 H16 O2 4_575 0.93 2.42 3.339(9) 172 yes
    C18 H18 O1 3_665 0.93 2.83 3.589(15) 139 yes
_shelx_space_group_comment
;
The symmetry employed for this shelxl refinement is uniquely defined
by the following loop, which should always be used as a source of
symmetry information in preference to the above space-group names.
They are only intended as comments.
;
_shelx_estimated_absorpt_T_min     0.691
_shelx_estimated_absorpt_T_max     0.843
_shelx_hkl_file
;
   1   0   0  343.74   11.90
   1   0   0  346.33   12.60
   1   0   0  323.95   11.91
   1   0   0  330.91   11.87
  -1   0   0  358.00   12.69
  -1   0   0  338.62   11.87
  -2   0   0 8018.16  245.64
  -2   0   0 7726.22  247.98
   2   0   0 8030.04  248.35
   2   0   0 8124.80  255.05
   2   0   0 8374.23  264.11
   2   0   0 8011.05  245.84
  -2   0   0 8085.51  264.27
   3   0   0 1986.29   65.09
   3   0   0 1966.90   64.41
  -3   0   0 2143.21   64.73
  -3   0   0 2021.62   68.91
   3   0   0 2020.52   64.92
  -3   0   0 1969.41   64.91
   4   0   0  532.01   20.77
   4   0   0  542.68   19.50
   4   0   0  514.87   20.84
  -4   0   0  562.13   22.14
   5   0   0 1877.24   63.21
  -5   0   0 1978.76   67.53
   5   0   0 1821.57   63.74
   6   0   0  249.64   14.46
  -6   0   0  275.94   15.41
   6   0   0  262.63   14.48
  -7   0   0  214.36   14.23
   7   0   0  184.83   13.24
   7   0   0  210.38   13.72
   8   0   0    5.99    5.80
   8   0   0   14.77    6.00
  -8   0   0   -2.11    5.52
   9   0   0   51.95    9.86
   9   0   0   60.41   10.68
  -9   0   0   48.55   10.28
  10   0   0   37.48   10.11
 -10   0   0   25.93   10.68
  10   0   0   35.50   10.08
   0  -1   0  -13.04    0.22
   0   1   0  -12.83    0.08
   0  -1   0  -12.90    0.07
   1   1   0   10.19    1.31
  -1   1   0    8.67    1.13
   1  -1   0    7.02    1.34
  -1  -1   0    9.24    1.30
  -1  -1   0    8.38    1.42
  -1   1   0    7.46    1.19
  -1   1   0    9.07    1.11
  -1   1   0    9.95    1.45
  -1  -1   0    7.29    1.28
   1   1   0    9.31    1.42
   1   1   0   12.06    1.55
  -2  -1   0 1832.24   57.90
   2   1   0 1848.92   57.97
  -2   1   0 1873.50   61.97
  -2   1   0 1914.18   58.31
  -2  -1   0 1764.87   62.27
  -2   1   0 1792.67   58.85
   2  -1   0 1824.77   58.21
  -2   1   0 1870.12   58.40
  -2  -1   0 1768.63   58.55
   2  -1   0 1843.48   58.48
   2   1   0 1889.29   62.41
   2   1   0 1865.27   58.76
  -3  -1   0   43.72    4.35
   3   1   0   39.59    4.13
  -3   1   0   41.28    4.04
   3   1   0   38.06    3.21
  -3   1   0   43.23    4.51
  -3   1   0   40.38    4.08
  -3   1   0   39.40    3.29
   3   1   0   40.22    4.12
   3  -1   0   43.68    4.27
  -3  -1   0   42.99    4.17
   3  -1   0   44.51    4.08
  -4   1   0    3.06    2.90
  -4  -1   0    1.79    2.95
   4   1   0   -0.49    1.84
   4   1   0    0.42    2.42
   4  -1   0    0.78    2.53
   4   1   0    2.79    2.71
   4  -1   0    0.32    2.32
   5   1   0    6.72    3.19
   5   1   0   23.94    4.82
  -5   1   0   22.23    4.60
   5  -1   0   17.73    4.81
   5   1   0   13.16    4.40
   5  -1   0   20.99    4.46
  -5  -1   0   21.43    5.18
   6  -1   0   12.00    4.28
   6   1   0    8.12    4.41
  -6  -1   0    1.24    4.67
  -6   1   0   15.35    5.37
   6   1   0   13.03    3.43
   6  -1   0    5.11    4.18
   6   1   0   14.95    5.27
   7  -1   0   13.28    4.86
   7   1   0    5.49    5.06
   7  -1   0    0.99    4.26
   7   1   0    0.39    4.71
  -7  -1   0    7.13    5.50
  -7   1   0   -0.28    4.65
  -8  -1   0    3.70    6.42
   8  -1   0   -0.39    5.33
   8  -1   0    2.28    5.31
   8   1   0   -1.76    4.52
  -8   1   0    7.34    6.28
   8   1   0    0.16    5.20
  -9   1   0    2.40    6.96
   9  -1   0    3.16    5.71
   9   1   0   10.02    6.27
   9   1   0    6.17    6.21
  -9  -1   0   -0.14    7.13
   9  -1   0    5.75    6.28
  10   1   0    3.86    6.44
  10  -1   0   12.29    8.18
  10  -1   0    3.16    5.92
 -10  -1   0   -2.12    8.94
  10   1   0   -0.85    6.84
   0  -2   0 8785.63  266.59
   0   2   0 8479.55  285.37
   0   2   0 8369.61  287.41
   1  -2   0  359.97   12.78
  -1  -2   0  376.97   12.76
  -1   2   0  357.76   12.74
   1  -2   0  357.24   12.76
   1   2   0  356.50   12.39
   1   2   0  382.88   13.74
   1   2   0  357.85   12.69
  -1  -2   0  347.36   13.58
  -1   2   0  371.04   12.25
   1  -2   0  370.54   12.28
  -1   2   0  370.31   12.82
  -1  -2   0  371.16   12.38
   2   2   0 1456.24   48.72
   2  -2   0 1366.54   45.35
  -2  -2   0 1418.65   48.67
  -2  -2   0 1430.88   44.86
  -2   2   0 1437.46   46.29
  -2   2   0 1347.89   45.03
   2   2   0 1384.12   44.85
   2   2   0 1379.21   45.66
  -2   2   0 1430.66   47.75
  -2   2   0 1446.94   45.48
   3   2   0 1156.93   38.89
   3  -2   0 1148.39   39.14
  -3   2   0 1200.10   38.79
  -3  -2   0 1216.93   39.00
  -3   2   0 1172.78   39.45
  -3   2   0 1210.31   39.20
  -3   2   0 1212.92   41.26
   3   2   0 1139.17   39.64
   3  -2   0 1148.94   39.41
  -3   2   0 1241.08   39.69
  -3  -2   0 1110.62   41.95
   4   2   0  779.84   28.71
  -4   2   0  786.28   26.79
   4   2   0  743.44   27.73
   4  -2   0  811.10   28.31
  -4   2   0  765.49   29.15
   4  -2   0  777.83   28.54
  -4  -2   0  773.46   30.17
   4   2   0  770.37   27.19
   5   2   0 1337.54   48.68
  -5   2   0 1396.27   47.55
  -5  -2   0 1425.76   51.62
   5  -2   0 1287.89   47.87
   5  -2   0 1435.92   48.63
   5   2   0 1406.81   47.83
   5   2   0 1396.61   47.11
  -5   2   0 1437.04   50.55
  -6   2   0   67.88    6.10
   6   2   0   74.10    8.41
  -6  -2   0   79.97    8.98
   6   2   0   74.79    6.10
   6  -2   0   89.14    8.69
   6   2   0   79.33    8.05
  -6   2   0   67.08    7.69
   6  -2   0   76.25    8.04
   7  -2   0  200.07   13.50
  -7  -2   0  176.22   13.91
   7   2   0  218.94   14.47
  -7   2   0  191.26   13.27
   7  -2   0  204.27   13.43
   7   2   0  194.24   13.09
   8   2   0   -2.67    5.11
  -8  -2   0   -6.40    5.71
   8  -2   0   -2.69    4.48
   8  -2   0   -3.06    4.62
   8   2   0    4.77    5.02
  -8   2   0    1.10    5.40
  -9  -2   0   59.43   11.61
  -9   2   0   77.55   11.42
   9  -2   0   68.64   10.83
   9   2   0   81.73   11.95
   9  -2   0   58.63   10.21
   9   2   0   67.75   10.26
  10   2   0   23.82    9.32
  10  -2   0    0.47    6.12
 -10  -2   0    2.68    9.09
  10  -2   0    0.89    6.88
   0  -3   0    0.63    0.87
   0   3   0   -0.15    0.48
   0  -3   0    0.10    0.47
   0   3   0    0.32    0.79
   0   3   0   -0.26    0.80
   0  -3   0    0.19    0.75
   1  -3   0  300.62   11.29
   1   3   0  306.36   10.87
  -1  -3   0  304.94   10.81
  -1   3   0  323.49   11.45
  -1  -3   0  306.60   11.12
  -1  -3   0  313.58   12.20
   1  -3   0  291.19   10.40
   1   3   0  314.28   12.22
  -1   3   0  313.36   11.35
   1  -3   0  323.16   11.52
   1   3   0  303.77   11.12
  -1   3   0  316.52   10.49
   2  -3   0  279.24   10.73
  -2   3   0  286.39   10.78
  -2  -3   0  285.72   10.94
   2   3   0  270.68   10.85
  -2  -3   0  293.86   12.59
  -2   3   0  281.36   11.63
  -2   3   0  296.59   11.03
   2  -3   0  295.62   10.78
  -2   3   0  286.94   10.69
  -2  -3   0  290.03   11.43
   2  -3   0  267.56   11.46
  -3   3   0  116.08    6.07
  -3  -3   0  109.74    7.31
  -3  -3   0  106.07    6.42
   3   3   0   99.92    6.48
  -3   3   0  101.27    5.41
  -3   3   0   80.36    4.98
  -3   3   0  100.49    6.01
   3  -3   0  102.62    6.70
   3   3   0   98.98    6.17
   4  -3   0   73.27    6.01
   4   3   0   66.88    5.84
   4  -3   0   69.12    6.35
  -4   3   0   81.19    6.30
  -4   3   0   74.84    5.10
   4   3   0   76.50    6.61
  -4   3   0   69.59    5.09
  -4  -3   0   91.32    7.54
  -5   3   0   35.04    5.20
   5  -3   0   29.13    5.02
   5   3   0   30.68    4.22
  -5   3   0   33.20    4.44
   5  -3   0   41.26    5.99
   5   3   0   34.65    5.35
  -5  -3   0   51.23    6.78
   5   3   0   37.12    6.07
  -6   3   0   41.50    4.80
   6   3   0   41.96    6.41
   6  -3   0   39.76    6.26
   6   3   0   33.70    4.80
  -6  -3   0   43.94    7.50
   6  -3   0   32.26    6.20
   6   3   0   37.54    6.92
  -6   3   0   31.12    5.99
   7   3   0   29.20    4.94
   7   3   0   23.87    6.65
  -7   3   0   20.09    6.27
   7  -3   0   32.44    6.77
  -7  -3   0   18.75    6.31
   7  -3   0   21.33    6.23
   7   3   0   17.99    5.56
   8  -3   0   11.00    6.36
   8  -3   0   12.18    6.64
  -8  -3   0    2.82    6.19
   8   3   0   14.23    6.16
  -8   3   0   12.06    6.29
   8   3   0    6.34    5.75
  -9  -3   0   -3.17    7.40
   9   3   0    1.94    6.69
   9  -3   0    3.58    5.47
   9  -3   0    6.38    6.59
   9   3   0    4.72    6.22
  -9   3   0    3.91    6.98
  10  -3   0    8.06    7.74
 -10  -3   0  -13.47    7.97
  10   3   0    1.31    7.21
  10  -3   0    4.59    6.97
   0  -4   0 9769.57  295.76
   0   4   0 9999.97  317.46
   0  -4   0 9516.88  319.24
   0   4   0 9562.71  296.38
   0  -4   0 9460.05  301.68
   0   4   0 9490.44  302.82
  -1   4   0  684.44   23.07
  -1  -4   0  646.63   24.56
  -1   4   0  726.61   23.76
  -1  -4   0  675.12   22.41
   1   4   0  658.79   22.48
   1  -4   0  672.34   23.68
   1  -4   0  695.47   22.20
   1   4   0  656.98   22.74
   1   4   0  703.49   24.75
  -1   4   0  715.62   22.25
  -1  -4   0  709.27   22.89
   1  -4   0  687.02   23.20
   2  -4   0 2423.84   78.44
   2   4   0 2400.97   78.82
   2  -4   0 2557.50   80.86
  -2   4   0 2513.42   80.73
  -2  -4   0 2493.70   84.26
  -2  -4   0 2489.06   77.48
   2   4   0 2470.47   77.61
  -2   4   0 2611.60   78.66
  -2   4   0 2536.33   77.86
   2  -4   0 2389.58   77.85
   3   4   0  479.92   18.21
   3  -4   0  491.15   19.25
  -3  -4   0  484.03   20.40
   3  -4   0  507.70   18.15
  -3   4   0  504.60   18.16
  -3   4   0  520.54   18.22
   3   4   0  471.97   18.99
  -3  -4   0  525.45   18.43
  -3   4   0  488.46   18.53
  -4   4   0 1050.37   34.80
  -4   4   0 1043.98   34.24
   4   4   0  952.20   35.72
   4  -4   0  989.60   35.80
  -4  -4   0 1000.73   38.10
  -4   4   0 1006.24   36.12
   4   4   0  965.17   34.56
  -5   4   0  720.47   26.54
  -5   4   0  737.09   26.05
   5   4   0  690.58   27.19
   5  -4   0  720.81   28.51
  -5   4   0  701.44   28.17
   5  -4   0  736.78   27.67
  -5  -4   0  755.79   30.48
   5   4   0  738.75   28.79
   5   4   0  738.61   26.90
   6   4   0  222.65   13.59
  -6  -4   0  196.96   13.84
   6   4   0  194.31   12.09
   6  -4   0  203.96   12.44
  -6   4   0  214.34   12.78
  -6   4   0  211.37   10.78
   6  -4   0  209.12   13.11
   6   4   0  213.39   11.15
  -7  -4   0  286.84   18.29
   7   4   0  317.29   18.06
   7   4   0  313.37   16.76
  -7   4   0  321.93   17.15
   7  -4   0  323.02   17.07
   7  -4   0  294.05   17.42
   7   4   0  327.06   15.19
  -8  -4   0    5.24    7.12
   8  -4   0    9.64    6.39
   8   4   0    6.51    5.52
   8   4   0    8.09    6.08
   8  -4   0    9.05    5.69
  -8   4   0    9.96    6.33
   9  -4   0  101.13   11.85
   9   4   0   63.32   10.94
   9   4   0   79.96   11.04
   9  -4   0   88.37   11.55
  -9  -4   0   75.56   12.93
  10  -4   0   16.25    7.98
 -10  -4   0   -6.47    9.26
   0   5   0   -3.32    1.36
   0   5   0   -0.19    1.44
   0  -5   0   -1.99    1.47
   0  -5   0    2.02    1.81
   0  -5   0   -0.41    0.92
   0   5   0   -1.73    0.87
   1  -5   0  382.37   14.48
  -1   5   0  393.07   14.47
   1   5   0  425.05   15.68
   1   5   0  384.84   13.90
  -1   5   0  390.24   13.02
  -1  -5   0  388.74   13.93
   1   5   0  392.94   13.92
  -1  -5   0  391.00   15.48
   1  -5   0  378.29   14.78
   1  -5   0  379.34   12.94
  -1  -5   0  369.93   13.68
  -2  -5   0  484.58   19.30
   2  -5   0  472.18   16.38
  -2  -5   0  497.31   17.15
   2  -5   0  458.83   17.99
   2   5   0  496.25   17.91
   2  -5   0  472.69   17.55
  -2   5   0  478.64   16.47
  -2   5   0  481.55   18.17
   2   5   0  510.01   17.30
  -2   5   0  471.09   17.62
  -3   5   0  211.60    9.43
   3   5   0  219.58    9.96
  -3  -5   0  232.67   12.08
  -3   5   0  215.95    9.44
  -3  -5   0  223.50   10.19
  -3   5   0  236.83    9.88
   3  -5   0  208.59   10.85
   3  -5   0  228.87    9.62
   3   5   0  234.28   10.88
  -4   5   0   15.84    3.25
   4  -5   0   15.65    3.40
   4  -5   0   25.20    4.79
   4   5   0   13.55    3.62
  -4   5   0   15.06    3.13
   4   5   0   15.41    4.10
  -4   5   0   22.58    3.28
  -4  -5   0   16.13    4.52
   5  -5   0  115.94    9.70
   5   5   0  108.12    8.97
  -5  -5   0  129.72   10.35
  -5   5   0  129.00    7.27
  -5   5   0  124.36    8.45
   5   5   0  135.95    8.83
  -5   5   0  115.80    7.51
   6   5   0  151.50    9.74
   6  -5   0  166.71   10.96
   6  -5   0  182.35   12.47
  -6   5   0  179.79    9.27
  -6  -5   0  176.64   13.14
   6   5   0  174.65   12.14
  -6   5   0  171.46   11.18
  -6   5   0  176.16    9.59
   6   5   0  164.27   10.82
   7   5   0    2.01    3.89
   7   5   0    7.30    4.50
  -7   5   0    0.64    4.39
   7  -5   0    6.14    4.84
  -7  -5   0    7.73    6.24
   7   5   0   11.82    5.65
   7  -5   0    7.15    4.36
  -8  -5   0   -0.05    6.49
  -8   5   0   -2.93    5.27
   8   5   0    2.87    5.15
   8   5   0    0.80    5.24
   8  -5   0    1.02    4.88
   8  -5   0    5.89    5.64
  -9  -5   0    0.45    7.96
   9   5   0    2.75    6.42
   9  -5   0   -2.30    4.77
   9   5   0   -7.49    4.78
   9  -5   0    3.95    6.41
   0   6   0  224.07    8.96
   0  -6   0  270.57    9.13
   0  -6   0  270.09   10.36
   0   6   0  265.67   10.40
   0  -6   0  267.99   10.79
   0   6   0  291.19   10.81
  -1   6   0 1360.64   44.58
  -1   6   0 1409.48   44.66
   1  -6   0 1388.27   46.43
  -1  -6   0 1335.50   47.62
   1   6   0 1336.50   43.89
  -1  -6   0 1377.83   43.79
   1  -6   0 1379.67   44.62
   1   6   0 1384.61   44.15
  -1  -6   0 1403.02   44.16
   2   6   0 1922.88   61.99
   2   6   0 1988.00   60.99
  -2   6   0 1842.37   60.32
  -2   6   0 1959.60   63.58
   2  -6   0 1969.37   62.20
  -2  -6   0 1942.78   60.77
  -2  -6   0 1878.30   66.38
   2  -6   0 1867.82   60.36
   2  -6   0 1879.72   63.53
  -2  -6   0 1899.56   61.83
  -2   6   0 2028.24   62.24
  -3  -6   0  608.62   21.59
   3  -6   0  606.46   21.92
   3   6   0  570.83   21.45
   3  -6   0  613.37   21.02
  -3   6   0  585.22   21.47
  -3  -6   0  579.25   24.30
   3  -6   0  604.47   23.10
  -3   6   0  608.15   21.04
   3   6   0  602.38   22.68
  -3   6   0  627.18   22.02
   4   6   0  647.65   24.80
   4   6   0  630.58   23.37
   4  -6   0  604.83   24.75
   4  -6   0  654.70   23.05
  -4   6   0  634.67   23.44
  -4   6   0  632.43   23.12
  -4  -6   0  573.75   25.98
  -5  -6   0  423.91   20.38
   5   6   0  396.80   17.47
  -5   6   0  373.64   16.04
  -5   6   0  427.87   16.77
   5   6   0  416.38   19.04
   5  -6   0  369.16   18.49
   5  -6   0  432.96   17.55
  -5   6   0  398.53   17.23
  -6   6   0   17.77    3.64
   6   6   0   17.67    4.32
   6   6   0   16.64    5.44
  -6  -6   0   17.67    6.34
   6   6   0   19.59    5.07
  -6   6   0   24.97    5.12
  -6   6   0   19.15    3.99
   6  -6   0   15.75    5.66
   7   6   0  315.57   15.69
   7   6   0  321.93   18.45
   7  -6   0  287.91   17.61
   7  -6   0  294.47   16.18
   7   6   0  319.70   16.65
  -7  -6   0  308.51   19.55
  -7   6   0  335.04   16.75
   8   6   0   37.65    7.80
   8  -6   0   40.16    7.62
   8  -6   0   17.58    7.11
  -8  -6   0   15.56    7.46
   8   6   0   41.03    8.73
  -9  -6   0   38.58   11.42
   9  -6   0   57.19   10.83
   9   6   0   73.27   12.03
   9  -6   0   69.10   10.13
   0  -7   0   -0.83    1.00
   0   7   0   -0.77    1.73
   0  -7   0   -0.07    2.10
   0  -7   0   -1.51    1.79
   0   7   0   -2.39    1.80
   0   7   0    0.89    1.14
   1  -7   0    7.27    2.97
  -1  -7   0    8.26    2.09
  -1   7   0    4.82    2.15
  -1  -7   0    5.24    2.75
   1   7   0    7.45    2.29
  -1   7   0    3.64    2.32
   1   7   0    6.01    2.00
  -1  -7   0    7.11    2.24
  -1   7   0   10.55    1.97
   1  -7   0    5.83    2.47
   2  -7   0 1349.08   46.04
   2  -7   0 1316.67   42.80
  -2  -7   0 1404.83   44.80
   2  -7   0 1295.74   45.09
  -2   7   0 1422.86   43.05
  -2  -7   0 1349.61   43.73
   2   7   0 1381.03   44.03
   2   7   0 1360.86   44.76
  -2  -7   0 1305.55   48.16
   3  -7   0  272.37   10.72
  -3  -7   0  245.56   11.48
  -3  -7   0  259.65   13.69
   3  -7   0  277.17   13.15
  -3   7   0  265.27   10.68
   3   7   0  294.57   12.90
  -3   7   0  270.88   11.91
   3  -7   0  256.90   11.62
  -3   7   0  300.92   11.14
   3   7   0  275.46   11.81
   4  -7   0  144.01    9.75
   4   7   0  150.29    9.54
   4  -7   0  151.19    7.95
  -4  -7   0  143.99   10.61
  -4   7   0  143.04    7.71
  -4   7   0  142.04    8.24
   4   7   0  144.11    8.71
   5  -7   0   48.55    6.95
   5   7   0   42.75    5.86
  -5   7   0   48.87    5.22
   5  -7   0   42.74    5.24
   5   7   0   40.01    6.46
  -5  -7   0   46.92    7.45
  -5   7   0   43.13    4.65
  -5   7   0   42.40    4.87
   6  -7   0   98.06    9.92
  -6   7   0   90.20    6.76
  -6   7   0   88.40    7.75
   6  -7   0  104.46    8.49
  -6  -7   0   85.03   10.31
  -6   7   0  101.88    7.42
   6   7   0   75.05    9.17
   6   7   0   97.16    8.44
   7   7   0    2.97    3.91
  -7  -7   0   15.43    7.01
   7  -7   0    4.18    4.53
   7  -7   0    9.91    5.38
   7   7   0   -6.69    3.65
  -7   7   0    3.30    4.76
   7   7   0    1.57    4.41
  -8  -7   0   19.68    8.81
   8   7   0   33.02    7.35
   8  -7   0   26.64    7.46
   8   7   0   19.93    7.68
   9   7   0    3.85    6.32
   9  -7   0   -4.33    6.11
  -9  -7   0   -6.30    8.01
   9  -7   0   -1.21    4.60
   0  -8   0   12.00    1.60
   0   8   0    9.80    2.73
   0   8   0   11.17    2.53
   0   8   0   12.57    2.64
   0  -8   0   10.24    2.67
   0   8   0    8.48    1.53
   1   8   0 1323.87   46.08
  -1   8   0 1564.43   48.64
  -1   8   0 1503.27   47.24
  -1   8   0 1372.95   47.03
  -1  -8   0 1458.74   46.29
   1  -8   0 1414.55   49.12
  -1  -8   0 1395.24   50.16
   1   8   0 1440.23   46.49
  -1  -8   0 1453.10   46.28
  -2   8   0 1605.19   49.09
   2   8   0 1547.60   50.32
  -2  -8   0 1538.20   50.00
   2  -8   0 1542.69   51.68
  -2  -8   0 1514.46   55.09
   2  -8   0 1552.49   48.94
   2   8   0 1551.68   51.03
   2  -8   0 1596.37   52.94
  -2  -8   0 1549.65   51.00
   3  -8   0  669.66   21.89
   3  -8   0  627.93   23.79
  -3  -8   0  615.40   22.87
   3   8   0  626.99   24.00
  -3   8   0  665.31   22.03
  -3  -8   0  600.58   26.02
   3  -8   0  643.56   24.86
   3   8   0  629.90   23.10
  -3   8   0  618.78   23.71
  -3   8   0  662.16   22.46
  -4   8   0  789.14   27.81
   4   8   0  778.95   30.13
  -4   8   0  788.86   28.99
   4  -8   0  820.47   27.87
   4   8   0  813.71   28.69
   4  -8   0  814.75   30.78
   4  -8   0  795.26   28.97
  -4  -8   0  761.08   32.44
  -4   8   0  782.05   28.33
   5   8   0  290.25   15.82
   5  -8   0  319.13   14.17
   5  -8   0  303.55   16.29
   5   8   0  313.34   14.69
  -5  -8   0  322.38   18.23
  -5   8   0  311.40   13.79
  -5   8   0  317.11   14.27
   6  -8   0   95.96   10.04
   6  -8   0   87.30    7.94
   6   8   0   98.10    8.42
  -6   8   0   86.14    6.69
  -6   8   0   91.30    7.43
   6   8   0   97.53   10.12
  -6  -8   0   62.29    9.59
  -7  -8   0  283.14   18.92
   7  -8   0  283.45   17.86
   7   8   0  254.52   17.01
   7  -8   0  312.23   16.18
  -7   8   0  276.38   15.19
   7   8   0  309.41   15.92
   7   8   0  285.84   15.49
   8   8   0   22.67    7.51
  -8  -8   0   41.75   10.82
   8  -8   0   43.57    8.81
   8  -8   0   44.55    7.98
   8   8   0   57.91    8.54
  -9  -8   0   51.86   12.23
   9  -8   0   53.54   10.54
   9   8   0   68.01   11.90
   9  -8   0   73.12   10.50
   0   9   0   -0.97    1.98
   0   9   0    1.23    2.16
   0  -9   0    0.47    2.10
   0  -9   0    1.72    1.29
   0  -9   0    0.49    1.21
   0   9   0   -0.41    1.92
  -1  -9   0  180.05    8.73
  -1  -9   0  188.35    8.33
   1   9   0  180.10    8.93
  -1  -9   0  176.85    9.82
  -1   9   0  205.99    8.44
   1  -9   0  181.87    9.94
   1   9   0  195.16    8.24
  -1   9   0  182.79    9.56
   2  -9   0  313.41   14.26
  -2   9   0  321.92   10.87
   2   9   0  331.17   13.41
  -2  -9   0  313.14   15.03
   2  -9   0  322.20   10.75
   2  -9   0  290.56   13.81
   2   9   0  314.96   13.15
  -2   9   0  316.06   14.23
  -2  -9   0  334.17   13.09
  -3   9   0  618.84   20.91
  -3  -9   0  592.93   22.00
   3  -9   0  623.19   23.29
   3   9   0  604.39   22.33
   3  -9   0  591.90   20.55
   3   9   0  588.20   23.11
   3  -9   0  636.39   24.47
  -3  -9   0  588.00   25.65
  -4  -9   0    2.34    4.29
  -4   9   0   19.12    3.37
  -4   9   0   16.01    4.10
   4   9   0    7.05    3.72
   4   9   0   12.28    3.73
  -5   9   0   58.46    5.95
   5  -9   0   54.20    7.72
  -5   9   0   62.45    5.41
   5   9   0   75.59    6.94
   5   9   0   58.78    7.61
   5  -9   0   62.27    5.91
  -5  -9   0   51.50    8.37
   6  -9   0   11.21    5.51
   6   9   0   19.12    5.28
   6  -9   0   15.77    4.59
  -6   9   0   17.29    4.33
  -6   9   0   15.32    3.90
   6   9   0   18.98    6.27
  -6  -9   0   11.83    6.19
   7   9   0   10.95    6.04
  -7  -9   0    1.19    6.35
   7   9   0   11.01    5.07
   7  -9   0   13.86    6.37
   7   9   0   13.35    4.92
   7  -9   0   11.58    4.61
   8  -9   0    3.36    6.11
   8  -9   0   13.16    5.37
   8   9   0   12.52    6.77
  -8  -9   0    7.32    8.05
  -9  -9   0   -3.74    9.44
   9  -9   0    3.83    7.30
   9   9   0    0.11    6.20
   0  10   0  807.87   29.65
   0 -10   0  896.64   29.87
   0  10   0  854.12   29.46
   0 -10   0  855.66   27.62
   0 -10   0  846.27   27.79
  -1  10   0  910.47   29.34
   1  10   0  823.41   27.92
  -1 -10   0  842.92   28.03
   1  10   0  800.49   28.72
  -1 -10   0  820.48   28.48
   1 -10   0  802.61   30.74
  -1 -10   0  804.88   31.20
  -1  10   0  797.42   29.40
  -2  10   0 2420.08   79.25
   2  10   0 2415.19   78.62
   2 -10   0 2379.65   81.98
  -2 -10   0 2358.99   84.76
  -2  10   0 2624.67   81.54
   2 -10   0 2562.82   79.76
   2  10   0 2413.89   77.91
  -2 -10   0 2421.15   77.58
   3 -10   0  745.15   28.21
  -3 -10   0  774.60   26.80
   3  10   0  714.87   26.86
   3 -10   0  760.53   24.84
  -3  10   0  773.81   25.21
   3  10   0  745.22   27.89
  -3 -10   0  705.66   30.33
   3 -10   0  773.50   29.14
  -4 -10   0  358.92   19.46
   4 -10   0  389.40   14.65
   4 -10   0  367.53   16.12
   4  10   0  387.17   17.60
   4  10   0  384.14   16.23
  -4  10   0  371.93   14.96
   4 -10   0  363.55   18.04
  -4  10   0  363.60   14.18
   5  10   0  237.00   12.63
  -5  10   0  239.55   10.89
  -5 -10   0  221.39   15.28
   5  10   0  243.42   13.99
   5 -10   0  218.90   11.18
  -5  10   0  242.83   12.63
   5 -10   0  229.66   14.65
   6 -10   0   39.90    5.69
   6 -10   0   33.07    7.20
  -6 -10   0   35.79    8.28
   6  10   0   53.34    8.32
  -6  10   0   20.94    4.37
   6  10   0   47.08    6.57
  -7 -10   0  262.22   18.62
   7  10   0  256.49   14.97
   7 -10   0  289.43   18.04
   7 -10   0  252.01   14.24
   7  10   0  242.82   16.94
   8 -10   0   47.40   10.26
   8  10   0   51.13   10.42
  -8 -10   0   50.07   11.52
  -9 -10   0   50.11   12.78
   9 -10   0   58.47   11.24
   9  10   0   54.63   11.66
   0  11   0   -0.29    2.25
   0 -11   0   -1.00    1.39
   0 -11   0    0.65    1.45
  -1  11   0  230.54   12.25
   1 -11   0  258.95   13.33
  -1 -11   0  253.60   13.36
   1  11   0  258.37   10.90
  -1  11   0  296.63   11.61
  -1 -11   0  288.66   11.31
   1  11   0  259.29   12.13
  -1 -11   0  297.74   12.38
  -2  11   0  561.04   19.31
   2 -11   0  526.11   21.91
  -2  11   0  524.38   21.70
   2  11   0  541.21   20.39
  -2 -11   0  537.64   23.23
  -2 -11   0  510.69   20.01
   2  11   0  554.73   20.70
   3  11   0  245.40   12.11
   3 -11   0  266.29   13.06
  -3  11   0  230.18   13.20
  -3 -11   0  237.73   14.28
   3 -11   0  257.86    9.48
   3  11   0  261.13   12.81
   3 -11   0  280.60   14.15
  -3  11   0  261.00    9.86
  -4 -11   0  136.48   11.38
   4 -11   0  142.50    7.10
  -4  11   0  128.97    7.75
   4  11   0  126.81    9.37
   4 -11   0  154.42   10.78
   4  11   0  129.98    8.83
   4 -11   0  143.77    9.04
  -4  11   0  130.47    6.28
   5 -11   0    6.75    5.00
   5 -11   0    7.51    3.22
  -5 -11   0    2.76    5.33
  -5  11   0    7.49    2.79
   5  11   0   10.78    4.04
   5  11   0   11.60    4.95
   6 -11   0    0.13    3.04
   6 -11   0   -2.84    3.98
   6  11   0    4.82    5.13
   6  11   0    2.20    4.14
  -6  11   0    0.75    3.31
  -6 -11   0   -1.55    6.06
   7 -11   0   14.90    6.12
   7  11   0   15.52    5.40
   7 -11   0    6.04    4.56
  -7 -11   0    9.64    7.68
   7  11   0    1.89    4.81
   8  11   0   -1.04    5.58
   8 -11   0    4.36    6.46
  -8 -11   0    4.76    8.11
  -9 -11   0   -3.17    9.08
   9 -11   0   -3.83    6.76
   9  11   0    2.87    7.66
   0  12   0  223.49   11.92
   0 -12   0  251.66    9.62
   0 -12   0  262.22    9.58
  -1  12   0  602.32   25.21
  -1 -12   0  691.89   23.79
  -1 -12   0  687.09   27.20
  -1  12   0  717.67   25.02
   1 -12   0  666.03   27.01
   1  12   0  673.58   25.19
   1  12   0  693.70   23.68
   2  12   0 1005.17   34.97
  -2  12   0 1011.39   36.54
  -2  12   0 1058.93   34.79
  -2 -12   0 1028.87   39.15
   2  12   0  966.13   35.09
   2 -12   0  989.36   37.44
  -3 -12   0  567.46   26.57
   3 -12   0  618.97   25.50
  -3  12   0  610.41   20.14
   3 -12   0  646.35   25.11
  -3  12   0  574.91   24.78
   3  12   0  623.37   24.14
   3  12   0  611.02   23.55
   3 -12   0  645.97   20.15
   4  12   0  313.71   16.13
  -4  12   0  337.84   13.34
  -4 -12   0  302.31   17.98
   4 -12   0  348.79   15.95
   4 -12   0  375.78   18.24
   4  12   0  330.86   15.23
   4 -12   0  314.63   12.61
   5  12   0  242.60   13.14
   5 -12   0  291.41   13.73
   5 -12   0  255.16   11.51
  -5 -12   0  251.88   16.63
   5 -12   0  219.11   14.93
   5  12   0  244.52   14.50
   6 -12   0  119.01    8.30
   6  12   0  114.69    9.47
  -6 -12   0  113.13   13.03
   6 -12   0   95.12   11.16
   6  12   0  124.94   11.51
   7 -12   0  215.42   15.88
  -7 -12   0  224.69   17.79
   7  12   0  197.69   15.11
   8  12   0   54.63   10.55
   8 -12   0   54.67   10.73
  -8 -12   0   37.75   11.68
   9 -12   0   52.00   10.98
  -9 -12   0   30.49   11.80
   0 -13   0    2.44    1.71
   0  13   0    1.62    3.16
   0 -13   0    3.76    1.78
   1  13   0   67.94    6.31
   1 -13   0   59.72    6.84
   1  13   0   64.26    4.80
  -1  13   0   69.72    6.67
  -1 -13   0   61.82    6.77
  -1 -13   0   54.03    4.62
   2 -13   0   17.71    4.97
  -2 -13   0   12.61    5.20
  -2  13   0   17.04    4.60
   2  13   0   20.09    3.84
   2  13   0   23.84    4.81
  -2  13   0   20.45    2.83
   3  13   0   43.68    5.80
  -3  13   0   37.54    6.52
   3 -13   0   45.48    6.14
  -3 -13   0   46.88    7.74
   3 -13   0   39.05    6.84
   3  13   0   47.99    5.74
   4 -13   0   32.97    6.94
   4 -13   0   40.34    3.43
   4 -13   0   39.85    5.86
  -4  13   0   27.98    6.32
  -4 -13   0   27.15    7.22
   4  13   0   42.64    6.32
   4  13   0   29.57    5.61
   5  13   0    8.40    4.55
  -5 -13   0   -0.42    5.60
   5  13   0   10.69    4.89
   5 -13   0    5.29    3.40
   5 -13   0    7.73    2.96
   5 -13   0   10.36    5.16
   6  13   0    6.81    5.27
   6  13   0    0.61    4.57
  -6 -13   0   11.20    7.21
   6 -13   0   12.72    5.97
   7 -13   0    2.02    5.83
  -7 -13   0    6.61    7.94
   7  13   0    9.99    6.38
   8  13   0    1.21    6.81
   8 -13   0    8.69    6.80
  -8 -13   0   -6.99    8.40
   0  14   0  282.46   13.89
   0 -14   0  279.32   10.57
   0 -14   0  265.78   10.57
   1  14   0  261.11   11.41
  -1  14   0  269.13   13.87
  -1 -14   0  292.59   11.85
   1 -14   0  269.95   14.89
   1  14   0  259.08   13.37
   2  14   0  575.97   23.01
   2 -14   0  550.58   24.68
  -2  14   0  566.43   24.15
  -2  14   0  638.98   21.47
   2  14   0  558.84   22.12
  -2 -14   0  593.34   26.05
  -3  14   0  203.42   13.05
   3  14   0  202.94   11.49
  -3 -14   0  205.09   14.22
   3  14   0  213.12   11.80
   3 -14   0  224.84   12.82
   4 -14   0  142.85    6.11
  -4  14   0  123.47   10.90
  -4 -14   0  133.47   12.43
   4  14   0  136.85    9.63
   4 -14   0  137.96   10.17
   4 -14   0  138.79   11.22
   4  14   0  133.30    9.99
   5 -14   0   66.15    9.46
  -5 -14   0   69.26   10.58
   5  14   0   59.83    8.33
  -5  14   0   56.82    8.57
   5 -14   0   82.26    8.01
   5  14   0   67.40    7.18
   6 -14   0   80.57   10.79
  -6 -14   0   64.67   11.30
   6  14   0   73.02    8.03
   6  14   0   66.28    9.49
  -6  14   0   78.50   10.24
  -7 -14   0   24.64    9.58
   7  14   0   28.95    8.10
   7 -14   0   50.00    9.61
  -8 -14   0   11.83   10.13
  -8  14   0   25.11    7.86
   8  14   0   26.15    8.05
   8 -14   0   31.39    8.79
   0 -15   0    3.43    1.94
   0 -15   0    1.15    1.86
   0  15   0    0.08    3.40
  -1  15   0    4.24    4.09
   1  15   0   -0.32    2.32
   1 -15   0    1.97    4.14
  -1 -15   0    2.21    2.54
   1  15   0    2.78    3.47
  -1 -15   0    2.70    2.42
  -2  15   0   67.29    5.34
   2  15   0   55.97    5.64
   2  15   0   61.74    6.86
  -2  15   0   71.60    7.89
  -2 -15   0   72.67    8.43
   2 -15   0   62.35    7.61
  -3 -15   0   18.68    6.46
   3  15   0   20.83    5.28
  -3  15   0   14.89    5.36
   3 -15   0   26.02    5.91
   3  15   0   24.07    5.04
   4  15   0   40.98    6.63
   4 -15   0   39.31    7.65
  -4 -15   0   36.17    8.37
  -4  15   0   32.65    6.81
   4 -15   0   44.69    6.43
   4  15   0   38.19    6.07
   5  15   0   66.98    7.30
   5 -15   0   55.73    7.10
  -5  15   0   59.71    8.97
   5 -15   0   50.52    8.84
   5  15   0   57.94    8.18
  -5 -15   0   51.67    9.97
   6 -15   0   -1.88    5.29
  -6  15   0   -5.34    5.00
  -6 -15   0    2.89    6.55
   6  15   0   -4.80    4.43
  -7 -15   0   -1.05    7.51
   7 -15   0    3.42    5.88
  -7  15   0   14.72    6.92
   7  15   0   12.81    6.69
  -8 -15   0    0.14    9.89
  -8  15   0    2.55    6.88
   8 -15   0    5.62    6.92
   8  15   0    5.39    6.62
   0 -16   0  562.78   19.57
   0  16   0  560.12   23.70
   0 -16   0  569.87   19.52
  -1 -16   0  372.28   15.36
   1  16   0  376.71   17.65
   1 -16   0  392.58   19.59
  -1  16   0  393.10   18.49
  -1 -16   0  385.18   15.45
   2  16   0  254.75   12.58
   2 -16   0  278.39   15.51
  -2 -16   0  251.30   15.56
  -2  16   0  250.62   14.62
   2  16   0  283.60   14.12
   3  16   0  356.53   16.70
   3 -16   0  379.13   18.54
  -3 -16   0  367.69   20.51
   3  16   0  358.41   16.93
  -3  16   0  343.55   18.23
  -4  16   0   37.21    7.11
   4  16   0   44.87    6.40
   4  16   0   40.74    6.71
   4 -16   0   46.47    6.89
  -4 -16   0   41.46    8.65
   5 -16   0   88.81   11.22
   5  16   0   78.59    8.30
   5 -16   0  111.80    9.55
  -5 -16   0   96.92   12.63
  -5  16   0   96.47   10.87
   5  16   0  106.79   10.48
   6 -16   0   84.98   11.80
  -6  16   0   51.06    9.60
  -6 -16   0   50.39   10.56
   6  16   0   77.21   10.19
   7  16   0   31.72    8.43
  -7 -16   0   20.46   10.59
   7 -16   0   14.26    7.32
  -7  16   0   27.39    8.17
   8 -16   0   10.08    7.26
  -8  16   0   35.73    9.43
  -8 -16   0   42.70   12.31
   8  16   0   46.49   10.25
   0 -17   0    8.22    2.30
   0  17   0   -0.64    4.09
  -1 -17   0    8.53    3.19
   1  17   0   23.26    5.71
   1 -17   0   13.41    5.30
  -1  17   0   15.84    5.08
   2  17   0    3.71    4.41
   2  17   0    1.38    3.12
   2 -17   0    4.69    4.97
  -2 -17   0   -0.27    5.11
  -2  17   0    4.07    4.20
   3  17   0   50.86    7.04
   3 -17   0   36.53    6.93
   3  17   0   48.07    6.27
  -3 -17   0   34.94    8.12
  -3  17   0   57.01    8.30
  -4  17   0   34.05    6.91
   4  17   0   21.28    5.40
   4 -17   0   26.55    6.06
  -4 -17   0   27.14    8.30
   4  17   0   24.64    5.97
  -5 -17   0   77.14   11.86
   5  17   0   97.42   10.35
  -5  17   0   89.39   11.05
   5 -17   0  120.18   10.33
  -6 -17   0    5.31    7.33
   6  17   0    7.87    6.02
   6 -17   0    2.91    6.06
  -6  17   0   22.16    7.17
   7  17   0    4.82    6.24
   7 -17   0    7.40    7.22
  -7 -17   0   -4.22    8.10
  -7  17   0    4.54    7.03
  -8 -17   0    0.96    8.75
   8  17   0   -4.67    6.84
   0  18   0   67.85    8.35
   0 -18   0   68.67    9.44
   0 -18   0   68.98    4.83
  -1 -18   0  187.22    9.74
   1 -18   0  193.80   13.77
   1  18   0  204.92   12.58
  -1  18   0  196.77   13.14
   2  18   0  113.95    8.20
   2  18   0  107.97    9.84
  -2  18   0  126.42   10.95
   2 -18   0  130.70   11.58
   3 -18   0  140.08   11.27
  -3 -18   0  119.45   12.20
   3  18   0  140.79    9.90
   3  18   0  130.72   10.38
  -3  18   0  146.17   12.38
   4  18   0  109.47    9.90
   4  18   0  132.53   10.48
   4 -18   0  143.60   11.11
  -4 -18   0  125.98   13.13
  -4  18   0   92.25   11.10
  -5  18   0   50.33    9.27
  -5 -18   0   57.76   11.17
   5  18   0   54.08    8.54
  -6  18   0   82.07   11.39
   6  18   0   71.75   10.14
  -7  18   0   11.48    7.13
   7  18   0    9.14    7.26
  -7 -18   0   -6.72    7.37
   0  19   0   -3.87    4.14
   0 -19   0   -6.56    4.91
  -1  19   0   28.39    6.68
  -1 -19   0   26.04    4.21
   1 -19   0   17.88    7.09
   1  19   0   31.35    6.58
   2  19   0   18.08    5.65
   2 -19   0   21.85    6.58
   2  19   0   21.83    4.60
  -2  19   0    8.00    5.85
  -2 -19   0   20.51    4.47
  -3  19   0   92.07   10.57
   3 -19   0  101.54   10.64
  -3 -19   0  100.71   11.91
   3  19   0   92.45    8.32
   3  19   0   95.28    9.24
  -4 -19   0   13.92    8.15
  -4  19   0   23.60    6.65
   4 -19   0   17.44    5.79
   4  19   0   22.01    6.01
   4  19   0   15.87    5.76
  -5 -19   0   64.66   11.89
   5  19   0   89.98   10.22
  -5  19   0   92.49   11.79
  -6 -19   0   -4.52    8.12
   6  19   0    3.98    5.79
  -6  19   0    1.56    6.15
  -7 -19   0   -8.87    7.91
   7  19   0    3.17    6.50
  -7  19   0    3.95    6.95
   0 -20   0  139.72   13.56
   0  20   0  152.07   11.76
   1 -20   0  178.90   14.64
  -1  20   0  232.54   14.73
   1  20   0  236.80   14.33
  -2  20   0   60.95    9.12
  -2 -20   0   59.21    6.58
   2  20   0   76.65    8.77
   2 -20   0   83.00   10.25
   3  20   0  112.06    9.19
  -3  20   0  102.07   11.25
   3 -20   0  105.27   11.06
   3  20   0  110.93   10.11
   4 -20   0  121.87   11.64
   4  20   0  126.91   10.72
  -4 -20   0  102.16   13.78
  -4  20   0   94.54   11.69
   5  20   0   40.19    8.11
  -5 -20   0   44.25   11.54
  -5  20   0   36.71    8.71
  -6  20   0   64.66   11.10
  -6 -20   0   82.39   14.12
   6  20   0   81.73   11.11
   7  20   0   27.26    9.12
  -7 -20   0   13.68   11.03
   0 -21   0   -0.87    6.00
   0  21   0    8.90    5.49
  -1  21   0   10.88    6.04
   1 -21   0   22.94    7.26
   1  21   0   21.37    6.38
   2 -21   0   16.67    6.26
  -2  21   0   12.81    6.05
   2  21   0    8.43    6.02
   3 -21   0   19.86    6.50
  -3  21   0   10.22    6.05
   3  21   0   24.04    6.76
  -3 -21   0   28.77    5.71
   3  21   0   17.99    5.30
  -4  21   0   19.13    7.41
   4 -21   0   21.13    6.37
   4  21   0   15.28    5.72
  -5 -21   0   41.17   11.46
  -5  21   0   34.25    7.87
   5  21   0   40.36    8.38
  -6  21   0    4.29    6.24
   6  21   0    6.75    6.25
  -6 -21   0    1.55    8.89
   0  22   0   94.56   10.86
   0 -22   0  138.22   13.55
   1  22   0  161.19   13.00
  -1  22   0  169.46   12.83
   1 -22   0  131.60   13.57
  -1 -22   0  134.78   14.48
  -2  22   0   75.97   10.57
   2 -22   0   60.21    9.78
   2  22   0   67.36    9.27
  -3  22   0   64.41   10.16
   3 -22   0   83.52   10.88
   4  22   0  121.71   10.80
  -4  22   0  112.54   12.90
   4 -22   0  127.46   12.58
  -4 -22   0  111.00   10.59
  -5  22   0   27.07    8.77
   5  22   0   45.99    8.79
   6  22   0   40.13    8.92
  -6  22   0   47.10   10.10
   0  23   0    3.20    5.33
   0 -23   0   -6.61    5.08
   1 -23   0    9.60    6.87
   1  23   0   15.65    6.93
  -1  23   0   15.09    6.67
  -1 -23   0    7.47    7.85
   2 -23   0   16.48    7.09
  -2  23   0    8.20    6.60
   2  23   0   16.85    6.88
  -3  23   0   18.00    7.61
   3 -23   0   18.64    6.60
  -4  23   0   37.11    8.87
  -5  23   0   17.82    7.99
   6  23   0    3.84    6.93
   0 -24   0   62.43   11.18
   0  24   0   61.48   10.04
  -1  24   0   98.90   11.96
   1  24   0  126.02   12.51
   1 -24   0  124.56   13.75
  -1 -24   0  124.49   14.92
  -2  24   0    4.66    5.36
   2 -24   0    8.01    7.08
  -3  24   0   36.21    9.25
   3 -24   0   32.84    8.63
  -4  24   0   29.64    9.09
  -5  24   0    0.03    6.54
   0 -25   0   -1.17    7.29
   0  25   0    5.80    6.42
   1 -25   0   11.08    7.73
  -1  25   0    7.57    6.94
   1  25   0   -5.19    6.37
  -2  25   0    0.90    6.61
   2 -25   0   11.98    7.47
  -3  25   0    8.65    6.94
   3 -25   0    2.67    6.38
  -4  25   0   -9.53    6.64
   0  26   0   27.80    8.67
  -1  26   0   73.10   11.61
  -2  26   0   -1.21    6.54
  -3  26   0   34.60    9.21
  -4  26   0    9.86    8.45
   0  27   0    0.98    7.43
  -1  27   0    3.57    7.45
  -2  27   0    4.57    7.44
  -3  27   0    6.64    7.51
  -1  28   0   48.61   11.11
  -2  28   0   -3.90    7.01
  10   0  -1    6.10    6.98
 -10   0   1    4.23    8.81
  10   0  -1    4.57    7.33
  -9   0   1   -9.80    6.97
   9   0  -1    0.82    5.99
   9   0  -1    5.08    6.43
  -8   0   1    0.16    5.81
   8   0  -1    4.73    5.56
   8   0  -1   12.46    6.22
   7   0  -1   -1.07    4.43
   7   0  -1   -7.75    3.51
  -7   0   1   -0.44    4.78
   6   0  -1    0.38    4.07
   6   0  -1   -0.68    3.58
  -6   0   1    5.84    4.89
  -5   0   1    3.20    4.12
   5   0  -1   -0.21    3.50
   5   0  -1    3.20    3.45
   4   0  -1    1.61    1.51
   4   0  -1   -2.36    2.34
   4   0  -1    1.26    2.72
  -4   0   1   -0.91    2.59
   3   0  -1    4.25    2.36
   3   0  -1   -1.61    1.99
  -3   0   1   -0.13    2.26
  -3   0   1    0.49    2.33
  -3   0   1    1.83    2.41
   3   0  -1   -1.26    1.08
  -2   0   1   -2.05    1.92
  -2   0   1    2.01    2.17
   2   0  -1    1.84    1.88
   2   0  -1   -1.35    1.41
   2   0  -1    0.65    1.86
   2   0  -1    0.15    0.78
  -2   0   1   -1.23    1.97
  -1   0   1   -1.37    0.89
   1   0  -1    0.94    1.06
  -1   0   1    1.25    1.02
  -1   0   1    1.30    1.04
   1   0  -1    1.92    1.04
   1   0  -1    1.97    0.78
   0   0   1    0.40    0.38
   0   0  -1    0.33    0.27
   0   0  -1    0.48    0.45
   0   0  -1    0.46    0.43
   0   0   1   -0.21    0.16
   0   0  -1    0.09    0.32
   0   0   1    0.40    0.40
   1   0   1   -1.25    0.73
   1   0   1    0.36    0.76
  -1   0  -1   -0.21    0.75
   1   0   1    0.61    0.73
  -1   0  -1    0.10    0.75
  -1   0  -1   -1.38    0.66
   2   0   1   -2.44    1.54
  -2   0  -1   -0.83    1.64
  -2   0  -1    0.35    1.57
   2   0   1   -1.77    0.43
   2   0   1   -0.56    1.68
  -2   0  -1   -0.24    1.83
  -2   0  -1   -3.48    1.89
   3   0   1   -2.67    1.69
   3   0   1   -0.94    1.45
  -3   0  -1   -1.03    2.20
  -3   0  -1   -0.09    1.94
  -3   0  -1   -1.79    1.92
   3   0   1    0.55    1.83
   4   0   1   -0.35    1.93
   4   0   1   -3.29    2.28
   4   0   1   -4.60    2.11
  -4   0  -1   -0.41    2.80
   5   0   1   -2.03    2.67
   5   0   1   -2.68    2.90
   5   0   1    0.68    2.19
  -5   0  -1    0.92    3.54
  -6   0  -1   -0.42    4.74
   6   0   1   -8.74    3.33
   6   0   1   -0.41    3.64
   7   0   1   -0.88    4.13
  -7   0  -1    2.89    5.15
   7   0   1   -1.83    4.26
  -8   0  -1   -5.04    5.27
   8   0   1   -1.36    4.69
   8   0   1   -3.47    4.59
   9   0   1   -6.23    5.03
   9   0   1    3.42    6.04
  -9   0  -1   -5.38    6.28
  10   0   1   12.74    7.82
 -10   0  -1   -5.90    7.53
  10   1  -1   41.32   10.54
 -10  -1   1   49.28   12.46
  10   1  -1   19.54    8.62
  10  -1  -1   44.68   10.63
  10  -1  -1   47.69    9.99
   9  -1  -1   -1.84    5.26
   9   1  -1   12.83    7.21
  -9  -1   1   -3.80    7.39
  -9   1   1    5.82    7.84
   9  -1  -1    8.30    6.37
   9   1  -1   19.94    6.73
   8  -1  -1  221.04   15.99
  -8   1   1  225.37   16.29
  -8  -1   1  225.79   16.95
   8  -1  -1  227.40   15.92
   8   1  -1  239.00   16.15
   8   1  -1  204.92   15.05
   7   1  -1   49.70    8.22
  -7  -1   1   54.50    8.38
   7  -1  -1   53.98    8.58
   7  -1  -1   40.43    7.30
   7   1  -1   45.17    7.92
  -7   1   1   54.71    8.06
  -6  -1   1  283.69   16.62
   6  -1  -1  306.49   16.12
   6   1  -1  332.08   16.90
   6  -1  -1  298.25   15.96
   6   1  -1  306.38   15.88
  -6   1   1  301.39   16.34
   5   1  -1  301.34   12.41
   5   1  -1  320.67   15.69
  -5  -1   1  309.21   16.08
   5  -1  -1  324.00   15.71
   5  -1  -1  329.51   15.47
  -5   1   1  303.42   15.56
   5   1  -1  302.52   15.18
   4   1  -1  119.11    5.71
   4  -1  -1  108.49    7.67
   4   1  -1  123.57    8.01
  -4   1   1  117.73    7.80
   4  -1  -1  106.45    7.66
  -4  -1   1  127.48    8.53
   4   1  -1   87.32    7.00
  -3   1   1  851.05   28.02
  -3   1   1  782.57   28.84
   3   1  -1  790.84   26.41
   3  -1  -1  770.69   27.91
   3  -1  -1  783.40   27.87
  -3  -1   1  836.84   28.09
  -3   1   1  813.09   28.26
  -3  -1   1  745.23   29.26
   3   1  -1  798.34   27.92
  -2   1   1   70.27    4.96
  -2  -1   1   61.25    4.93
   2   1  -1   63.47    4.79
  -2   1   1   63.43    2.81
  -2  -1   1   64.02    4.72
   2   1  -1   67.41    5.18
   2  -1  -1   65.75    4.27
  -2   1   1   65.20    4.85
   2  -1  -1   62.59    4.36
  -2   1   1   60.85    4.42
   2   1  -1   57.49    4.46
  -2  -1   1   62.79    5.18
   2  -1  -1   65.83    4.70
   1   1  -1 1266.59   42.01
  -1  -1   1 1241.63   39.10
   1  -1  -1 1200.77   39.12
  -1  -1   1 1235.27   42.03
  -1   1   1 1231.74   39.11
   1   1  -1 1223.22   39.16
  -1   1   1 1267.09   39.41
  -1  -1   1 1230.29   39.42
   1   1  -1 1198.78   39.41
   1  -1  -1 1243.95   41.59
   0   1   1    3.06    0.78
   0   1   1    5.50    0.65
   0  -1   1    4.99    0.91
   0   1  -1    6.40    0.89
   0  -1   1    7.51    0.99
   0   1  -1    6.48    0.95
   0  -1  -1    3.97    0.66
   0   1  -1    6.03    0.96
   0  -1  -1    6.19    0.90
  -1   1  -1   14.14    1.82
  -1  -1  -1   23.37    2.15
  -1   1  -1   13.63    1.72
   1  -1   1   13.69    1.83
  -1  -1  -1   18.79    1.59
   1   1   1   11.15    1.83
  -1   1  -1   13.85    1.83
   1   1   1   12.08    1.52
   2   1   1    2.13    1.69
  -2   1  -1    7.81    2.17
  -2  -1  -1    3.77    2.53
  -2  -1  -1    8.66    2.31
   2  -1   1    4.86    1.98
  -2   1  -1    3.86    1.85
  -2  -1  -1    2.47    1.87
  -2   1  -1    6.58    2.17
   2   1   1   -1.60    0.98
   2   1   1    3.87    2.10
   2  -1   1    6.14    2.02
   3   1   1   38.25    4.17
  -3   1  -1   44.30    4.12
  -3  -1  -1   45.99    4.75
  -3   1  -1   40.31    4.28
  -3  -1  -1   47.15    4.18
  -3   1  -1   49.68    4.54
   3   1   1   40.47    3.92
   3  -1   1   42.94    4.18
   3  -1   1   46.85    3.80
   3   1   1   44.71    3.72
   3  -1   1   45.62    4.28
  -3   1  -1   54.11    4.00
   4   1   1  109.07    6.50
   4   1   1  101.05    6.85
   4  -1   1  104.19    7.24
  -4   1  -1  106.66    7.47
  -4  -1  -1  108.07    8.15
   4  -1   1  110.63    7.41
   4   1   1   93.31    7.07
  -5  -1  -1   81.46    7.69
   5   1   1   80.80    6.18
   5  -1   1   75.07    7.15
   5   1   1   73.38    6.97
   5   1   1   81.54    7.52
   5  -1   1   88.94    7.56
  -5   1  -1   82.41    7.71
   6  -1   1   99.38    9.26
  -6   1  -1  105.16    9.41
   6   1   1   95.52    7.16
   6   1   1   92.19    8.47
   6   1   1  109.67    9.76
  -6  -1  -1   97.94    9.77
   6  -1   1   96.53    8.61
   7  -1   1   27.90    6.55
  -7   1  -1   16.93    6.10
  -7  -1  -1   22.65    7.07
   7   1   1   26.83    6.26
   7  -1   1   24.62    6.55
   7   1   1   34.07    7.31
   8   1   1    1.12    4.86
  -8   1  -1   -4.85    4.97
  -8  -1  -1    4.60    6.09
   8  -1   1    0.26    4.58
   8  -1   1    4.91    5.23
   8   1   1   -5.32    4.30
  -9   1  -1    4.48    7.05
   9   1   1   14.83    7.72
   9   1   1   13.97    7.08
  -9  -1  -1   14.33    8.27
   9  -1   1   20.92    7.58
   9  -1   1    7.49    6.32
  10  -1   1   21.09    8.30
  10   1   1   31.11   10.00
 -10   1  -1   20.07    9.19
 -10  -1  -1    9.89    8.55
  10  -1   1   19.74    8.70
  10  -2  -1    9.48    7.80
  10   2  -1    3.90    7.48
 -10  -2   1   -3.80    8.31
  10  -2  -1   11.53    7.42
  10   2  -1   11.26    8.06
   9  -2  -1    4.73    6.57
   9   2  -1    1.83    6.13
   9   2  -1    8.31    6.47
  -9   2   1   -1.42    6.89
   9  -2  -1    1.19    6.28
  -9  -2   1   14.16    8.56
  -8  -2   1    9.53    6.66
   8   2  -1   10.99    5.34
   8  -2  -1    8.08    5.64
  -8   2   1   18.24    7.07
   8  -2  -1    7.97    5.93
   8   2  -1    8.46    5.69
   7  -2  -1    6.15    4.69
  -7   2   1    9.74    6.12
  -7  -2   1    9.24    5.92
   7   2  -1    4.63    5.19
   7  -2  -1   13.53    5.76
   7   2  -1   -1.86    4.68
  -6   2   1   13.80    5.20
   6   2  -1   26.15    5.70
  -6  -2   1    7.70    5.02
   6   2  -1   14.49    5.07
  -6   2   1   17.93    3.62
   6   2  -1   19.91    3.44
   6  -2  -1   18.71    5.14
   6  -2  -1   14.63    5.40
   5   2  -1   47.69    6.36
  -5  -2   1   35.70    6.24
   5   2  -1   40.48    5.90
   5  -2  -1   43.35    6.31
  -5   2   1   36.44    5.43
   5   2  -1   38.42    3.88
   5  -2  -1   46.69    6.16
  -5   2   1   35.20    3.85
   4  -2  -1  104.20    7.50
   4   2  -1   95.96    7.14
  -4   2   1  103.88    7.00
   4   2  -1   86.23    7.15
  -4  -2   1   91.65    7.68
   4   2  -1  104.80    5.43
   4  -2  -1   95.03    6.88
   3  -2  -1  628.38   21.18
   3   2  -1  552.39   20.54
   3   2  -1  552.34   20.87
  -3   2   1  544.67   20.30
   3  -2  -1  527.47   20.76
  -3  -2   1  553.56   22.02
  -3  -2   1  575.72   20.68
  -3   2   1  547.04   19.15
  -3   2   1  564.34   20.95
   3  -2  -1  527.97   20.36
  -3   2   1  557.32   18.79
  -2   2   1   11.56    2.11
  -2   2   1   11.54    2.67
  -2  -2   1   12.52    2.77
   2  -2  -1   14.03    2.62
   2   2  -1    8.75    2.40
   2  -2  -1    9.19    2.10
  -2  -2   1   13.22    2.57
   2   2  -1    9.61    2.46
  -2   2   1    8.93    1.25
  -2   2   1    7.48    2.22
  -2  -2   1   16.60    2.93
   2  -2  -1   11.84    2.00
  -1  -2   1    3.37    1.50
   1   2  -1    3.74    1.45
  -1   2   1    2.68    1.39
   1  -2  -1    2.85    0.91
  -1  -2   1    4.30    1.74
  -1  -2   1    2.13    1.24
   1  -2  -1    0.73    1.26
  -1   2   1    1.61    1.27
   1   2  -1    0.59    1.40
   1  -2  -1    3.53    0.80
   1   2  -1    1.46    1.44
   0   2  -1  145.56    5.79
   0  -2  -1  137.82    5.22
   0   2   1  152.43    5.57
   0  -2   1  141.94    6.02
   0   2  -1  146.49    5.42
   0   2   1  141.33    5.22
   0   2  -1  139.70    5.99
   0  -2   1  143.40    5.74
   0  -2   1  142.87    5.40
   1   2   1  185.45    6.56
   1  -2   1  182.89    7.41
  -1  -2  -1  174.28    7.31
  -1   2  -1  191.43    7.49
   1   2   1  180.48    7.46
  -1   2  -1  185.15    7.61
  -1  -2  -1  193.34    6.57
   1  -2   1  187.91    7.67
  -1   2  -1  190.64    6.87
   1  -2   1  211.24    7.01
   2  -2   1   38.05    3.57
  -2   2  -1   31.09    3.05
  -2   2  -1   34.79    3.41
  -2  -2  -1   31.18    3.34
   2   2   1   36.44    3.03
  -2   2  -1   35.28    3.06
  -2   2  -1   38.22    3.11
  -2  -2  -1   37.84    3.83
  -2  -2  -1   41.28    3.37
   2   2   1   33.50    3.37
  -3  -2  -1    7.44    2.55
  -3   2  -1   12.13    3.03
  -3  -2  -1    9.70    3.07
  -3   2  -1   11.93    2.55
   3   2   1    4.14    1.68
   3  -2   1   13.19    2.98
  -3   2  -1   15.58    2.55
  -3   2  -1   13.45    2.92
  -3   2  -1   16.43    2.94
   3   2   1   12.98    2.59
   3  -2   1   11.68    2.58
   3   2   1    8.67    2.71
   4   2   1    4.36    2.85
   4   2   1    2.55    2.34
   4  -2   1    7.54    3.15
  -4  -2  -1    3.87    2.80
  -4   2  -1    2.28    2.88
   4  -2   1    1.22    2.72
   4   2   1    4.27    3.04
  -4   2  -1    5.09    2.33
  -4  -2  -1    2.67    3.52
  -5   2  -1   14.97    3.54
   5  -2   1   10.44    3.91
   5   2   1   10.40    3.28
   5   2   1   18.56    4.66
  -5  -2  -1   12.98    4.84
  -5   2  -1   13.97    4.36
   5   2   1   10.49    3.94
   5  -2   1   10.15    4.20
   6  -2   1    9.34    4.11
  -6   2  -1    3.33    4.54
  -6   2  -1    6.03    3.28
   6   2   1    8.80    4.23
   6   2   1    3.70    3.07
  -6  -2  -1   10.64    5.54
   6  -2   1   -4.92    3.47
   6   2   1   -2.36    3.65
   7   2   1    2.78    4.11
   7  -2   1   -4.91    3.61
  -7  -2  -1    1.05    5.35
   7   2   1   11.32    4.76
   7   2   1   -0.12    3.23
  -7   2  -1    7.41    5.24
   7  -2   1    4.51    4.44
  -8   2  -1    8.31    6.00
   8   2   1   22.85    6.74
   8  -2   1    6.37    5.63
   8   2   1    5.21    5.52
  -8  -2  -1    6.41    5.97
   8  -2   1   10.90    5.75
   9  -2   1    7.92    6.83
  -9  -2  -1    0.22    6.89
   9  -2   1    7.29    5.59
  -9   2  -1    5.42    7.17
   9   2   1   14.75    7.36
   9   2   1    8.80    6.68
 -10  -2  -1    7.36    8.65
  10   2   1   -2.60    6.70
  10  -2   1   -2.60    6.14
  10  -2   1   -2.35    7.09
  10  -3  -1   66.90   11.91
 -10  -3   1   54.01   12.94
  10  -3  -1   66.90   11.97
  10   3  -1   92.21   13.65
  10   3  -1   80.94   12.14
   9   3  -1    3.13    6.63
  -9  -3   1   11.64    7.99
   9  -3  -1   23.45    7.81
   9  -3  -1   19.26    7.22
   9   3  -1   16.48    6.97
  -8   3   1  182.05   14.07
   8   3  -1  155.04   13.43
   8  -3  -1  151.91   14.15
   8   3  -1  182.61   14.62
  -8  -3   1  153.89   14.77
   8  -3  -1  166.64   13.24
   7   3  -1   55.40    8.91
   7  -3  -1   63.33    8.29
   7   3  -1   62.02    8.60
  -7   3   1   72.31    8.38
  -7  -3   1   64.55    9.34
   7  -3  -1   64.21    9.33
   6  -3  -1  315.50   16.69
   6   3  -1  295.63   13.34
  -6   3   1  309.91   16.06
  -6  -3   1  302.01   17.53
   6   3  -1  300.57   15.71
  -6   3   1  320.13   13.28
   6   3  -1  313.73   16.91
   6  -3  -1  301.20   15.98
   5   3  -1  481.48   18.07
   5  -3  -1  497.17   20.24
   5  -3  -1  435.76   20.39
  -5   3   1  468.90   20.11
   5   3  -1  471.74   20.73
   5   3  -1  454.72   19.73
  -5   3   1  468.07   17.60
  -5  -3   1  470.66   21.67
  -4   3   1  435.40   16.05
   4   3  -1  427.01   18.38
   4  -3  -1  442.87   17.78
   4  -3  -1  429.84   18.54
  -4   3   1  462.18   15.78
   4   3  -1  444.69   18.02
  -4   3   1  448.80   17.93
  -4  -3   1  410.34   19.23
   3   3  -1 1145.94   39.31
  -3   3   1 1144.18   38.21
   3   3  -1 1177.27   40.01
   3  -3  -1 1148.33   39.80
  -3   3   1 1164.08   38.79
  -3  -3   1 1200.98   39.45
   3  -3  -1 1228.81   40.85
  -3  -3   1 1142.37   42.39
   3  -3  -1 1182.27   39.32
  -3   3   1 1199.75   40.76
  -3   3   1 1205.08   39.26
   2   3  -1   82.41    5.24
  -2  -3   1   68.47    5.27
  -2   3   1   84.77    4.33
  -2  -3   1   75.44    5.05
   2   3  -1   78.19    5.33
  -2   3   1   75.39    5.42
  -2   3   1   76.66    3.70
  -2   3   1   70.30    4.75
  -2  -3   1   77.14    5.79
   2  -3  -1   72.43    3.51
   2  -3  -1   65.98    5.07
   2  -3  -1   74.53    4.12
  -1   3   1 3848.56  117.98
   1  -3  -1 3850.93  117.14
   1   3  -1 3819.85  118.13
   1   3  -1 3776.06  117.16
  -1  -3   1 3712.47  126.02
   1   3  -1 3952.03  126.05
  -1  -3   1 3897.58  117.03
   1  -3  -1 3746.33  118.10
  -1   3   1 3809.36  117.00
   1  -3  -1 3809.47  135.97
  -1  -3   1 3602.99  117.85
   0   3  -1   62.23    3.66
   0   3   1   65.14    3.27
   0  -3   1   61.61    4.00
   0  -3   1   66.30    3.07
   0  -3  -1   61.57    3.08
   0  -3   1   67.69    3.75
   0   3  -1   63.07    3.88
   0   3   1   63.96    3.10
   0   3  -1   70.19    3.06
  -1   3  -1 1066.60   33.04
  -1  -3  -1 1059.75   33.72
   1   3   1 1057.42   33.25
  -1   3  -1 1064.01   33.77
   1  -3   1 1035.86   33.66
  -1   3  -1 1012.74   33.18
   1  -3   1 1040.45   35.00
  -1   3  -1 1058.83   34.99
   1   3   1  967.50   33.59
  -1   3  -1 1065.04   33.67
  -1  -3  -1 1035.61   33.08
  -1  -3  -1 1019.69   35.97
   2  -3   1  589.09   21.21
  -2   3  -1  587.23   21.20
   2  -3   1  591.28   21.53
   2  -3   1  624.16   20.51
  -2  -3  -1  592.75   20.02
  -2  -3  -1  586.03   22.85
   2   3   1  609.49   20.07
  -2   3  -1  601.54   21.55
  -2   3  -1  643.40   20.53
  -2  -3  -1  621.31   21.39
   3   3   1   12.74    3.07
   3  -3   1   15.36    3.33
  -3   3  -1   12.25    2.46
  -3  -3  -1   13.67    3.56
   3   3   1   21.02    2.87
  -3   3  -1   14.15    2.68
  -3   3  -1   13.95    2.63
   4  -3   1  722.67   28.39
   4   3   1  810.83   29.77
  -4  -3  -1  831.43   28.38
  -4   3  -1  813.64   30.18
  -4   3  -1  795.29   28.92
  -4   3  -1  830.16   28.51
   4   3   1  811.08   28.88
   4   3   1  782.51   28.14
   4  -3   1  845.60   29.64
   5  -3   1   85.02    7.29
   5  -3   1   74.33    7.62
   5   3   1   86.57    6.56
  -5   3  -1   84.80    6.44
  -5   3  -1   89.80    7.60
  -5  -3  -1   82.35    8.23
  -5   3  -1   83.21    6.06
   5   3   1   79.56    6.87
   5   3   1   82.50    7.98
  -6  -3  -1  124.72   11.26
   6  -3   1  122.81    9.59
   6   3   1  124.98   10.33
   6  -3   1  121.99   10.22
   6   3   1  140.10    8.87
  -6   3  -1  126.93    9.97
  -6   3  -1  131.94    8.57
   6   3   1  130.18    9.22
   7   3   1    4.30    3.51
   7   3   1    3.60    4.32
   7  -3   1   -4.30    4.06
   7  -3   1    3.67    4.33
  -7   3  -1   -3.32    4.50
  -7  -3  -1    1.27    5.17
   7   3   1    5.48    4.93
   8  -3   1   -2.18    4.59
  -8  -3  -1   -8.20    5.89
   8   3   1    2.61    4.38
  -8   3  -1    4.38    5.35
   8   3   1   -8.05    4.17
   8  -3   1    1.08    4.42
   9   3   1   10.88    6.84
   9  -3   1   19.80    7.39
   9  -3   1    8.63    6.56
   9   3   1   26.40    8.63
  -9   3  -1   -0.08    6.66
  -9  -3  -1   12.45    8.40
 -10  -3  -1    9.25    9.50
  10   3   1    1.82    7.59
  10  -3   1    1.63    6.74
  10  -4  -1   10.53    7.31
   9   4  -1   -4.63    5.23
   9  -4  -1   -4.45    4.86
   9  -4  -1    8.90    7.08
  -9  -4   1   -4.85    7.95
   9   4  -1   -3.57    5.26
   8   4  -1    4.24    5.00
   8   4  -1    7.47    5.97
  -8  -4   1   -3.12    6.83
  -8   4   1   -3.76    5.22
   8  -4  -1   19.72    5.91
   8  -4  -1    7.06    6.05
  -7   4   1   13.05    5.63
  -7  -4   1   16.85    6.75
   7  -4  -1    7.49    5.06
   7   4  -1    7.16    4.96
   7  -4  -1   12.25    5.54
   7   4  -1   18.82    6.42
  -6   4   1    5.49    2.99
   6  -4  -1    7.66    4.21
  -6   4   1   10.89    4.87
  -6  -4   1    4.36    5.28
   6   4  -1    7.79    4.66
   6  -4  -1    9.29    4.81
   6   4  -1   12.78    3.34
   6   4  -1   12.35    4.85
   5  -4  -1   24.86    5.56
  -5  -4   1   27.15    5.94
   5   4  -1   19.00    4.78
  -5   4   1   15.75    4.34
   5   4  -1   13.91    4.43
  -5   4   1   17.39    2.80
  -5   4   1   12.50    2.88
   5  -4  -1   18.16    4.53
   4  -4  -1  235.14   11.48
  -4   4   1  235.03    9.79
   4   4  -1  252.94   12.14
  -4  -4   1  268.80   13.73
  -4   4   1  249.99   10.02
   4  -4  -1  236.10   12.48
  -4   4   1  249.36   11.36
   4   4  -1  236.96   12.38
  -3   4   1  294.23   11.56
  -3   4   1  309.04   12.15
  -3  -4   1  289.63   13.75
   3   4  -1  254.47   12.05
   3   4  -1  291.17   12.81
  -3   4   1  280.92   10.75
   3  -4  -1  267.87   12.74
  -3  -4   1  300.48   12.64
  -2  -4   1  798.23   29.55
  -2   4   1  806.25   26.60
   2  -4  -1  811.10   26.66
  -2   4   1  816.35   27.51
   2   4  -1  776.17   26.98
  -2  -4   1  798.05   27.27
  -2  -4   1  779.53   26.85
   2   4  -1  797.29   27.27
   2  -4  -1  770.70   27.35
  -2   4   1  812.88   27.19
   2  -4  -1  768.45   26.37
  -1   4   1   31.93    3.05
  -1  -4   1   34.57    3.33
   1  -4  -1   36.47    2.88
  -1  -4   1   39.98    4.01
   1  -4  -1   32.30    3.18
   1   4  -1   40.73    3.99
  -1   4   1   31.77    2.57
  -1  -4   1   28.13    2.73
   1   4  -1   30.54    3.12
   1   4  -1   32.55    2.83
   0   4   1   45.36    2.88
   0  -4  -1   34.40    2.60
   0  -4   1   45.84    2.56
   0   4   1   39.26    2.62
   0   4  -1   45.47    2.43
   0  -4   1   39.34    3.18
   0  -4   1   45.26    3.72
   0  -4  -1   40.82    2.81
   0  -4  -1   42.51    2.77
   0   4  -1   35.45    3.10
   1   4   1 1503.33   51.35
  -1   4  -1 1528.19   47.77
  -1  -4  -1 1497.33   48.04
   1  -4   1 1489.92   50.07
  -1   4  -1 1537.11   48.06
   1   4   1 1458.39   48.02
  -1  -4  -1 1462.05   47.00
  -1  -4  -1 1520.64   51.45
   1   4   1 1525.08   47.25
  -1   4  -1 1543.12   47.55
  -1   4  -1 1511.50   48.16
  -1   4  -1 1525.13   50.04
  -2  -4  -1  238.18   10.41
  -2  -4  -1  239.12   11.39
   2   4   1  250.28    9.29
   2  -4   1  258.19    9.44
  -2  -4  -1  237.92    9.27
   2   4   1  238.33   10.40
  -2   4  -1  251.42   10.52
   2  -4   1  244.87   10.82
  -2   4  -1  267.72    9.51
  -2   4  -1  254.90   10.93
   2  -4   1  246.10   10.40
  -3  -4  -1   32.32    4.53
  -3   4  -1   40.70    3.97
   3   4   1   31.30    3.40
   3  -4   1   30.75    4.14
  -3   4  -1   31.28    3.49
  -3  -4  -1   44.43    3.79
   3  -4   1   37.44    3.59
   3   4   1   39.81    4.50
  -4   4  -1    3.27    2.85
  -4   4  -1    6.56    2.52
  -4  -4  -1    6.33    2.90
  -4   4  -1   -1.41    2.41
  -4  -4  -1    1.30    3.26
   4  -4   1    5.02    3.39
   4   4   1    9.07    2.86
   4   4   1    3.17    2.81
   5  -4   1    0.49    3.47
  -5   4  -1    9.06    3.86
   5   4   1    8.56    4.11
   5  -4   1    8.42    3.65
  -5   4  -1    8.93    3.05
   5   4   1    9.74    3.67
  -5  -4  -1    6.22    4.39
  -5   4  -1   10.30    3.41
   5   4   1    9.43    3.27
  -6   4  -1    8.07    3.64
   6   4   1    6.18    3.67
   6  -4   1   15.39    4.86
  -6   4  -1    5.36    4.65
   6   4   1    6.36    3.36
   6   4   1    1.83    4.01
   6  -4   1    5.96    4.39
  -6  -4  -1    2.32    5.53
   7  -4   1   49.97    8.34
  -7   4  -1   43.55    7.30
   7   4   1   50.30    6.45
   7  -4   1   57.44    7.85
  -7  -4  -1   37.01    8.50
   7   4   1   60.10    8.88
   7   4   1   46.70    7.30
   8   4   1    1.92    4.44
  -8   4  -1   -6.41    5.06
  -8  -4  -1   -9.22    5.55
   8   4   1   -2.39    5.28
   8  -4   1   -5.58    5.25
   8  -4   1   -4.08    4.40
   9  -4   1   -4.79    4.70
   9  -4   1   -0.30    5.85
  -9   4  -1   -3.34    6.16
   9   4   1    7.66    6.44
  -9  -4  -1    3.19    7.71
 -10  -4  -1   -6.01    9.04
  10  -4   1   -4.18    5.89
   9   5  -1   -6.56    5.97
  -9  -5   1   -3.70    8.21
   9  -5  -1    0.86    5.37
   9   5  -1    6.79    6.37
   9  -5  -1    2.74    6.26
  -8  -5   1   75.45   11.86
   8   5  -1  107.41   11.19
   8  -5  -1   87.49   11.29
  -8   5   1   83.17    9.95
   8  -5  -1   88.01   10.46
   8   5  -1   86.84   11.36
   7   5  -1   43.99    7.62
   7  -5  -1   46.90    8.34
   7   5  -1   41.46    8.02
  -7   5   1   45.75    7.19
   7  -5  -1   51.21    7.84
  -7  -5   1   40.26    9.31
   6  -5  -1  128.88   11.05
   6  -5  -1  154.11   10.50
   6   5  -1  151.48    8.90
   6   5  -1  146.79   10.62
  -6   5   1  142.44    7.81
  -6  -5   1  134.04   11.87
  -6   5   1  147.37   10.18
   6   5  -1  120.99   10.85
   5   5  -1  285.23   15.14
  -5  -5   1  289.19   16.60
  -5   5   1  308.40   12.34
   5   5  -1  314.38   14.89
   5  -5  -1  257.56   13.58
   5  -5  -1  295.18   15.38
  -5   5   1  304.29   14.01
  -5   5   1  300.87   12.04
  -4   5   1  127.73    6.42
   4   5  -1  126.94    8.29
   4  -5  -1   89.05    6.73
   4  -5  -1  136.15    9.00
  -4   5   1  134.35    6.42
  -4   5   1  133.01    7.34
   4   5  -1  131.96    8.73
  -4  -5   1  104.40    9.01
  -3   5   1 1190.40   39.66
   3   5  -1 1148.81   39.88
  -3  -5   1 1256.49   40.09
   3  -5  -1 1178.47   40.82
   3  -5  -1 1171.01   39.47
  -3   5   1 1230.38   39.56
   3   5  -1 1157.68   40.66
  -3   5   1 1197.92   40.70
  -2   5   1    0.93    1.13
   2   5  -1    4.81    2.59
   2  -5  -1    1.34    1.65
  -2  -5   1    0.95    2.22
   2  -5  -1    2.40    1.72
  -2  -5   1    1.47    2.79
  -2  -5   1    4.21    2.14
  -2   5   1    0.80    1.94
  -2   5   1    2.00    2.33
   2  -5  -1    0.34    2.11
   2   5  -1    1.09    2.00
  -1   5   1 5437.56  165.21
  -1  -5   1 5383.50  165.06
  -1  -5   1 5206.13  177.89
   1   5  -1 5446.04  165.42
  -1  -5   1 5360.34  166.37
   1  -5  -1 5362.80  166.71
   1   5  -1 5765.10  178.10
   1  -5  -1 5231.59  165.19
   1   5  -1 5275.75  166.49
  -1   5   1 5358.46  166.33
   0   5  -1  273.01   11.14
   0   5   1  293.74   10.92
   0   5  -1  290.34    9.84
   0  -5  -1  291.49   10.16
   0  -5   1  277.25   11.86
   0  -5  -1  284.57   10.91
   0   5   1  296.37   10.35
   0  -5   1  294.06   10.00
   0   5   1  283.40   10.37
   0  -5   1  278.85   11.11
   0  -5  -1  282.41   10.39
   0  -5  -1  295.66   10.35
   0   5   1  284.37   10.49
   1   5   1 1360.68   42.44
   1   5   1 1329.45   43.35
  -1  -5  -1 1335.57   42.23
  -1   5  -1 1360.28   45.47
  -1   5  -1 1293.74   43.46
  -1   5  -1 1406.49   43.41
  -1   5  -1 1354.04   43.74
  -1   5  -1 1345.42   43.05
  -1  -5  -1 1373.17   46.58
  -1  -5  -1 1332.61   43.35
   1  -5   1 1307.44   45.42
   1   5   1 1405.93   46.58
  -2  -5  -1  501.65   18.14
  -2   5  -1  480.51   18.39
   2  -5   1  495.90   18.45
  -2  -5  -1  485.97   19.56
   2   5   1  463.47   17.93
   2  -5   1  495.59   18.45
  -2  -5  -1  498.87   16.65
   2   5   1  497.14   16.67
   2  -5   1  483.09   16.59
  -2   5  -1  514.28   18.50
  -2   5  -1  477.09   16.53
   3   5   1    4.75    2.61
  -3   5  -1    5.92    2.51
  -3  -5  -1    1.99    2.22
   3  -5   1    6.27    2.10
  -3  -5  -1    5.59    3.11
   3  -5   1   -0.27    2.26
   3   5   1    6.33    2.30
  -3   5  -1    4.81    2.19
  -4   5  -1  290.24   12.95
  -4  -5  -1  308.04   12.97
   4   5   1  294.52   14.12
  -4   5  -1  319.73   13.04
  -4   5  -1  287.77   13.17
   4   5   1  300.60   12.62
   4  -5   1  298.54   12.82
  -4  -5  -1  282.57   15.03
   4  -5   1  273.04   13.88
   5   5   1   -0.29    2.88
  -5   5  -1    5.88    3.25
  -5  -5  -1   -3.77    4.02
   5   5   1    1.48    3.07
   5  -5   1   -4.01    2.75
   5   5   1   -0.21    3.44
  -5   5  -1    0.75    2.63
  -5   5  -1   -1.16    3.30
   5  -5   1    1.34    1.85
   6  -5   1   44.83    6.27
  -6   5  -1   49.12    5.59
  -6   5  -1   56.02    6.81
  -6   5  -1   38.58    4.89
   6   5   1   55.80    6.34
   6  -5   1   61.36    8.24
   6   5   1   47.02    6.21
   6   5   1   36.32    6.95
  -6  -5  -1   62.26    8.97
   7   5   1   13.03    4.89
  -7   5  -1   11.74    5.61
  -7  -5  -1    9.68    6.92
   7   5   1    8.61    4.84
   7  -5   1    8.97    5.81
   7  -5   1   11.81    4.92
   7   5   1   11.78    5.63
   8   5   1   -9.60    3.79
   8  -5   1   -8.70    3.84
  -8  -5  -1   -1.49    6.27
  -8   5  -1   -1.25    4.68
   8   5   1    3.34    4.70
   8  -5   1   -5.60    4.66
  -9  -5  -1  -11.55    6.63
   9   5   1   -4.03    5.75
   9  -5   1   -6.67    5.30
   9  -5   1   -1.08    6.26
   9   6  -1   -8.58    5.52
   9  -6  -1    4.24    5.92
  -9  -6   1    0.82    7.90
   9  -6  -1   -1.92    5.31
   9   6  -1    0.97    6.49
   8   6  -1    9.27    6.13
   8   6  -1   10.25    5.87
   8  -6  -1    2.81    5.37
   8  -6  -1   -0.28    4.69
  -8  -6   1   -2.20    7.23
  -7   6   1    8.88    5.15
   7  -6  -1    9.24    4.81
   7   6  -1    4.03    4.84
   7  -6  -1   21.13    6.32
  -7  -6   1   -0.59    6.63
   7   6  -1   11.83    5.57
  -6   6   1   -1.55    2.18
   6   6  -1   -0.49    3.82
  -6   6   1   -1.75    3.73
   6   6  -1    4.40    4.19
   6  -6  -1    0.55    2.06
   6  -6  -1    1.02    3.77
  -6  -6   1   -9.40    4.89
   5   6  -1   12.10    4.40
   5  -6  -1    5.41    3.10
   5   6  -1    7.04    3.98
  -5   6   1    0.57    2.73
  -5   6   1   11.27    3.76
   5  -6  -1    5.05    4.00
  -5  -6   1   12.40    5.61
  -5   6   1    5.93    2.55
  -4   6   1  207.08    9.60
   4   6  -1  217.65   11.04
  -4  -6   1  191.32   12.24
   4   6  -1  204.17   11.34
  -4   6   1  199.80    9.05
   4  -6  -1  197.12   10.15
   4  -6  -1  213.05   12.02
   3   6  -1  552.90   21.07
  -3   6   1  539.37   19.40
   3  -6  -1  546.92   21.50
   3   6  -1  541.08   20.60
  -3  -6   1  559.91   20.59
  -3  -6   1  528.01   22.62
  -3   6   1  569.09   19.91
  -3   6   1  534.46   19.53
   3  -6  -1  545.67   19.63
   3  -6  -1  530.94   19.41
   2   6  -1  364.59   14.55
  -2  -6   1  362.35   16.26
  -2   6   1  389.15   13.70
  -2   6   1  377.16   15.17
  -2  -6   1  378.46   14.71
   2  -6  -1  371.46   14.12
   2  -6  -1  358.87   13.34
   2  -6  -1  366.21   15.03
  -2  -6   1  385.85   14.66
   2   6  -1  374.17   14.74
   1   6  -1   20.81    2.54
  -1  -6   1   22.02    2.92
   1   6  -1   18.47    3.02
  -1  -6   1   20.18    3.51
   1  -6  -1   21.32    2.19
  -1   6   1   16.41    2.75
  -1   6   1   18.37    2.00
   1  -6  -1   16.69    2.92
  -1  -6   1   18.63    2.50
   0  -6   1   18.81    1.86
   0  -6   1   18.69    2.84
   0  -6  -1   18.95    2.00
   0   6  -1   20.53    2.97
   0  -6   1   23.78    3.48
   0   6  -1   15.81    1.61
   0   6  -1   22.91    3.16
   0   6   1   18.25    2.37
   0   6   1   21.52    2.34
   0  -6  -1   16.08    2.31
   0   6   1   19.52    2.33
   0  -6  -1   17.38    2.12
  -1  -6  -1  632.69   22.88
   1   6   1  603.93   20.26
   1   6   1  626.56   21.05
  -1   6  -1  616.23   21.83
  -1   6  -1  577.04   21.50
  -1  -6  -1  596.58   20.97
   1  -6   1  613.24   22.67
  -1  -6  -1  616.47   20.16
  -1   6  -1  627.15   22.66
   2  -6   1   65.44    5.06
  -2  -6  -1   74.41    4.33
   2  -6   1   67.00    5.44
  -2  -6  -1   63.49    4.95
   2   6   1   79.46    5.26
   2   6   1   67.50    4.25
  -2   6  -1   69.45    5.44
  -2   6  -1   72.90    5.72
  -2  -6  -1   57.64    5.38
  -2   6  -1   69.65    3.62
   2  -6   1   66.60    3.59
   3  -6   1   15.70    3.17
   3   6   1   17.36    3.78
   3   6   1   25.11    3.13
  -3   6  -1   17.76    2.62
  -3  -6  -1   13.74    4.05
   3  -6   1   14.41    2.42
  -3   6  -1   20.30    3.44
  -3  -6  -1   17.15    2.84
   3  -6   1   19.47    3.96
   4  -6   1   63.07    6.51
  -4  -6  -1   56.92    7.11
  -4  -6  -1   58.19    5.18
   4  -6   1   58.89    5.11
   4   6   1   50.45    6.06
   4   6   1   62.54    5.34
  -4   6  -1   57.23    5.18
  -4   6  -1   60.64    5.47
  -5   6  -1   10.22    3.66
   5   6   1    3.53    3.74
  -5   6  -1   -0.13    3.25
  -5   6  -1   14.73    3.53
  -5  -6  -1    5.93    4.93
   5  -6   1   11.57    3.75
   5   6   1    8.85    3.71
   5  -6   1    3.57    4.11
  -6  -6  -1   -0.74    5.46
   6   6   1   -0.88    4.07
   6   6   1    2.68    3.73
  -6   6  -1    0.93    3.24
  -6   6  -1    1.99    2.88
   6   6   1   -7.10    2.51
   6  -6   1   -1.26    2.91
   6  -6   1    4.32    5.00
  -6   6  -1   -1.74    3.82
  -7   6  -1   71.86    8.50
   7   6   1   87.20    8.23
  -7  -6  -1   83.94   10.93
   7   6   1   96.32    8.98
   7  -6   1   60.14    9.26
   7   6   1   70.11    9.62
   8   6   1    3.71    5.11
  -8   6  -1   -0.49    5.05
   8  -6   1    1.90    5.23
   8  -6   1    0.61    4.24
   8   6   1   -0.25    4.81
  -8  -6  -1    2.72    6.89
   9  -6   1    7.05    6.44
  -9  -6  -1   11.28    8.37
   9   6   1   13.90    8.05
   9  -6   1   31.57    8.67
   9  -7  -1    7.15    7.04
   9   7  -1    1.48    7.12
  -9  -7   1   12.24    9.96
   9  -7  -1    1.77    5.87
   8   7  -1  100.24   10.94
   8  -7  -1   76.94   10.87
  -8  -7   1  102.18   13.52
   8   7  -1  117.87   13.17
   7   7  -1   59.98    8.27
   7   7  -1   52.22    8.99
  -7   7   1   55.92    7.52
   7  -7  -1   39.16    7.88
  -7  -7   1   53.74   10.06
  -6   7   1  155.59   10.05
   6   7  -1  158.77   12.18
   6  -7  -1  167.18   12.41
   6   7  -1  156.73   10.93
   6  -7  -1  156.38   10.38
  -6   7   1  148.46    8.15
  -6  -7   1  175.67   14.66
  -5   7   1  599.61   23.13
   5  -7  -1  612.09   23.45
   5   7  -1  612.15   25.33
  -5   7   1  626.29   22.09
   5   7  -1  555.41   23.72
  -5   7   1  566.49   21.89
  -5  -7   1  587.31   27.12
   5  -7  -1  618.80   25.78
  -4   7   1  101.51    6.30
   4   7  -1  108.76    8.19
   4   7  -1  104.82    7.96
  -4  -7   1  108.85    9.36
   4  -7  -1  105.11    6.83
  -4   7   1  112.72    6.38
   4  -7  -1  102.85    8.75
  -3   7   1 1547.79   48.32
   3   7  -1 1442.95   49.03
   3  -7  -1 1464.92   50.03
   3  -7  -1 1477.22   48.03
   3  -7  -1 1503.45   49.51
  -3   7   1 1464.49   49.60
  -3  -7   1 1520.53   48.92
  -3  -7   1 1387.78   53.36
   3   7  -1 1496.35   49.90
   2   7  -1   88.82    6.32
  -2  -7   1   91.10    7.37
   2  -7  -1   94.81    5.69
  -2  -7   1   83.44    6.11
  -2   7   1   86.44    5.09
   2   7  -1   96.31    6.15
   2  -7  -1   92.50    6.47
   2  -7  -1   87.08    4.72
  -2  -7   1   95.21    6.21
  -1   7   1 1800.94   55.67
  -1  -7   1 1753.91   56.41
   1  -7  -1 1766.18   55.83
   1   7  -1 1713.46   56.80
  -1   7   1 1794.20   56.86
   1  -7  -1 1796.63   56.94
  -1  -7   1 1791.35   56.72
  -1  -7   1 1763.85   61.32
   1   7  -1 1780.14   56.45
   0   7   1  278.01   11.05
   0   7  -1  277.42    9.62
   0  -7   1  269.42   12.54
   0  -7  -1  275.08   10.04
   0  -7   1  283.24    9.77
   0   7   1  280.17   10.76
   0   7  -1  259.70   11.46
   0  -7  -1  268.33   10.25
   0   7  -1  287.65   12.23
   0  -7  -1  282.16   11.18
   0   7   1  268.50   10.81
   0  -7   1  284.73   11.51
  -1  -7  -1  558.21   18.76
  -1  -7  -1  565.68   19.45
  -1   7  -1  528.28   20.38
  -1   7  -1  542.76   20.19
   1   7   1  554.50   18.93
   1  -7   1  560.44   21.28
  -1  -7  -1  563.38   21.28
   1   7   1  559.38   19.41
  -2  -7  -1  867.53   33.79
  -2   7  -1  889.61   32.53
   2  -7   1  891.41   31.92
   2   7   1  923.48   30.06
   2  -7   1  959.55   29.45
  -2  -7  -1  914.70   29.80
  -2   7  -1  893.78   31.94
  -2   7  -1  927.44   29.31
   2   7   1  938.89   31.55
   2  -7   1  897.66   32.62
  -2  -7  -1  965.73   31.65
  -3   7  -1   -0.28    2.33
  -3  -7  -1    2.26    2.07
   3  -7   1    3.40    1.76
   3  -7   1    0.84    2.57
   3  -7   1    3.05    2.36
  -3  -7  -1    1.22    3.04
   3   7   1    3.12    2.17
   3   7   1    1.20    2.26
  -3   7  -1   -0.51    1.66
  -4  -7  -1  459.52   17.20
   4   7   1  431.89   16.91
  -4  -7  -1  417.76   20.39
   4  -7   1  452.78   16.99
  -4   7  -1  468.36   18.31
   4  -7   1  413.65   18.94
   4   7   1  408.19   18.62
  -4   7  -1  432.66   17.48
   5  -7   1   -0.58    2.79
  -5   7  -1    1.16    2.99
   5  -7   1    0.63    3.35
  -5   7  -1    2.77    3.23
  -5   7  -1   -0.61    2.47
   5   7   1   -4.36    3.17
   5   7   1   -2.22    2.81
  -5  -7  -1    0.58    4.78
  -6   7  -1   52.91    5.66
   6   7   1   61.32    6.81
  -6  -7  -1   50.54    8.67
   6  -7   1   56.60    6.61
   6   7   1   57.81    6.53
   6  -7   1   53.32    8.00
  -6   7  -1   55.63    6.14
   6   7   1   51.01    7.81
  -6   7  -1   48.16    6.28
  -7  -7  -1    4.46    6.24
   7   7   1   -3.73    3.69
   7   7   1    1.05    3.92
   7  -7   1   -9.16    3.25
  -7   7  -1    0.28    4.73
   7   7   1    7.68    5.04
   7  -7   1   -0.75    4.02
  -8  -7  -1   22.44    8.92
   8  -7   1   14.73    5.47
   8  -7   1   13.66    7.04
   8   7   1   14.79    6.89
  -9  -7  -1    1.22    8.09
   9   7   1   -1.98    5.36
   9  -7   1    1.07    3.97
   9  -7   1   -6.00    4.55
   9  -8  -1   -2.45    5.13
  -9  -8   1   -3.65    8.39
   9   8  -1   -6.80    5.75
   9  -8  -1   -4.70    6.87
   8   8  -1    0.53    5.00
   8   8  -1    4.71    5.50
  -8  -8   1    6.17    8.48
   8  -8  -1    3.04    4.74
   8  -8  -1    1.78    5.70
   7   8  -1   10.94    5.40
   7  -8  -1   20.03    5.69
   7  -8  -1   16.90    6.21
  -7  -8   1   18.39    8.18
   7   8  -1   14.44    6.32
   6  -8  -1   11.93    5.50
  -6   8   1   11.48    4.19
  -6  -8   1    5.76    6.10
  -6   8   1    9.66    3.12
   6  -8  -1    4.67    3.88
   6   8  -1   12.97    5.68
   6   8  -1    4.73    4.78
  -5   8   1    7.29    3.12
   5  -8  -1    1.60    3.94
   5   8  -1   11.96    4.49
  -5   8   1    4.87    3.36
   5  -8  -1    3.88    3.22
  -5  -8   1    1.14    5.38
   5   8  -1    6.83    4.12
   4   8  -1  152.55   10.01
   4  -8  -1  156.55    7.72
  -4   8   1  147.20    7.19
   4  -8  -1  137.88    7.93
  -4  -8   1  139.04   11.99
   4   8  -1  144.18    9.43
   4  -8  -1  144.20   10.22
  -3  -8   1   17.92    4.71
   3  -8  -1   23.68    4.65
   3  -8  -1   22.80    3.21
   3   8  -1   27.59    4.37
   3   8  -1   19.17    4.04
   3  -8  -1   20.57    2.94
   2  -8  -1    5.48    1.83
   2  -8  -1    9.36    2.90
   2  -8  -1    6.33    2.94
  -2   8   1    9.96    2.10
  -2  -8   1    5.90    2.74
   2   8  -1    8.51    3.15
  -2  -8   1    2.42    3.64
  -2  -8   1    6.24    2.74
   2   8  -1   10.45    2.81
  -1  -8   1    8.79    2.18
   1  -8  -1    8.12    2.70
  -1   8   1    5.19    1.33
  -1   8   1    1.89    2.25
  -1  -8   1    4.72    2.36
  -1  -8   1    3.69    2.98
   1   8  -1    9.79    2.20
   1   8  -1    3.51    2.52
   1  -8  -1    3.07    1.52
  -1   8   1    2.93    1.33
   0   8   1  214.62    9.06
   0  -8  -1  214.37    8.18
   0   8  -1  203.38    9.82
   0   8   1  207.32    9.20
   0  -8   1  203.02   10.64
   0  -8   1  214.14    7.91
   0   8   1  223.69    9.24
   0  -8   1  231.25   10.14
   0  -8  -1  195.45    8.31
   0  -8  -1  222.48    9.50
   0   8  -1  201.83    7.67
   1   8   1  126.25    6.34
  -1   8  -1  123.14    7.47
  -1  -8  -1  133.10    6.33
  -1  -8  -1  121.43    6.47
   1   8   1  127.17    6.51
   1  -8   1  140.47    8.26
  -1  -8  -1  120.71    7.46
   2  -8   1  186.86    9.82
  -2  -8  -1  171.50    7.98
  -2   8  -1  204.61    7.00
  -2   8  -1  194.19    6.87
  -2   8  -1  192.97   10.06
  -2   8  -1  192.17   10.03
   2  -8   1  169.69    9.73
   2   8   1  185.07    8.25
  -2  -8  -1  159.43    9.98
   2   8   1  191.24    9.28
   3  -8   1    9.40    2.09
  -3   8  -1    9.65    2.15
   3   8   1    6.54    2.98
  -3  -8  -1   10.31    2.72
  -3  -8  -1   11.77    4.00
   3  -8   1    5.69    3.04
   3   8   1    9.14    2.57
  -3   8  -1    5.35    3.28
   3  -8   1    8.47    3.40
   4  -8   1   82.70    7.76
  -4  -8  -1   79.52    6.05
   4  -8   1   82.61    5.52
   4   8   1   74.85    5.96
  -4   8  -1   72.05    6.53
   4   8   1   66.44    6.91
  -4   8  -1   81.56    5.78
   4  -8   1   73.24    6.42
  -4  -8  -1   55.49    7.36
  -4   8  -1   65.43    5.60
   5   8   1    5.55    3.65
  -5   8  -1   -1.69    2.83
   5   8   1    6.06    4.18
  -5   8  -1    1.51    2.76
  -5  -8  -1    5.74    5.03
  -5   8  -1    6.27    3.68
   5  -8   1    0.92    2.79
   5  -8   1    2.03    3.70
  -6   8  -1   15.71    4.08
   6   8   1   14.53    4.42
  -6  -8  -1    8.69    5.85
  -6   8  -1   11.54    4.32
  -6   8  -1    5.41    4.18
   6  -8   1    3.31    4.39
   6   8   1   -0.05    4.14
   6  -8   1    7.32    3.87
   7   8   1   56.56    9.25
  -7   8  -1   62.33    7.39
   7  -8   1   69.77    8.02
  -7  -8  -1   65.33   10.50
   7   8   1   55.70    7.61
   7  -8   1   61.00    9.47
   7   8   1   68.85    7.86
   8  -8   1    0.85    5.14
   8   8   1    4.54    5.88
  -8  -8  -1   -0.38    7.20
   8  -8   1    5.71    6.23
  -9  -8  -1    9.98    8.77
   9   8   1    3.05    7.54
   9  -8   1    2.80    7.39
  -9  -9   1   12.25   10.17
   9   9  -1    3.31    6.67
   9  -9  -1   12.43    7.23
  -8  -9   1   34.15    9.99
   8  -9  -1   38.82    7.52
   8   9  -1   23.43    7.15
   8   9  -1   30.54    8.29
   8  -9  -1   30.30    8.62
  -7  -9   1   33.79    9.57
   7   9  -1   54.13    8.05
   7  -9  -1   51.10    7.31
   7  -9  -1   35.20    7.98
   7   9  -1   50.28    8.95
   6   9  -1   53.19    8.33
   6  -9  -1   43.29    7.80
  -6  -9   1   51.39    9.47
   6  -9  -1   41.67    5.91
  -6   9   1   42.82    5.36
  -6   9   1   34.71    4.56
   6   9  -1   34.47    6.64
   5  -9  -1  255.09   12.20
   5   9  -1  259.73   13.56
  -5  -9   1  251.44   16.67
   5  -9  -1  251.97   14.96
  -5   9   1  239.77   11.31
   5   9  -1  242.10   14.15
  -4  -9   1   24.02    6.39
   4   9  -1   25.73    5.15
   4  -9  -1   28.02    3.84
   4  -9  -1   29.15    6.00
   4   9  -1   30.17    5.27
   4  -9  -1   30.69    3.97
  -4   9   1   29.84    2.86
   3   9  -1  792.46   30.63
   3   9  -1  847.96   30.59
  -3   9   1  873.29   28.96
   3  -9  -1  863.25   31.73
   3  -9  -1  877.01   28.67
   3  -9  -1  850.63   30.52
   2  -9  -1  279.06   12.36
   2  -9  -1  267.63    9.91
  -2   9   1  270.75   10.03
  -2  -9   1  291.69   12.39
   2  -9  -1  258.55   12.61
   2   9  -1  264.75   11.76
   2   9  -1  263.06   12.23
  -2  -9   1  258.67   13.71
   1  -9  -1  216.13    8.19
  -1  -9   1  221.85   10.32
  -1   9   1  225.57    8.60
  -1   9   1  237.07   10.66
  -1   9   1  220.62    8.10
  -1  -9   1  205.05    9.16
   1   9  -1  220.11    9.14
   1  -9  -1  213.11   10.18
   1   9  -1  204.66   10.29
  -1   9   1  204.15   10.06
   0  -9   1  283.69   13.49
   0  -9  -1  309.85   10.70
   0  -9   1  284.32   10.24
   0   9   1  257.00   11.34
   0   9   1  284.40   11.87
   0  -9   1  290.41   12.61
   0  -9  -1  279.11   10.76
   0   9  -1  280.07   12.63
   0  -9  -1  284.24   12.03
   0   9   1  277.24   11.73
   0   9  -1  303.10   10.13
   1   9   1  149.30    7.11
  -1   9  -1  139.66    8.25
   1  -9   1  137.58    8.61
  -1  -9  -1  143.55    7.04
   1   9   1  131.91    7.12
  -1  -9  -1  144.77    8.37
  -1  -9  -1  159.75    7.26
  -2   9  -1  218.38   11.37
   2   9   1  217.55    9.59
  -2   9  -1  243.46   11.74
  -2  -9  -1  222.74    9.39
  -2  -9  -1  227.31   12.03
   2   9   1  213.59   10.35
   2  -9   1  217.21   11.32
  -3   9  -1   15.10    3.94
   3  -9   1    9.24    3.23
  -3  -9  -1    5.04    2.51
   3  -9   1    3.88    1.82
  -3   9  -1    5.72    3.37
   3   9   1    9.28    2.90
   3  -9   1    5.31    3.26
   3   9   1    6.62    3.25
  -3  -9  -1    4.23    3.81
   4  -9   1  113.55    6.54
  -4  -9  -1   88.65    9.03
  -4   9  -1  108.71    8.49
   4   9   1  106.37    7.05
  -4   9  -1  105.44    6.67
   4   9   1  112.63    8.52
  -4  -9  -1  112.47    7.35
   4  -9   1  109.01    7.58
   4  -9   1  101.91    9.04
   5  -9   1    4.64    3.21
  -5   9  -1    1.78    2.91
   5   9   1   -0.82    3.76
   5  -9   1    7.05    4.38
  -5   9  -1    6.03    3.95
   5   9   1    0.07    3.23
  -5  -9  -1    0.12    4.66
   6   9   1   26.79    5.23
  -6   9  -1   26.22    4.83
  -6  -9  -1   24.01    7.20
   6  -9   1   37.96    7.29
  -6   9  -1   18.31    4.64
   6   9   1   27.97    6.90
   6  -9   1   25.04    5.19
  -7  -9  -1   -0.30    6.21
   7  -9   1    5.04    5.48
   7   9   1    3.26    4.22
   7  -9   1   -2.55    3.62
   7   9   1   -3.20    4.60
   7   9   1    2.94    4.51
   8  -9   1   11.37    5.59
   8  -9   1   14.78    6.76
  -8  -9  -1   -1.91    6.41
   8   9   1    3.12    5.79
  -9  -9  -1   -2.00    7.88
   9   9   1    2.12    6.06
   9  -9   1  -11.79    5.97
   9 -10  -1   -1.55    5.87
  -9 -10   1   -2.97    8.88
   9  10  -1   -5.17    7.09
  -8 -10   1    6.84    8.43
   8  10  -1   -4.73    4.94
   8 -10  -1    7.30    6.61
   8  10  -1   -1.13    6.07
   7 -10  -1    7.24    5.75
  -7 -10   1    3.91    6.69
   7  10  -1    1.41    4.69
   7  10  -1    4.71    5.25
   7 -10  -1    7.84    4.61
   6 -10  -1    2.56    5.01
   6  10  -1    4.04    4.25
  -6 -10   1    9.18    7.07
   6  10  -1    3.27    4.78
  -6  10   1    7.07    3.35
   6 -10  -1    7.29    3.94
   5 -10  -1   35.64    4.73
   5  10  -1   25.11    5.47
   5  10  -1   30.21    6.42
  -5  10   1   24.02    3.52
  -5 -10   1   31.85    7.99
   5 -10  -1   27.84    6.36
   4 -10  -1   17.46    5.24
  -4 -10   1    6.85    5.09
  -4  10   1   13.27    3.81
   4 -10  -1    9.64    3.36
   4  10  -1   10.10    4.16
   4  10  -1   17.37    4.75
   4 -10  -1   11.25    2.98
   3  10  -1    7.36    3.48
  -3  10   1   -0.51    2.27
   3  10  -1   -1.03    3.15
   3 -10  -1    4.88    3.07
  -3 -10   1    2.40    4.21
   3 -10  -1    3.76    1.80
   3 -10  -1   -1.86    2.94
   2 -10  -1  113.08    5.14
   2 -10  -1  132.02    8.50
   2  10  -1  112.01    7.66
  -2  10   1  112.71    5.18
   2 -10  -1  123.42    7.84
   2  10  -1  114.84    7.13
  -2 -10   1  102.23    8.75
  -1  10   1   -2.00    1.87
  -1  10   1    0.37    1.56
  -1 -10   1    2.60    2.02
   1  10  -1   -1.59    2.52
   1 -10  -1   -0.04    1.44
   1 -10  -1    0.36    1.15
   1  10  -1   -0.38    1.81
   1 -10  -1    1.74    2.40
   0  10  -1   77.30    3.83
   0  10   1   82.55    5.99
   0  10  -1   74.59    6.14
   0 -10   1   80.73    4.17
   0 -10  -1   73.66    4.50
   0 -10   1   71.29    6.78
   0 -10  -1   84.36    4.52
   0  10   1   60.49    4.92
   0 -10  -1   67.45    5.89
  -1 -10  -1   64.33    5.82
  -1 -10  -1   63.23    4.98
   1  10   1   64.79    5.19
   1  10   1   58.63    4.50
  -1  10  -1   71.00    5.27
  -1  10  -1   55.47    5.85
  -1 -10  -1   58.83    4.65
  -1 -10  -1   58.88    4.53
   1 -10   1   52.91    5.84
  -2  10  -1   56.84    6.01
   2  10   1   67.61    5.26
   2  10   1   65.85    5.37
  -2 -10  -1   58.26    4.74
  -2 -10  -1   55.16    6.02
   2 -10   1   73.93    6.64
  -3  10  -1    8.42    3.94
   3 -10   1    5.22    3.82
   3 -10   1    7.42    3.46
   3  10   1   16.24    3.80
   3  10   1   19.70    3.36
  -3  10  -1   11.91    2.18
  -3  10  -1    8.62    3.93
  -3 -10  -1   10.55    4.32
   3 -10   1    5.38    1.99
  -3 -10  -1   19.95    3.25
  -4  10  -1   99.96    6.49
  -4  10  -1   99.14    8.14
  -4 -10  -1   90.57    7.13
   4 -10   1  105.17    7.93
  -4 -10  -1   94.16    9.51
   4 -10   1   78.14    8.49
   4  10   1  109.14    8.40
   4  10   1   96.73    6.96
   4 -10   1   97.74    6.04
   5  10   1   -2.64    3.12
   5  10   1    7.76    4.45
  -5  10  -1   -4.15    3.76
  -5 -10  -1   -2.26    4.44
   5 -10   1   -0.50    3.73
  -5  10  -1   -2.21    2.68
   5 -10   1    1.15    2.76
  -6  10  -1   13.06    4.39
   6 -10   1    3.59    3.79
  -6  10  -1   12.01    4.04
   6 -10   1   18.05    6.10
   6  10   1   11.71    5.87
   6  10   1   11.53    4.22
  -6 -10  -1    7.81    6.48
   7  10   1   56.25    9.51
  -7 -10  -1   33.10    9.25
   7 -10   1   47.63    6.97
   7  10   1   49.40    7.65
   7 -10   1   51.85    9.30
   8  10   1   55.66   10.68
   8 -10   1   38.86    8.86
  -8 -10  -1   13.23    8.62
  -9 -10  -1   13.68    9.74
   9  10   1   15.18    9.37
   9 -10   1    6.47    7.65
  -9 -11   1   -0.02    9.62
   9  11  -1   -0.44    6.87
   9 -11  -1   13.41    8.36
   8  11  -1   32.63    9.21
  -8 -11   1   22.70   10.59
   8 -11  -1   24.42    7.74
   7  11  -1   26.33    7.22
  -7 -11   1   35.09    9.64
   7 -11  -1   36.37    6.35
   7 -11  -1   29.73    7.67
   7  11  -1   38.27    7.56
   6  11  -1    3.34    5.09
   6 -11  -1    6.61    5.33
   6 -11  -1   18.78    4.61
  -6 -11   1   22.20    8.28
   6  11  -1    5.79    4.91
  -5 -11   1   86.47   10.73
   5 -11  -1   91.59    6.76
   5  11  -1   91.51    8.52
   5 -11  -1   96.62    9.97
   5  11  -1   76.64    8.63
   4 -11  -1    3.13    3.81
   4 -11  -1    0.53    2.47
  -4 -11   1   -3.62    4.57
  -4  11   1    0.79    3.01
   4 -11  -1   -0.30    2.83
   4  11  -1    5.01    4.06
   4  11  -1   -2.20    3.26
   3 -11  -1  442.74   19.69
  -3 -11   1  427.63   20.89
   3 -11  -1  441.57   15.50
   3 -11  -1  457.08   18.44
   3  11  -1  421.32   18.29
  -3  11   1  434.53   15.79
   3  11  -1  418.30   18.24
  -2  11   1  110.04    4.99
   2 -11  -1  108.61    8.27
   2  11  -1  117.69    8.15
  -2 -11   1  117.67    9.76
   2 -11  -1  129.73    8.17
   2  11  -1  119.78    7.27
   2 -11  -1  109.07    4.94
  -1  11   1   29.37    2.80
  -1 -11   1   23.03    3.14
  -1  11   1   22.43    4.01
   1 -11  -1   25.41    2.33
   1 -11  -1   25.33    2.05
   1  11  -1   23.95    3.07
   1  11  -1   17.24    3.92
   0  11  -1  216.02   11.59
   0 -11  -1  221.37    9.30
   0 -11  -1  236.94   11.18
   0 -11   1  238.26    8.88
   0  11  -1  235.89    8.61
   0  11   1  239.70   11.13
   0 -11  -1  238.49    9.23
   0 -11   1  215.76   12.53
   1  11   1  118.21    6.50
  -1 -11  -1  104.28    6.52
  -1 -11  -1  121.07    8.21
  -1  11  -1  122.36    8.27
   1 -11   1  124.53    8.84
   1  11   1  113.46    7.14
  -1 -11  -1  125.63    6.75
  -1 -11  -1  123.20    7.14
  -2  11  -1  262.11   13.62
   2  11   1  276.20   12.49
   2  11   1  288.08   12.15
  -2 -11  -1  287.16   14.61
   2 -11   1  278.44   13.86
  -2 -11  -1  283.56   11.82
  -3 -11  -1  121.88    7.49
  -3 -11  -1  122.24    9.74
   3  11   1  128.84    8.67
  -3  11  -1  131.27    5.52
   3  11   1  126.27    7.53
  -3  11  -1  109.65    8.99
   3 -11   1  115.12    9.29
   3 -11   1  128.87    8.97
  -3  11  -1  142.01    5.87
   4 -11   1   70.33    8.05
  -4  11  -1   75.05    8.25
  -4  11  -1   77.78    5.67
   4  11   1   80.17    6.37
   4  11   1   78.94    7.91
   4 -11   1   78.90    7.22
   4 -11   1   85.61    5.43
  -4  11  -1   90.34    8.02
  -4 -11  -1   63.90    8.39
  -5  11  -1    1.00    2.67
   5 -11   1   -7.94    3.40
   5  11   1    0.07    3.49
  -5  11  -1    4.75    4.30
  -5 -11  -1    9.47    5.58
   5  11   1   -0.98    3.51
   5 -11   1    2.78    2.71
  -6 -11  -1   23.31    7.52
   6 -11   1   18.57    4.54
   6  11   1   24.32    5.05
   6  11   1   17.35    6.17
   6 -11   1   26.31    6.95
  -6  11  -1   18.57    4.71
   7 -11   1   -0.75    4.85
  -7 -11  -1   -3.66    5.99
   7  11   1   -1.11    5.04
   8 -11   1    7.45    6.30
  -8 -11  -1   -1.73    7.36
   8  11   1    7.26    6.50
   9 -11   1   10.40    7.65
   9  11   1    7.38    7.79
  -9 -11  -1   -7.94    9.48
   9  12  -1   11.90    7.88
  -9 -12   1   -4.30   10.20
   9 -12  -1   -6.95    6.22
   8  12  -1   17.89    8.15
   8 -12  -1   16.21    8.05
  -8 -12   1    1.08    8.95
   7  12  -1   25.85    6.82
   7  12  -1   27.43    7.80
   7 -12  -1   21.98    7.17
  -7 -12   1   26.68    9.47
  -6 -12   1   76.56   11.53
   6  12  -1   89.49   10.20
   6 -12  -1   79.34    7.24
   6 -12  -1   72.80   10.18
   6  12  -1   92.59    9.16
  -5 -12   1   63.15    9.84
   5  12  -1   69.45    7.66
   5 -12  -1   62.89    5.73
   5 -12  -1   67.57    9.06
   5  12  -1   73.04    8.55
   5 -12  -1   78.86    6.65
  -4  12   1   59.48    5.26
   4 -12  -1   43.98    7.25
  -4 -12   1   45.45    8.51
   4  12  -1   48.77    6.63
   4 -12  -1   58.46    4.66
   4 -12  -1   63.59    6.20
   4  12  -1   58.83    6.75
   3  12  -1    3.40    4.02
   3 -12  -1    6.88    3.73
   3 -12  -1    2.58    3.80
  -3  12   1    3.63    2.08
   3 -12  -1    5.82    1.96
   3  12  -1    2.66    3.49
  -3 -12   1    5.32    4.92
   2 -12  -1  184.93   10.91
   2  12  -1  190.80    9.76
   2  12  -1  192.17   10.90
  -2  12   1  202.10   11.30
   2 -12  -1  199.65    7.16
  -2 -12   1  171.98   11.95
  -2  12   1  194.64    7.18
   2 -12  -1  180.03   11.07
   1  12  -1   68.43    6.41
  -1 -12   1   58.23    4.80
   1 -12  -1   60.83    3.69
  -1  12   1   63.01    6.15
  -1  12   1   65.85    4.68
   1 -12  -1   65.19    3.43
   1  12  -1   60.87    4.67
   0 -12  -1  398.16   16.73
   0 -12   1  410.48   13.93
   0 -12  -1  411.76   14.32
   0 -12   1  379.58   18.08
   0  12  -1  390.82   13.59
   0  12  -1  372.69   16.84
   0 -12  -1  386.16   14.49
   0  12   1  391.31   16.26
  -1 -12  -1    0.97    2.20
   1 -12   1    9.58    4.11
  -1 -12  -1   -0.23    2.55
   1  12   1   -0.61    2.63
  -1  12  -1    3.53    3.35
   1  12   1    1.89    2.42
  -1 -12  -1    2.67    2.43
   1  12   1    3.04    2.38
  -1 -12  -1    1.17    3.29
  -2 -12  -1  237.89   13.20
  -2  12  -1  242.72   12.86
   2 -12   1  204.40   12.41
  -2 -12  -1  240.36   10.68
   2  12   1  243.04   11.38
   2  12   1  225.92   11.00
  -3 -12  -1    6.91    4.58
   3  12   1   -0.41    2.90
  -3 -12  -1    7.00    2.83
   3 -12   1   -0.06    3.41
  -3  12  -1    2.96    3.82
   3  12   1    2.42    2.88
   4 -12   1  129.19   10.54
  -4  12  -1  144.91   10.72
  -4  12  -1  144.64    7.42
  -4 -12  -1  130.83   11.52
   4 -12   1  146.70    6.86
   4 -12   1  146.90    9.81
   4  12   1  142.55    9.97
   4  12   1  123.44    8.26
  -5 -12  -1   -9.13    4.54
  -5  12  -1   -6.52    4.06
   5  12   1    0.44    2.97
   5  12   1   -2.59    3.64
   5 -12   1    4.70    3.72
   5 -12   1   -7.97    3.79
  -5  12  -1   -0.21    2.62
   5 -12   1   -1.74    2.51
  -6 -12  -1   13.86    6.87
   6 -12   1   10.24    4.00
   6  12   1   17.72    4.85
  -6  12  -1    9.66    5.44
   6 -12   1   12.46    5.69
   6  12   1   10.37    5.62
   7  12   1   13.96    7.02
   7 -12   1   25.25    7.71
  -7 -12  -1    6.87    7.32
  -8  12  -1   -1.94    5.73
   8 -12   1    2.89    6.42
  -8 -12  -1    2.83    8.49
   8  12   1   -1.84    6.10
  -9  12  -1   10.15    7.16
   9 -12   1   11.41    7.85
  -9 -12  -1    5.26   10.91
   8  13  -1   13.05    7.87
   8 -13  -1   13.40    7.45
  -8 -13   1   -6.71    8.44
   7  13  -1   40.37    7.87
  -7 -13   1   32.02   10.15
   7  13  -1   40.18    8.58
   7 -13  -1   25.32    7.95
  -6 -13   1   13.09    7.73
   6  13  -1   16.62    5.62
   6 -13  -1   18.44    6.64
   6  13  -1   13.60    6.36
   5 -13  -1   82.32    9.84
  -5 -13   1   71.06   10.36
   5  13  -1   55.55    7.94
   5 -13  -1   83.87    7.12
   5  13  -1   72.84    7.95
   5 -13  -1   63.94    5.72
  -4 -13   1   56.36    8.86
   4 -13  -1   44.79    4.01
   4 -13  -1   43.82    7.56
   4  13  -1   50.91    6.62
   4 -13  -1   46.51    5.71
   4  13  -1   46.92    6.54
  -3  13   1  160.48    6.82
   3 -13  -1  170.09   11.34
  -3 -13   1  178.05   13.44
   3 -13  -1  173.23   10.39
  -3  13   1  159.99   10.87
   3 -13  -1  162.65    6.69
   3  13  -1  159.02   10.33
   3  13  -1  161.16    9.71
   2 -13  -1  387.24   17.36
   2  13  -1  367.55   16.72
  -2 -13   1  350.75   18.72
   2 -13  -1  360.32   17.14
   2  13  -1  383.33   15.48
  -2  13   1  346.19   16.60
  -1  13   1    3.39    3.24
   1  13  -1    9.84    3.90
   1  13  -1    7.80    2.43
  -1  13   1    3.83    2.25
   1 -13  -1    4.52    1.37
   1 -13  -1    2.59    1.67
   0  13  -1  131.57    8.87
   0  13  -1  118.78    5.45
   0 -13   1  120.93    5.80
   0 -13  -1  122.80    6.28
   0 -13  -1  129.41    6.19
   0 -13  -1  117.39    8.34
   0 -13   1  120.08    9.41
   0  13   1  126.06    8.25
   1  13   1  199.51   10.52
  -1  13  -1  196.78   11.69
   1 -13   1  219.71   12.65
  -1 -13  -1  229.62   12.40
  -1 -13  -1  223.98   10.08
  -1 -13  -1  205.91    9.98
  -2  13  -1  192.28   11.89
  -2 -13  -1  197.99   12.49
   2 -13   1  222.93   12.60
   2  13   1  203.79   10.39
   2  13   1  190.90   10.26
   3  13   1   47.56    5.25
  -3 -13  -1   36.73    7.03
   3  13   1   44.54    5.81
  -3  13  -1   49.47    6.97
   3 -13   1   54.69    6.89
   4  13   1  163.81   11.17
   4 -13   1  170.37   12.34
  -4  13  -1  166.41    7.26
  -4  13  -1  165.67   11.88
   4  13   1  160.49    9.62
   4 -13   1  180.75   11.57
  -4 -13  -1  181.21   13.33
   5  13   1    0.32    3.48
   5 -13   1    5.29    4.95
  -5 -13  -1    5.11    5.89
  -5  13  -1    2.89    4.77
   5 -13   1    2.67    3.94
   5 -13   1    1.20    2.56
   5  13   1   -6.96    3.61
   6  13   1   37.96    8.03
  -6 -13  -1   39.85    9.44
   6 -13   1   52.90    9.34
  -6  13  -1   53.33    9.34
   7  13   1   -0.49    5.61
  -7  13  -1    6.10    5.45
   7 -13   1    7.12    6.06
  -7 -13  -1   -9.88    6.07
  -8  13  -1    8.85    6.79
   8  13   1   -0.11    5.99
   8 -13   1    6.07    7.24
  -8 -13  -1  -15.17    6.93
  -8 -14   1    3.79    9.18
   8 -14  -1    3.84    6.28
   8  14  -1    4.50    6.81
   7 -14  -1   19.19    7.71
  -7 -14   1   10.60    8.56
   7  14  -1   16.96    7.23
  -6 -14   1   49.73   10.10
   6 -14  -1   40.79    8.92
   6  14  -1   37.10    6.89
   6  14  -1   40.83    7.95
   5 -14  -1   55.90    6.46
  -5 -14   1   33.53    8.42
   5 -14  -1   56.92    8.95
   5  14  -1   45.26    7.00
   5  14  -1   50.81    7.83
   4 -14  -1   -1.56    1.96
   4 -14  -1    1.51    3.47
  -4 -14   1    3.50    5.82
   4  14  -1    0.49    4.13
   4 -14  -1    2.85    4.24
   4  14  -1   -2.93    3.03
  -3  14   1    8.20    1.59
   3  14  -1   10.47    4.64
  -3 -14   1    5.68    5.31
   3 -14  -1    7.07    4.33
   3 -14  -1   13.75    4.28
   3  14  -1   10.83    3.94
  -3  14   1   11.23    4.65
   2  14  -1   47.34    5.07
  -2  14   1   41.98    6.31
   2  14  -1   53.75    6.53
   2 -14  -1   33.65    5.91
   1  14  -1   49.46    4.39
   1  14  -1   57.62    6.73
  -1  14   1   44.82    6.05
  -1 -14   1   48.52    4.67
   1 -14  -1   53.48    3.22
   1 -14  -1   55.02    3.56
   0 -14   1  241.24   14.11
   0 -14  -1  262.08   10.07
   0 -14   1  244.06    9.31
   0  14   1  249.50   12.49
   0 -14   1  244.75    9.48
   0  14  -1  221.20   12.91
   0 -14  -1  218.85    9.86
   1  14   1   27.49    4.82
  -1 -14  -1   32.75    5.89
  -1 -14  -1   28.36    3.95
   1 -14   1   24.45    5.72
  -1 -14  -1   35.06    4.14
  -1  14  -1   28.24    5.86
   2  14   1  483.80   19.82
   2  14   1  484.28   19.78
  -2 -14  -1  527.05   23.35
   2 -14   1  523.40   22.77
  -2  14  -1  504.76   22.13
  -3 -14  -1   24.71    6.64
   3 -14   1   30.58    5.91
   3  14   1   23.49    4.43
  -3  14  -1   25.71    5.99
   3  14   1   23.57    4.99
   4 -14   1   58.62    7.37
  -4  14  -1   45.74    7.49
   4  14   1   35.41    6.37
  -4 -14  -1   45.13    8.44
   4  14   1   42.14    5.55
   5 -14   1   54.46    9.05
  -5  14  -1   46.08    8.46
   5  14   1   51.90    6.18
   5 -14   1   58.38    7.33
   5  14   1   62.56    8.16
  -5 -14  -1   35.40    8.19
   6 -14   1   -4.94    4.26
  -6 -14  -1   -7.07    5.29
  -6  14  -1    4.40    5.44
   6  14   1    6.62    5.38
   7 -14   1   41.11    8.92
   7  14   1   52.53    9.76
  -7  14  -1   44.11    9.00
  -7 -14  -1   40.09   10.74
   8  14   1    4.63    7.02
   8 -14   1   -4.12    6.38
  -8 -14  -1   -8.85    7.32
  -8  14  -1   -4.27    5.95
   8 -15  -1   15.85    8.21
   8  15  -1   31.93    9.01
  -8 -15   1   18.76   10.72
   7 -15  -1   50.49    9.63
  -7 -15   1   29.00   10.32
   7  15  -1   38.69    8.60
  -6 -15   1   49.39   10.79
   6  15  -1   48.53    7.81
   6 -15  -1   44.63    9.17
   6  15  -1   38.58    7.70
   5  15  -1   62.74    7.81
  -5 -15   1   65.80   10.97
   5  15  -1   60.26    8.45
   5 -15  -1   58.02    9.32
   5 -15  -1   85.58    7.87
  -4 -15   1   51.14    9.30
   4  15  -1   49.18    7.05
   4  15  -1   55.33    7.30
   4 -15  -1   52.93    8.19
  -4  15   1   50.56    8.02
   4 -15  -1   57.98    6.92
   3  15  -1  318.56   15.20
  -3 -15   1  310.59   18.82
   3  15  -1  311.68   15.94
   3 -15  -1  304.19   15.89
  -3  15   1  307.31   16.57
   3 -15  -1  332.64   17.45
  -2  15   1  128.69    9.79
   2 -15  -1  157.23   10.72
   2  15  -1  151.92   10.71
   2  15  -1  146.73    8.75
   1 -15  -1  177.66    6.63
   1  15  -1  172.31    8.38
  -1  15   1  161.63   10.64
   1  15  -1  184.07   11.37
  -1 -15   1  163.69    8.88
   0  15  -1  120.54    9.69
   0 -15  -1  132.25    6.77
   0 -15  -1  145.08    7.08
   0 -15   1  120.83   10.78
   0 -15   1  119.35    6.15
   0  15   1  119.93    8.91
   0 -15   1  128.24    5.92
   1 -15   1  236.60   14.02
  -1 -15  -1  213.35   10.58
  -1  15  -1  231.83   13.26
  -1 -15  -1  217.47   13.22
   1  15   1  243.81   12.43
   2 -15   1   74.56    8.41
   2  15   1   76.62    6.97
  -2 -15  -1   69.46    6.61
  -2  15  -1   79.91    8.70
   2  15   1   82.98    6.70
  -2 -15  -1   66.54    8.19
   3  15   1  211.44   11.78
   3  15   1  188.12   10.86
  -3 -15  -1  214.45   15.10
  -3  15  -1  189.33   12.81
   3 -15   1  204.70   13.07
  -4  15  -1   17.78    6.08
  -4 -15  -1   21.53    7.08
   4  15   1   25.97    6.04
   4  15   1   24.59    4.90
   4 -15   1   27.36    5.86
   5  15   1   43.53    5.96
   5  15   1   51.82    7.95
  -5  15  -1   57.17    9.01
   5 -15   1   52.78    7.46
  -5 -15  -1   45.03    9.18
   6  15   1   35.98    8.00
  -6 -15  -1   55.53   10.31
   6 -15   1   38.20    8.49
  -6  15  -1   36.56    8.47
  -7  15  -1    6.48    7.13
   7  15   1   10.25    6.49
  -7 -15  -1   -1.63    8.03
   7 -15   1   12.89    6.46
   8  15   1    2.53    6.67
  -8  15  -1   10.74    7.91
   8 -15   1   18.11    8.24
  -8 -15  -1   -0.16    9.87
   8  16  -1    6.89    6.28
  -8 -16   1    3.89    9.87
  -8  16   1    2.68    7.23
   8 -16  -1    2.00    7.54
   7 -16  -1   12.41    7.38
   7  16  -1   11.99    6.53
  -7  16   1    1.93    5.82
  -7 -16   1   11.18    8.66
  -6  16   1   16.14    6.87
   6 -16  -1   38.65    8.69
   6  16  -1   42.67    8.47
  -6 -16   1   31.55    9.29
   5  16  -1  105.44   10.29
   5 -16  -1  123.20   12.35
  -5 -16   1   83.97   11.98
   5 -16  -1  122.20    9.43
   5  16  -1  110.93    9.88
  -5  16   1   85.19   10.85
  -4  16   1   -0.81    4.49
   4 -16  -1   -1.11    3.68
  -4 -16   1    4.65    6.18
   4 -16  -1    6.92    5.28
   4  16  -1    1.92    4.45
   4  16  -1    0.80    3.83
   3  16  -1   55.21    6.61
  -3 -16   1   40.23    8.48
  -3  16   1   58.23    7.90
   3  16  -1   61.66    7.75
   3 -16  -1   75.67    8.09
   2  16  -1   34.56    6.53
  -2  16   1   36.15    6.36
   2 -16  -1   31.02    6.63
   2  16  -1   35.36    4.93
   1 -16  -1   35.77    6.89
   1  16  -1   31.10    3.84
   1 -16  -1   36.23    2.60
   1  16  -1   30.95    6.25
  -1 -16   1   32.11    4.41
  -1  16   1   39.37    6.34
   0 -16   1  160.20    7.21
   0 -16   1  137.10    6.66
   0 -16   1  138.80   11.56
   0 -16  -1  175.17    7.89
   0 -16  -1  160.44    7.83
   0  16   1  170.12   10.70
   0  16  -1  161.30   11.26
   1 -16   1   55.83    8.20
   1  16   1   54.95    6.45
  -1 -16  -1   50.80    5.24
  -1  16  -1   52.98    7.49
  -1 -16  -1   60.20    7.58
   2  16   1  242.98   12.97
  -2  16  -1  238.30   14.49
  -2 -16  -1  229.70   12.24
   2  16   1  249.62   12.25
  -2 -16  -1  268.96   15.86
   2 -16   1  270.11   15.48
   3 -16   1   49.06    7.39
   3  16   1   51.91    6.41
   3  16   1   35.53    5.72
  -3  16  -1   33.78    7.30
  -3 -16  -1   38.73    8.13
   4 -16   1   19.17    5.74
   4  16   1   15.99    4.80
  -4 -16  -1    7.78    6.54
   4  16   1   12.31    4.86
  -4  16  -1    9.20    5.28
   5 -16   1    5.97    4.55
  -5  16  -1    6.51    5.44
   5  16   1    8.85    5.42
  -5 -16  -1    2.86    6.32
  -6 -16  -1    4.55    7.24
   6  16   1   -5.76    4.97
  -6  16  -1    1.72    5.85
   7  16   1    3.81    5.54
  -7 -16  -1   -3.96    7.78
  -7  16  -1    5.09    6.41
  -8 -16  -1   -6.97    9.11
   8  16   1   -5.20    6.11
  -8  16  -1   -6.64    6.11
   8  17  -1   26.26    8.99
  -8 -17   1   15.21   10.57
  -7 -17   1   15.54    9.42
   7  17  -1    7.59    6.84
  -7  17   1    1.08    5.56
   7 -17  -1    2.12    7.26
   6  17  -1   35.00    8.02
  -6  17   1   40.04    8.51
   6 -17  -1   39.69    8.99
  -6 -17   1   36.69   10.38
   5  17  -1   56.28    8.55
  -5  17   1   65.79    9.99
   5 -17  -1   75.99   11.04
   5  17  -1   71.58    8.47
  -5 -17   1   63.85   11.19
   4  17  -1   46.92    7.02
   4 -17  -1   42.84    6.50
  -4  17   1   38.31    7.82
  -4 -17   1   34.47    9.03
   4  17  -1   38.21    7.03
   3  17  -1   39.45    6.03
   3  17  -1   39.08    6.95
  -3  17   1   46.69    7.59
   3 -17  -1   33.52    6.60
   2 -17  -1   49.41    7.67
   2  17  -1   32.04    4.89
  -2  17   1   50.06    7.61
   2  17  -1   52.16    7.41
   1  17  -1    1.82    2.61
   1  17  -1    4.29    4.55
  -1  17   1   -0.02    4.27
   1 -17  -1    3.65    5.31
   0 -17  -1   77.70    5.48
   0  17  -1   84.51    8.78
   0 -17   1   70.88    9.21
   0 -17   1   76.40    4.44
   0  17   1   72.10    7.92
  -1 -17  -1   30.00    4.44
   1  17   1   30.90    5.59
  -1  17  -1   23.57    6.22
   1 -17   1   25.34    6.78
  -1 -17  -1   27.47    6.33
  -2  17  -1   71.27    8.89
  -2 -17  -1   54.17    8.44
   2  17   1   61.68    6.92
   2 -17   1   52.12    8.40
  -2 -17  -1   60.20    6.24
  -3 -17  -1   34.54    8.17
   3  17   1   29.53    5.67
   3  17   1   34.22    5.70
   3 -17   1   46.52    7.61
  -3  17  -1   33.45    7.28
  -4  17  -1    5.65    5.24
   4  17   1    5.83    4.52
   4  17   1    2.32    3.81
   4 -17   1    4.28    4.85
  -4 -17  -1    5.21    5.84
  -5  17  -1   10.00    6.06
   5  17   1   26.59    7.03
   5 -17   1   27.37    6.35
  -5 -17  -1   11.41    8.17
  -6 -17  -1    4.72    7.66
  -6  17  -1   -2.38    6.17
   6  17   1    3.89    5.87
  -7 -17  -1    2.86    8.44
   7  17   1   -1.88    5.45
  -7  17  -1   -2.80    6.64
   8  17   1    5.45    7.40
  -8 -17  -1   -7.83    9.53
  -7  18   1   27.23    8.61
   7  18  -1    5.35    6.45
  -7 -18   1    0.71    9.43
   7 -18  -1   -2.21    7.27
   6 -18  -1   20.54    8.01
   6  18  -1    7.06    5.74
  -6 -18   1    3.57    7.84
  -6  18   1   16.05    6.14
   5  18  -1   85.70    9.73
  -5 -18   1   77.48   12.55
   5  18  -1   72.61    9.13
  -5  18   1   69.75   10.09
   4  18  -1   28.16    6.15
   4  18  -1   23.42    6.37
  -4  18   1   10.51    5.95
   4 -18  -1   33.00    6.79
   3 -18  -1   -4.07    3.83
  -3  18   1    7.45    4.81
   3  18  -1   -3.23    3.26
   3  18  -1   -0.35    4.86
  -2  18   1   97.09    9.73
   2  18  -1   96.67    7.50
   2 -18  -1  117.09   10.77
   2  18  -1  104.49    9.72
   1  18  -1   -0.43    4.44
   1 -18  -1    5.34    5.19
   1  18  -1    3.03    2.67
  -1 -18   1    0.03    2.45
  -1  18   1    0.26    3.88
   0  18  -1  232.48   14.71
   0 -18  -1  251.89   10.73
   0  18   1  251.97   14.19
   0 -18   1  251.20   16.26
   1  18   1    5.71    4.49
  -1 -18  -1   10.68    3.46
  -1  18  -1   13.88    5.30
   1 -18   1   10.39    5.86
   2  18   1  157.49   10.96
  -2  18  -1  151.13   12.40
  -2 -18  -1  171.70   10.32
   2 -18   1  180.44   13.23
  -2 -18  -1  173.46   13.54
   3 -18   1   -6.78    3.46
   3  18   1    3.20    4.24
  -3 -18  -1   11.79    6.89
  -3 -18  -1    7.64    4.36
   3  18   1    1.57    3.98
  -3  18  -1   10.57    5.09
  -4  18  -1    5.61    5.69
  -4 -18  -1   -6.54    6.26
   4 -18   1    6.91    4.95
   4  18   1    0.88    4.16
  -5  18  -1   20.78    7.52
   5  18   1   20.76    6.80
  -5 -18  -1   26.34    8.89
   5 -18   1   45.78    7.98
  -6  18  -1    2.70    5.79
   6  18   1    6.50    5.75
  -6 -18  -1   -2.81    7.40
   7  18   1   10.59    7.31
  -7 -18  -1   -3.99    8.04
  -7  18  -1   13.65    7.84
   7  19  -1   16.13    7.95
  -7  19   1   12.24    7.75
   6  19  -1   36.10    8.46
  -6  19   1   22.71    7.69
  -5  19   1   35.89    8.76
   5  19  -1   31.15    7.34
   4  19  -1   93.92    9.79
   4 -19  -1  108.13   10.17
  -4  19   1   98.07   11.23
   4  19  -1  100.72    9.61
   3 -19  -1   52.38    8.21
   3  19  -1   54.94    8.08
  -3  19   1   46.78    8.05
   3  19  -1   38.71    6.08
  -2  19   1   74.02    9.14
   2 -19  -1   79.92    9.32
   2  19  -1   80.96    9.25
   2  19  -1   74.58    6.67
   1  19  -1  240.58   14.75
  -1 -19   1  228.32   10.70
  -1  19   1  215.26   13.93
  -1 -19   1  215.17   15.53
   1 -19  -1  220.60   15.32
   0  19  -1  101.32   10.22
   0 -19   1   89.18   10.87
   0  19   1   92.76    9.23
  -1  19  -1  128.47   11.46
   1 -19   1  111.78   11.67
   1  19   1  133.06   10.10
  -1 -19  -1  125.27    8.07
   2  19   1   24.96    5.82
   2 -19   1    3.45    5.31
  -2  19  -1   26.63    6.71
  -2 -19  -1   20.07    7.23
  -2 -19  -1   15.35    4.45
   3  19   1   28.35    6.07
  -3  19  -1   25.77    6.76
  -3 -19  -1   24.61    8.07
   3 -19   1   19.28    6.32
   3  19   1   23.61    5.48
  -3 -19  -1   35.40    6.34
   4 -19   1    7.16    5.40
  -4  19  -1   -4.44    4.51
   4  19   1   -7.89    3.57
  -4 -19  -1   -2.61    6.77
  -5 -19  -1   28.85    8.94
   5  19   1   27.36    7.57
  -5  19  -1   57.46    9.80
   5 -19   1   35.58    7.66
   6  19   1    0.82    5.48
  -6  19  -1   -7.35    5.57
  -6 -19  -1    2.02    7.64
   7  19   1    8.11    7.08
  -7  19  -1    3.94    7.01
  -7 -19  -1    4.69    9.01
   7  20  -1    4.62    6.79
  -6  20   1    0.44    6.33
   6  20  -1   -1.12    5.81
  -5  20   1   52.99    9.73
   5  20  -1   51.14    8.70
  -4  20   1   -0.35    5.33
   4  20  -1   -4.49    3.92
   4 -20  -1    7.09    5.69
   4  20  -1   -3.16    5.07
   3  20  -1   11.34    4.56
  -3  20   1    7.43    5.64
   3  20  -1   12.42    5.89
   3 -20  -1   31.78    7.11
   2  20  -1   17.88    6.38
   2 -20  -1   26.24    7.12
   2  20  -1   22.31    4.63
  -2  20   1   21.33    6.65
   1 -20  -1    3.87    5.99
   1  20  -1    4.34    4.64
  -1 -20   1    8.03    6.88
  -1  20   1   -5.47    4.27
   0  20   1   50.56    7.69
   0  20  -1   50.10    8.21
   0 -20   1   56.44    9.78
   1  20   1   10.16    5.44
   1 -20   1    4.48    4.87
  -1  20  -1    8.47    5.81
   2  20   1   49.48    7.38
  -2 -20  -1   63.83    6.69
  -2  20  -1   78.72    9.91
   2 -20   1   49.42    8.72
  -3  20  -1   14.69    6.88
   3  20   1   10.63    5.47
  -3 -20  -1    7.63    4.45
   3 -20   1    2.06    5.02
  -3 -20  -1    8.05    6.73
   4  20   1   10.00    5.00
   4 -20   1   15.01    6.01
  -4  20  -1   18.25    6.60
  -4 -20  -1    6.13    4.83
  -4 -20  -1   -1.02    7.40
  -5  20  -1   -4.46    4.95
  -5 -20  -1    7.15    8.46
   5  20   1    4.02    5.50
  -6 -20  -1   10.65    9.68
  -6  20  -1    7.47    7.12
   6  20   1    1.66    5.99
  -7 -20  -1   -0.11    9.01
   7  20   1    6.04    6.65
  -6  21   1   -1.61    6.37
   6  21  -1    1.24    5.82
  -5  21   1   -5.57    5.73
   5  21  -1   -3.52    5.09
   4  21  -1   66.93    8.37
  -4  21   1   54.95    9.38
   4 -21  -1   74.39    9.76
   3 -21  -1   15.12    6.27
  -3  21   1   -0.07    5.38
   3  21  -1   12.27    6.35
   3  21  -1   18.93    5.15
  -2  21   1   32.91    7.43
   2 -21  -1   30.18    7.93
   2  21  -1   35.62    8.03
   1 -21  -1   -2.71    5.39
   1  21  -1   11.22    5.60
  -1  21   1    8.27    5.44
  -1 -21   1    3.34    6.30
   0 -21   1   29.97    8.16
   0  21   1   27.28    6.82
   0  21  -1   41.85    8.24
   1  21   1    9.39    5.15
  -1  21  -1    8.78    5.78
   1 -21   1    7.15    6.60
   2  21   1    0.59    4.71
   2 -21   1    4.67    5.50
  -2  21  -1    4.75    5.26
  -3 -21  -1    5.14    4.37
   3 -21   1    3.44    5.30
  -3 -21  -1   -3.62    5.86
  -3  21  -1   -7.12    4.61
  -4 -21  -1    4.68    7.82
   4  21   1   -1.24    4.48
  -4  21  -1   16.94    7.71
  -4 -21  -1   -0.55    4.54
   4 -21   1    1.33    5.43
  -5 -21  -1   -1.44    7.57
   5  21   1    3.52    5.53
  -5  21  -1   12.59    6.74
  -5 -21  -1   19.38    6.33
   6  21   1   -2.48    5.73
  -6 -21  -1  -14.97    8.01
  -6  21  -1   -5.78    5.01
   6  22  -1   -3.75    5.29
  -6  22   1   20.21    8.49
   5  22  -1    7.32    6.22
  -5  22   1   -2.39    5.96
  -4  22   1  -10.98    5.16
   3 -22  -1    0.36    5.71
   3  22  -1   -1.62    5.40
  -3  22   1    2.95    5.77
  -2 -22   1    4.82    7.64
   2  22  -1    5.13    5.97
   2 -22  -1    7.55    6.39
  -2  22   1    4.62    5.53
  -1  22   1   11.77    6.14
   1 -22  -1   10.36    7.26
   1  22  -1   -1.79    5.43
  -1 -22   1   13.94    7.82
   0 -22   1   45.02    9.66
   0  22   1   42.61    8.03
   0  22  -1   54.54    9.04
   0 -22  -1   39.66    9.00
   1  22   1   -2.78    4.58
   1 -22   1   -3.56    5.67
  -1  22  -1    6.02    5.99
   2  22   1   42.17    8.06
   2 -22   1   58.68   10.03
  -2  22  -1   67.33   10.39
   3 -22   1   -4.23    5.18
  -3  22  -1   -2.85    4.67
  -4 -22  -1   56.61    8.36
   4 -22   1   41.76    8.37
  -4  22  -1   45.97   10.05
  -4 -22  -1   40.55   10.42
   5  22   1   22.81    7.08
  -5 -22  -1    5.14    3.81
  -5 -22  -1   15.66    9.85
  -5  22  -1   22.23    9.02
  -6 -22  -1   -5.29    4.93
  -6  22  -1    2.26    6.49
   6  22   1    5.67    6.10
  -6 -22  -1  -10.00    9.14
  -5  23   1   14.02    7.39
  -4  23   1   39.18    9.45
   3  23  -1   -0.41    6.23
  -3  23   1    6.00    5.92
   3 -23  -1    2.14    5.37
  -2 -23   1   45.49   10.88
  -2  23   1   44.55    8.74
   2 -23  -1   52.07    9.54
   2  23  -1   81.06   10.83
   1 -23  -1    6.93    7.19
  -1  23   1    9.34    6.23
  -1 -23   1    2.38    6.39
   1  23  -1    1.33    5.69
   0 -23   1   40.03    9.38
   0  23  -1   42.87    8.26
   0 -23  -1   32.72    9.64
   0  23   1   43.34    8.40
   1  23   1    9.18    5.53
  -1  23  -1    3.87    6.05
   1 -23   1    1.57    5.84
   2 -23   1    5.48    6.75
  -2  23  -1    0.13    5.85
   3 -23   1   10.61    6.58
  -3  23  -1    3.10    6.63
  -4  23  -1    4.53    6.58
   4 -23   1    1.52    6.53
  -5 -23  -1   20.29   11.14
  -5  23  -1   30.98    9.25
  -5  24   1   -5.17    6.33
  -4  24   1   -3.03    6.63
   3 -24  -1   -2.81    6.24
  -3  24   1   11.87    6.42
   2  24  -1   -8.63    5.29
   2 -24  -1    8.27    6.79
  -2  24   1    3.98    5.72
   1  24  -1  -13.09    5.06
   1 -24  -1    3.73    6.57
  -1 -24   1    7.76    6.96
  -1  24   1    9.03    6.24
   0  24   1   38.37    8.11
   0  24  -1   42.46    9.31
   0 -24  -1   44.16   10.08
   0 -24   1   37.52    9.47
   1  24   1    0.25    6.21
   1 -24   1    0.31    5.54
  -1  24  -1   -3.90    4.96
   2 -24   1   30.82    8.14
  -2  24  -1   30.60    8.87
  -3  24  -1   -5.63    5.72
   3 -24   1    9.70    6.60
  -4  24  -1   24.54    8.34
  -5  24  -1   -0.12    8.00
  -4  25   1   55.87   11.17
  -3  25   1   -6.12    5.22
   3 -25  -1    6.11    7.25
  -2  25   1   85.01   11.53
   2 -25  -1   65.87   11.06
   2  25  -1   52.63   10.38
   1  25  -1  -11.27    5.94
  -1  25   1   -4.93    5.57
   1 -25  -1    3.64    6.93
   0 -25  -1   24.53    9.12
   0  25   1    7.00    6.76
   0  25  -1   15.32    7.54
  -1  25  -1    6.86    6.81
   1 -25   1   -4.03    7.03
  -2  25  -1    5.24    6.34
   2 -25   1   11.29    7.12
  -3  25  -1   28.73    9.38
   3 -25   1   35.68    9.74
  -4  25  -1   -0.10    6.56
  -4  26   1   -8.02    6.19
  -3  26   1   21.56    8.85
  -2  26   1    9.20    7.58
   2 -26  -1   -3.40    6.52
  -1  26   1   -2.09    5.15
   1  26  -1    3.18    6.99
   0  26  -1    8.40    7.71
   0  26   1   -0.91    6.23
  -1  26  -1    2.21    6.06
  -2  26  -1   -1.16    5.89
  -3  26  -1    6.71    7.26
  -4  26  -1   20.50    9.32
  -3  27   1   10.51    8.32
  -2  27   1   28.41    8.97
   1  27  -1    4.04    8.27
  -1  27   1    0.13    7.00
   0  27  -1    9.53    7.94
  -1  27  -1   -5.28    7.24
  -2  27  -1   -5.63    7.19
  -3  27  -1   40.72   11.16
  -2  28   1   -5.64    7.34
  -1  28   1   -4.95    7.08
   0  28  -1   21.21    9.18
  -1  28  -1  -12.24    6.81
  -2  28  -1    7.24    7.99
  10   0  -2    8.35    7.41
  10   0  -2    6.84    8.00
  -9   0   2   -0.64    7.45
   9   0  -2   12.08    6.85
   9   0  -2    6.12    6.99
  -8   0   2   -0.74    6.56
   8   0  -2   -0.13    5.33
   8   0  -2   -4.66    5.28
  -7   0   2   97.33   10.50
   7   0  -2   83.72   10.04
   7   0  -2   80.91    9.74
   6   0  -2   -3.46    3.56
  -6   0   2   -5.38    4.57
   6   0  -2    6.21    4.71
   5   0  -2   -3.62    2.93
  -5   0   2   -1.00    3.93
   5   0  -2   -4.51    3.44
   4   0  -2  196.40   10.94
   4   0  -2  199.99   11.02
  -4   0   2  224.30   11.83
  -3   0   2   79.94    6.41
   3   0  -2   64.85    5.67
   3   0  -2   59.56    5.38
   2   0  -2   55.29    4.59
  -2   0   2   51.41    4.54
   2   0  -2   44.30    3.80
   2   0  -2   59.58    4.69
  -2   0   2   56.95    4.52
   1   0  -2  158.83    6.38
  -1   0   2  168.27    7.54
   1   0  -2  178.89    6.18
  -1   0   2  164.76    6.37
   1   0  -2  174.71    7.59
  -1   0   2  166.96    7.35
   1   0  -2  162.82    7.26
   0   0  -2    0.75    1.17
   0   0  -2    7.53    1.34
   0   0  -2    0.45    1.08
   0   0   2   -0.43    0.56
   0   0   2    1.20    1.13
   1   0   2 1013.90   31.54
  -1   0  -2  944.82   30.48
   1   0   2  944.41   31.93
   1   0   2  993.33   30.49
  -1   0  -2  909.12   31.83
   2   0   2  130.87    6.37
  -2   0  -2  113.97    5.92
  -2   0  -2  111.02    6.03
   2   0   2  110.46    5.42
   2   0   2   98.44    5.74
  -2   0  -2  110.97    5.49
   3   0   2  731.76   24.57
  -3   0  -2  700.24   25.30
  -3   0  -2  762.86   24.75
   3   0   2  643.54   25.06
   3   0   2  710.84   25.41
  -4   0  -2 1010.08   37.38
   4   0   2  974.24   35.03
   4   0   2  995.65   34.19
   5   0   2   27.37    4.81
   5   0   2   32.36    4.51
   5   0   2   32.07    5.13
  -5   0  -2   26.28    5.35
   6   0   2  163.70   11.17
   6   0   2  151.47   10.43
  -6   0  -2  143.85   11.81
   7   0   2  157.30   11.51
  -7   0  -2  187.54   13.58
   7   0   2  165.85   12.42
   8   0   2    4.96    5.52
   8   0   2   11.44    6.13
  -8   0  -2    7.82    6.60
   9   0   2  140.48   13.27
  -9   0  -2  130.27   13.69
   9   0   2  125.83   13.59
  10   0   2    2.92    6.88
 -10   0  -2   -3.20    7.51
  10  -1  -2    6.73    7.80
 -10  -1   2  -14.50    8.17
  10   1  -2    5.44    7.77
  10  -1  -2   -7.63    5.86
  10   1  -2   12.28    7.66
   9   1  -2   -3.66    5.74
   9  -1  -2   -4.13    5.66
  -9   1   2   -5.94    6.59
   9  -1  -2    4.71    6.17
   9   1  -2   -1.28    5.90
  -9  -1   2   -6.82    7.10
   8   1  -2    1.64    5.69
  -8   1   2   -5.16    6.03
   8  -1  -2   -2.11    5.02
   8  -1  -2    2.23    6.12
  -8  -1   2   -1.80    6.40
   8   1  -2    9.37    6.19
   7  -1  -2    3.61    5.07
  -7  -1   2   -8.02    5.07
   7   1  -2    0.39    4.50
   7  -1  -2   -1.89    4.17
   7   1  -2   -2.96    4.63
  -7   1   2   -7.27    4.96
   6  -1  -2   -3.43    3.60
   6  -1  -2   -3.28    3.93
  -6  -1   2    7.77    5.78
   6   1  -2    0.93    3.87
   6   1  -2    2.86    4.34
  -6   1   2   -6.43    4.81
   5  -1  -2    1.39    3.73
   5   1  -2    4.47    3.75
   5   1  -2   -3.02    3.41
   5   1  -2    0.66    1.40
  -5  -1   2   -6.40    4.00
  -5   1   2    1.75    4.08
   5  -1  -2    1.40    3.21
   4  -1  -2   18.99    4.15
  -4   1   2   17.09    4.00
   4  -1  -2    8.68    3.36
   4   1  -2    9.94    3.55
   4   1  -2   11.75    1.73
   4   1  -2    9.80    3.74
  -4  -1   2    7.37    3.74
  -3   1   2  119.79    7.48
  -3  -1   2   99.96    7.24
   3   1  -2  108.55    6.98
   3  -1  -2   91.91    6.54
   3   1  -2   93.75    6.80
   3  -1  -2  111.05    7.16
   2  -1  -2  286.39   12.22
   2   1  -2  306.15   12.47
  -2  -1   2  304.53   12.58
   2  -1  -2  298.74   12.46
   2  -1  -2  306.92   12.47
  -2   1   2  312.02   12.69
   2   1  -2  303.35   12.57
  -2   1   2  304.70   12.60
   2   1  -2  328.24   13.27
  -2  -1   2  324.95   12.80
   1  -1  -2  859.59   28.91
  -1   1   2  910.79   28.59
  -1  -1   2  872.78   28.61
   1   1  -2  873.33   29.04
   1  -1  -2  865.40   28.51
   1   1  -2  857.79   28.80
  -1   1   2  865.19   28.41
  -1  -1   2  859.75   28.87
  -1  -1   2  848.89   28.96
  -1   1   2  892.62   28.88
   1  -1  -2  852.85   28.74
   0  -1   2   -0.74    1.06
   0   1  -2   -0.54    1.22
   0  -1  -2   -0.35    0.99
   0   1   2   -0.47    0.92
   0   1  -2    0.80    1.33
   0  -1   2   -1.02    1.03
   0   1   2   -0.22    0.95
   0  -1   2   -0.57    1.11
   0   1   2    0.08    1.10
   0   1  -2   -0.90    1.13
   0  -1  -2   -0.51    1.27
  -1   1  -2  431.47   14.39
   1  -1   2  409.66   14.25
   1   1   2  373.03   14.43
   1   1   2  430.89   14.61
  -1  -1  -2  394.88   14.19
  -1  -1  -2  400.30   13.15
  -1   1  -2  377.97   13.83
  -1   1  -2  401.79   14.58
  -1   1  -2  403.27   14.87
  -1  -1  -2  397.67   13.24
   1   1   2  424.94   13.27
  -1  -1  -2  379.07   14.42
   2  -1   2   35.83    3.42
   2   1   2   30.03    3.32
  -2   1  -2   33.98    3.14
  -2  -1  -2   34.24    2.79
  -2  -1  -2   41.63    3.70
  -2   1  -2   31.26    3.06
   2  -1   2   38.94    3.26
   2  -1   2   32.57    3.29
   2   1   2   26.15    3.13
   2   1   2   34.96    2.70
  -2   1  -2   29.00    3.15
   3  -1   2  147.58    7.81
  -3  -1  -2  155.87    9.06
  -3  -1  -2  165.26    7.69
   3  -1   2  147.14    7.88
   3  -1   2  160.59    8.05
   3   1   2  165.98    8.17
  -3   1  -2  160.90    8.03
  -3   1  -2  164.34    8.13
   3   1   2  146.93    8.12
  -3   1  -2  167.25    8.09
   3   1   2  142.06    7.22
   4  -1   2   21.59    3.97
   4   1   2   36.96    4.88
   4   1   2   35.10    4.19
  -4   1  -2   27.34    3.95
  -4  -1  -2   29.46    4.94
  -4   1  -2   36.89    5.06
  -4  -1  -2   29.63    4.22
   4  -1   2   29.88    4.33
   5  -1   2    2.54    3.34
   5   1   2    5.95    2.99
  -5  -1  -2    1.15    4.06
   5   1   2    3.93    3.17
   5  -1   2    5.16    3.35
   5   1   2    0.34    3.15
  -5   1  -2   -1.29    3.66
   6   1   2    2.68    4.39
   6  -1   2    3.87    4.10
   6  -1   2   -1.10    3.62
   6   1   2   -3.15    3.01
   6   1   2   -3.97    2.86
  -6  -1  -2    7.09    5.15
  -6   1  -2    7.90    4.97
  -7  -1  -2   45.43    8.10
  -7   1  -2   39.11    7.44
   7  -1   2   34.98    6.73
   7   1   2   35.42    6.60
   7   1   2   46.06    7.72
   7  -1   2   38.74    7.00
   8   1   2    1.27    5.20
  -8   1  -2   -4.22    5.49
   8   1   2    0.02    4.73
   8  -1   2    0.41    4.72
   8  -1   2   -0.97    4.82
  -8  -1  -2    1.44    6.11
   9  -1   2    3.40    6.21
   9   1   2   -2.14    5.13
  -9  -1  -2    9.08    6.81
  -9   1  -2    5.90    6.97
   9   1   2    6.45    6.27
   9  -1   2    2.24    5.77
 -10   1  -2  -10.45    7.33
  10  -1   2   11.49    7.80
  10   1   2    0.89    7.08
 -10  -1  -2    1.09    7.95
  10  -2  -2    5.34    7.41
  10   2  -2    5.09    8.18
  10   2  -2    8.50    7.68
  10  -2  -2    5.29    6.97
 -10  -2   2   -1.70    9.23
  -9   2   2    8.12    7.89
   9   2  -2    1.54    6.33
   9  -2  -2    0.48    6.29
   9   2  -2   -2.81    5.85
   9  -2  -2   -6.36    5.86
  -9  -2   2   -6.06    7.03
   8   2  -2    6.29    6.08
   8  -2  -2    8.34    6.01
  -8  -2   2    7.67    7.48
  -8   2   2    2.90    6.59
   8  -2  -2    5.29    6.24
   8   2  -2    7.09    5.58
   7  -2  -2   73.70    9.78
  -7   2   2   79.94    9.44
  -7  -2   2   55.31    9.37
   7   2  -2   72.46    9.28
   7  -2  -2   81.57    9.40
   7   2  -2   67.19    9.27
  -6   2   2    1.44    4.77
   6   2  -2    0.75    4.47
   6   2  -2    0.42    2.05
   6   2  -2    6.96    4.13
   6  -2  -2    2.05    4.25
  -6  -2   2    1.92    5.54
  -6   2   2    5.62    2.42
   6  -2  -2    1.43    3.89
  -5   2   2   52.69    3.88
   5   2  -2   63.71    4.15
   5  -2  -2   54.42    6.58
   5  -2  -2   48.97    6.91
   5   2  -2   66.81    7.27
   5   2  -2   52.51    6.77
  -5  -2   2   58.66    7.44
  -5   2   2   55.59    6.56
   4  -2  -2   98.55    7.51
   4   2  -2   81.63    7.27
  -4   2   2   92.25    7.50
   4   2  -2   91.78    7.49
  -4   2   2   83.45    4.29
   4  -2  -2   89.72    7.19
  -4  -2   2   96.98    8.03
   3   2  -2 1504.62   50.31
   3   2  -2 1470.10   49.79
  -3  -2   2 1540.72   53.36
   3  -2  -2 1512.56   49.88
  -3   2   2 1559.45   52.18
   3  -2  -2 1444.59   49.87
   2  -2  -2 1895.22   60.78
   2   2  -2 1861.16   61.13
  -2   2   2 1994.49   60.98
  -2   2   2 1946.92   61.05
  -2  -2   2 1865.96   61.11
   2   2  -2 1815.73   60.63
   2  -2  -2 1878.93   60.93
   2  -2  -2 1973.45   63.92
  -2  -2   2 1863.35   60.65
   1   2  -2  942.08   31.75
  -1  -2   2  931.22   31.86
  -1   2   2  986.19   31.55
  -1   2   2 1003.82   31.87
  -1  -2   2  991.97   31.82
   1  -2  -2  960.99   31.73
   1  -2  -2  959.04   31.47
   1   2  -2  954.93   31.74
  -1  -2   2  963.51   32.49
   0   2  -2  885.86   29.42
   0  -2   2  936.99   29.56
   0  -2   2  901.24   30.70
   0   2  -2  910.33   29.53
   0   2   2  937.45   29.67
   0  -2  -2  928.45   28.89
   0  -2  -2  865.05   29.58
   0   2  -2  903.22   30.69
   0   2   2  928.38   28.85
   0  -2   2  904.17   29.44
  -1  -2  -2  587.13   19.40
  -1  -2  -2  562.14   20.11
  -1   2  -2  582.64   20.09
  -1   2  -2  602.01   19.98
   1  -2   2  586.34   21.07
   1  -2   2  620.08   20.03
   1   2   2  610.60   20.58
   1  -2   2  610.58   20.05
  -1   2  -2  568.29   21.03
  -1  -2  -2  607.15   19.53
   2   2   2 4488.32  145.76
  -2   2  -2 4706.20  144.20
   2   2   2 4789.09  143.55
   2  -2   2 4695.35  144.16
  -2  -2  -2 4733.92  143.30
  -2   2  -2 4897.45  144.15
  -2   2  -2 4540.61  145.05
   2   2   2 4589.50  148.29
  -2   2  -2 4677.75  148.29
  -2   2  -2 4687.59  150.70
   3   2   2   87.92    5.84
   3   2   2   86.08    5.13
  -3   2  -2   94.68    5.73
   3  -2   2   88.09    5.69
   3   2   2   84.51    6.05
   3  -2   2   88.77    5.78
  -3   2  -2   81.94    5.84
  -3  -2  -2   88.84    5.35
  -3  -2  -2  100.53    7.26
  -3   2  -2   93.31    6.23
  -3   2  -2   85.45    5.56
   4   2   2 2083.54   70.30
   4  -2   2 2105.23   69.29
  -4  -2  -2 2182.51   75.01
  -4   2  -2 2143.17   70.48
   4   2   2 2099.51   68.20
  -4   2  -2 2150.90   71.80
  -4   2  -2 2138.16   74.09
  -4  -2  -2 2172.66   68.40
   4  -2   2 2148.97   69.82
   5   2   2   18.17    3.88
  -5  -2  -2   13.27    4.82
   5   2   2    8.90    3.63
   5  -2   2   10.42    3.57
  -5   2  -2    9.75    4.06
  -5   2  -2   14.29    3.94
   5  -2   2   17.07    4.09
   5   2   2   16.96    4.43
   6  -2   2  145.45   10.42
   6   2   2  144.44    9.57
   6   2   2  128.92   10.34
   6   2   2  144.50    9.51
  -6  -2  -2  132.84   11.52
  -6   2  -2  131.65   10.81
   6  -2   2  143.51   10.60
   7   2   2  153.81   11.19
   7  -2   2  154.01   11.62
  -7  -2  -2  140.69   12.21
   7   2   2  150.66   11.78
   7  -2   2  165.45   12.06
   7   2   2  169.84   10.81
  -7   2  -2  139.04   11.74
   8  -2   2   14.62    6.68
   8  -2   2   18.08    6.93
   8   2   2   29.08    7.66
   8   2   2   33.41    6.98
  -8   2  -2   22.84    7.50
  -8  -2  -2   14.26    7.49
   9  -2   2  113.01   12.51
  -9   2  -2  101.14   12.20
   9  -2   2  128.15   13.30
  -9  -2  -2   99.14   12.98
   9   2   2  102.13   12.66
 -10  -2  -2    6.10    8.52
  10   2   2   -3.18    6.07
  10  -2   2   -5.85    5.47
  10  -3  -2   -1.31    6.13
  10   3  -2    1.00    7.39
   9   3  -2   -2.53    5.76
   9   3  -2    3.58    6.23
  -9  -3   2    0.10    8.11
   9  -3  -2    4.14    6.81
   9  -3  -2   -7.25    5.04
   8   3  -2    7.04    6.21
   8   3  -2    0.28    4.92
  -8  -3   2    4.38    7.55
   8  -3  -2    2.41    5.51
   8  -3  -2    7.08    6.15
  -8   3   2    1.25    6.40
   7  -3  -2   30.99    7.03
  -7   3   2   19.59    6.63
  -7  -3   2   15.62    7.32
   7  -3  -2   26.97    6.41
   7   3  -2   20.89    6.40
   7   3  -2   30.92    7.05
   6  -3  -2    0.78    4.13
   6   3  -2   -1.74    3.93
   6   3  -2   -5.53    3.61
   6   3  -2   -0.36    2.11
  -6   3   2   -7.63    4.38
   6  -3  -2    0.62    3.94
  -6  -3   2   -1.39    5.00
  -6   3   2    0.59    2.16
  -5  -3   2    5.11    5.09
  -5   3   2    6.49    2.03
   5   3  -2    8.71    2.37
   5   3  -2    4.14    3.99
   5  -3  -2   13.26    4.76
   5   3  -2    8.29    4.41
  -5   3   2    8.73    4.12
   5  -3  -2    6.11    3.46
   4  -3  -2    5.05    3.09
   4  -3  -2   -1.38    3.23
  -4   3   2   -0.09    2.96
   4   3  -2    7.70    3.56
  -4  -3   2    4.02    3.71
  -4   3   2    2.28    1.39
   4   3  -2   -0.12    3.15
   3   3  -2   86.52    6.67
  -3  -3   2   94.73    7.48
   3  -3  -2   90.54    5.78
   3  -3  -2   80.31    6.55
  -3   3   2   96.93    6.24
  -3   3   2   97.62    6.83
   3   3  -2   99.37    6.86
   3  -3  -2   90.04    6.30
   2  -3  -2  228.73    9.21
   2  -3  -2  230.65   10.38
  -2  -3   2  219.34   11.12
   2   3  -2  218.43   10.40
  -2   3   2  229.41   10.50
   2  -3  -2  220.03    9.68
  -2  -3   2  222.49   10.23
  -2  -3   2  213.03   10.21
   2   3  -2  208.36   10.04
  -2   3   2  230.39   10.13
  -1   3   2 2976.17   92.71
   1  -3  -2 2980.68   92.03
  -1  -3   2 2923.89   96.11
  -1   3   2 3066.96   92.05
  -1  -3   2 2825.71   92.85
  -1  -3   2 3024.53   92.30
   1   3  -2 2936.73   92.38
   0   3   2  110.85    5.42
   0  -3  -2  110.36    4.66
   0   3  -2  112.54    5.22
   0  -3  -2  107.63    5.45
   0  -3   2  101.77    5.71
   0  -3   2   99.31    5.18
   0   3   2  105.07    4.70
   0  -3   2  109.17    5.62
   0   3  -2  116.44    5.99
   0   3  -2  114.00    5.72
   1  -3   2  347.43   11.89
  -1   3  -2  332.85   12.66
  -1  -3  -2  320.65   12.32
  -1  -3  -2  352.08   12.84
  -1   3  -2  329.71   11.81
   1  -3   2  320.03   12.39
   1  -3   2  319.71   13.02
  -1   3  -2  329.13   13.00
   2  -3   2   57.23    4.48
  -2  -3  -2   49.00    3.13
  -2  -3  -2   57.76    4.53
  -2   3  -2   62.77    4.58
  -2   3  -2   60.16    4.62
  -2   3  -2   52.04    4.04
  -2   3  -2   55.94    4.54
   2   3   2   41.31    2.89
  -2  -3  -2   52.17    4.73
   2   3   2   51.10    4.34
   2  -3   2   54.33    3.73
  -2   3  -2   61.59    3.95
  -3   3  -2    2.08    2.04
   3  -3   2   -0.22    0.72
   3   3   2    3.23    1.82
   3   3   2    3.38    2.48
  -3   3  -2   -0.92    2.16
   3   3   2    1.21    2.04
  -3  -3  -2    2.00    1.84
  -3  -3  -2    0.29    2.54
  -3   3  -2    2.15    1.91
   3  -3   2    0.05    2.05
   4  -3   2  764.80   26.99
  -4   3  -2  758.56   28.50
  -4  -3  -2  723.77   29.39
   4  -3   2  722.94   27.20
  -4  -3  -2  759.69   25.97
   4   3   2  723.06   25.71
   4   3   2  707.43   27.17
  -4   3  -2  715.54   27.37
  -4   3  -2  748.57   27.04
   5   3   2   47.38    5.41
  -5   3  -2   44.43    5.08
  -5  -3  -2   57.22    7.47
  -5   3  -2   42.19    6.05
   5  -3   2   53.01    6.15
   5  -3   2   56.33    6.32
   5   3   2   45.54    5.18
  -5   3  -2   48.86    5.48
   5   3   2   52.95    6.53
   6   3   2  183.68   12.19
  -6   3  -2  188.13   12.22
   6   3   2  197.45   11.10
   6  -3   2  143.82   11.19
   6   3   2  177.15   10.99
   6  -3   2  184.77   11.52
  -6  -3  -2  168.26   12.80
   7   3   2  122.24    9.61
   7  -3   2  109.81   10.55
  -7   3  -2  122.08   10.70
   7  -3   2  111.72   10.27
   7   3   2  103.74   10.76
   7   3   2  114.24    9.59
  -7  -3  -2  123.74   11.79
  -8   3  -2    4.15    5.89
   8  -3   2   -5.30    3.82
  -8  -3  -2   -1.48    5.85
   8  -3   2    3.01    4.25
   8   3   2    0.70    4.15
   8   3   2   -6.92    4.53
   9  -3   2   10.00    6.69
   9  -3   2    9.50    5.87
  -9   3  -2   -4.44    5.63
  -9  -3  -2   -9.65    6.48
   9   3   2   -0.04    5.87
  10  -3   2   -2.98    6.83
  10   3   2   -8.97    6.39
  10  -4  -2   -1.70    6.73
   9   4  -2   16.24    7.48
   9   4  -2    5.97    7.17
  -9  -4   2   -7.41    7.81
   9  -4  -2    6.17    6.42
   9  -4  -2    0.96    5.96
  -8  -4   2   -6.54    6.45
   8  -4  -2   -4.23    4.44
   8   4  -2   -6.16    4.15
   8   4  -2    3.18    5.80
  -8   4   2   -5.50    5.83
   8  -4  -2   -6.89    4.27
  -7   4   2   18.18    6.36
  -7  -4   2   23.18    7.59
   7   4  -2   26.19    6.96
   7  -4  -2   28.91    6.64
   7   4  -2   18.45    6.19
   7  -4  -2   30.61    7.08
   6   4  -2   -0.31    2.12
  -6  -4   2   -1.10    5.55
   6   4  -2    4.06    4.64
  -6   4   2    3.00    2.25
   6   4  -2   -1.29    3.85
  -6   4   2   -2.58    4.44
   6  -4  -2    2.34    4.06
   6  -4  -2   -1.96    4.10
  -5   4   2  233.51   12.58
  -5  -4   2  252.67   14.83
  -5   4   2  223.33    9.20
   5   4  -2  247.70   13.92
   5  -4  -2  235.26   13.62
   5   4  -2  234.27   13.11
   5  -4  -2  231.50   12.64
  -4   4   2  134.75    5.91
  -4  -4   2  144.82   10.94
   4  -4  -2  154.04    9.66
   4   4  -2  143.86    9.14
  -4   4   2  144.74    8.67
  -4   4   2  144.63    6.03
   4  -4  -2  155.47    9.00
   4   4  -2  151.47    9.53
  -3   4   2  784.20   27.13
   3  -4  -2  820.95   27.10
   3  -4  -2  697.96   26.50
   3   4  -2  795.73   27.87
  -3  -4   2  716.47   29.33
   3   4  -2  739.35   27.38
   3  -4  -2  747.60   27.71
   2   4  -2   83.83    6.34
  -2   4   2   93.10    6.03
   2  -4  -2   83.88    3.82
  -2  -4   2   84.37    6.95
  -2  -4   2   84.15    6.44
   2   4  -2   85.28    5.75
   2  -4  -2   83.04    4.34
   2  -4  -2   83.39    6.14
  -2  -4   2   75.85    5.78
  -2   4   2   82.38    6.07
  -1   4   2  348.98   12.87
  -1  -4   2  363.89   13.36
  -1   4   2  344.12   13.04
   1   4  -2  339.79   12.98
   1  -4  -2  355.98   13.10
  -1  -4   2  340.05   13.47
   1   4  -2  347.29   13.56
  -1  -4   2  341.74   13.81
   0  -4   2 2832.98   88.47
   0   4   2 2877.70   87.48
   0   4   2 2886.95   88.73
   0  -4   2 2818.51   88.34
   0   4  -2 2836.94   88.61
   0  -4  -2 2802.35   87.52
   0   4  -2 2813.26   92.38
  -1   4  -2  284.69   11.41
  -1  -4  -2  261.87   11.10
   1  -4   2  294.50   10.18
  -1   4  -2  286.99   10.16
  -1   4  -2  276.33   11.66
   1  -4   2  271.00   11.62
   1  -4   2  272.77   11.21
  -1  -4  -2  287.06   10.97
  -2   4  -2 1354.46   47.11
   2  -4   2 1385.26   47.21
   2   4   2 1431.89   45.91
  -2   4  -2 1411.00   45.59
   2  -4   2 1401.19   45.56
  -2  -4  -2 1419.57   45.82
  -2  -4  -2 1398.72   43.49
  -2   4  -2 1347.38   44.44
  -2   4  -2 1392.75   45.42
  -2  -4  -2 1396.16   48.95
  -2   4  -2 1387.78   44.87
   2   4   2 1391.27   43.55
  -3   4  -2  377.11   15.54
  -3  -4  -2  362.72   16.57
  -3   4  -2  398.07   14.47
   3   4   2  340.66   15.35
  -3   4  -2  400.87   15.43
   3  -4   2  364.95   15.48
   3  -4   2  355.08   14.26
  -3  -4  -2  387.24   13.61
   3   4   2  365.79   13.46
   4   4   2  805.43   31.87
  -4   4  -2  912.72   32.31
   4   4   2  865.26   31.92
   4  -4   2  888.31   31.96
  -4  -4  -2  864.74   34.38
   4   4   2  897.80   29.97
  -4  -4  -2  936.92   30.20
  -4   4  -2  854.30   31.51
  -5   4  -2   88.41    7.87
   5  -4   2   98.13    7.63
  -5   4  -2  102.48    7.53
   5   4   2   96.25    7.01
  -5   4  -2   95.45    7.13
  -5  -4  -2   93.33    9.04
   5   4   2  109.60    9.03
   5  -4   2  106.31    8.67
  -6  -4  -2  194.71   13.78
  -6   4  -2  194.03   12.42
   6  -4   2  213.10   12.30
   6   4   2  170.91   12.29
   6   4   2  194.88   11.78
   6   4   2  179.49   10.96
   6  -4   2  192.98   12.29
  -6   4  -2  202.62   11.16
   7   4   2  219.79   12.97
  -7  -4  -2  213.91   15.60
   7   4   2  227.31   13.29
   7  -4   2  234.69   14.85
   7  -4   2  238.79   14.35
   7   4   2  211.00   14.50
  -7   4  -2  231.30   14.62
   8   4   2   11.61    6.33
   8   4   2   18.11    5.92
  -8  -4  -2   -0.54    5.75
   8  -4   2   10.42    6.15
   8  -4   2    0.02    5.07
  -8   4  -2    5.46    5.91
  -9   4  -2   77.78   10.78
   9   4   2   95.50   12.71
   9  -4   2   85.25   11.88
  -9  -4  -2   92.18   12.96
   9  -4   2   95.37   11.68
   9  -5  -2    7.88    6.59
   9  -5  -2    4.97    6.30
   9   5  -2    4.50    5.62
  -9  -5   2   -1.97    8.10
   9   5  -2    0.00    6.24
   8   5  -2    4.21    5.43
  -8  -5   2   11.27    7.96
   8   5  -2   12.64    6.12
   8  -5  -2   13.91    6.18
   8  -5  -2   -2.98    4.92
   7  -5  -2    1.80    4.78
  -7   5   2   -3.09    4.36
   7  -5  -2    0.97    4.20
   7   5  -2   -2.10    4.76
  -7  -5   2   -7.93    5.59
   7   5  -2   -0.27    4.81
   6   5  -2   21.35    5.98
  -6  -5   2   12.41    6.50
   6  -5  -2   27.67    6.06
  -6   5   2   15.90    5.26
   6   5  -2   26.36    6.42
   6  -5  -2   30.42    6.83
   6   5  -2   28.57    4.02
  -5   5   2    1.65    1.67
  -5  -5   2   -2.41    4.70
   5  -5  -2   -3.78    3.87
   5  -5  -2    4.71    3.70
  -5   5   2    1.15    3.52
   5   5  -2    8.14    4.26
   5   5  -2    1.62    3.69
  -5   5   2   -0.30    1.96
  -4   5   2   43.15    4.50
  -4  -5   2   36.60    6.15
   4   5  -2   46.04    5.80
   4  -5  -2   42.46    5.84
   4   5  -2   45.91    5.87
   3   5  -2   31.43    4.43
   3  -5  -2   29.01    2.79
   3  -5  -2   16.83    3.13
   3  -5  -2   24.12    4.35
   3   5  -2   20.42    4.00
  -3   5   2   21.22    3.80
  -3  -5   2   20.59    4.64
  -2   5   2   25.63    3.39
   2  -5  -2   30.41    2.35
   2  -5  -2   22.82    3.64
   2   5  -2   28.37    4.07
   2  -5  -2   30.84    2.62
  -2  -5   2   26.85    3.60
  -2  -5   2   30.09    4.50
   2   5  -2   35.56    3.87
   2  -5  -2   26.32    3.16
  -2  -5   2   28.99    3.82
  -2   5   2   24.58    3.71
  -1  -5   2 2636.00   81.14
  -1  -5   2 2665.02   80.99
   1   5  -2 2475.65   80.92
  -1  -5   2 2613.92   84.60
   1   5  -2 2578.91   81.00
  -1   5   2 2510.30   80.57
  -1   5   2 2521.42   80.41
   1  -5  -2 2557.67   80.48
   1  -5  -2 2588.89   80.84
   0  -5   2  135.11    7.40
   0   5  -2  119.76    6.86
   0  -5   2  136.26    6.99
   0  -5   2  126.68    5.93
   0  -5  -2  124.96    5.68
   0   5  -2  135.21    5.91
   0   5   2  136.96    6.32
   0   5  -2  139.94    7.48
   0   5   2  125.55    5.73
   1   5   2   67.55    2.98
  -1  -5  -2   62.80    5.18
  -1   5  -2   74.76    3.77
  -1  -5  -2   71.92    4.77
  -1  -5  -2   68.18    4.77
  -1   5  -2   70.45    5.64
   1  -5   2   74.57    3.76
  -1   5  -2   69.52    5.32
   1  -5   2   65.77    5.13
   1   5   2   70.50    3.12
   1  -5   2   70.53    5.19
  -2   5  -2    0.31    1.91
   2  -5   2    1.20    2.17
   2   5   2    1.29    1.10
  -2   5  -2    0.51    2.26
  -2  -5  -2    2.13    1.23
   2   5   2   -0.18    1.94
  -2   5  -2    0.97    1.74
  -2  -5  -2    3.00    2.63
  -2  -5  -2    5.75    2.07
  -2   5  -2   -2.59    2.30
  -2   5  -2    3.01    1.51
  -3  -5  -2    4.87    1.96
  -3   5  -2    1.93    1.91
  -3  -5  -2    3.33    2.94
   3   5   2    2.06    1.67
   3  -5   2    3.33    2.56
   3   5   2    5.40    2.80
  -3   5  -2    0.27    2.40
   3  -5   2    2.38    2.01
   4   5   2  163.39    8.25
  -4  -5  -2  157.71   10.94
   4  -5   2  170.69    9.03
  -4   5  -2  177.45    9.49
  -4   5  -2  172.36    9.77
   4  -5   2  192.05   10.67
  -4  -5  -2  171.93    8.77
   4   5   2  175.21   10.21
   5  -5   2   45.96    6.60
   5   5   2   22.08    5.16
  -5   5  -2   25.24    4.33
  -5   5  -2   31.90    5.04
  -5  -5  -2   29.62    6.45
   5   5   2   30.18    4.24
  -5   5  -2   27.83    5.09
  -6  -5  -2   55.89    8.67
  -6   5  -2   58.73    6.26
   6  -5   2   59.61    7.78
   6   5   2   48.31    6.44
   6  -5   2   57.27    6.70
   6   5   2   58.58    6.29
  -6   5  -2   50.58    6.94
   6   5   2   58.16    8.21
   7  -5   2  111.11    9.89
  -7  -5  -2   98.55   11.15
   7   5   2   95.72   10.59
  -7   5  -2   89.90    9.25
   7   5   2   95.79    8.89
   7   5   2   97.95    8.73
   7  -5   2   83.30   10.10
   8  -5   2    5.33    5.99
  -8  -5  -2    3.56    6.84
   8   5   2   -0.56    4.52
  -8   5  -2   -3.47    5.34
   8  -5   2   -1.52    4.36
   8   5   2   -2.51    4.66
   9   5   2    3.15    5.70
   9  -5   2    5.13    6.02
   9  -5   2    3.26    6.23
  -9  -5  -2   -9.27    6.86
   9  -6  -2   -1.34    6.11
  -9  -6   2  -19.60    7.05
   9   6  -2    0.78    6.05
   9   6  -2    2.32    6.44
   9  -6  -2   -2.75    6.40
  -8  -6   2    0.25    6.87
   8  -6  -2   -1.58    4.64
   8   6  -2   -1.66    5.14
   8  -6  -2    3.60    5.87
   8   6  -2    3.77    5.41
   7  -6  -2   13.29    5.79
  -7   6   2    4.15    5.37
  -7  -6   2    7.73    7.21
   7   6  -2   20.94    6.56
   7   6  -2   14.88    5.88
   7  -6  -2    6.33    4.87
   6   6  -2    7.28    5.03
   6  -6  -2   -0.36    3.55
  -6  -6   2    4.57    6.37
   6  -6  -2    0.43    3.94
   6   6  -2    0.36    4.29
  -6   6   2   -0.35    3.86
   5   6  -2  197.37   12.34
   5  -6  -2  210.88   12.98
  -5   6   2  214.55   11.27
   5   6  -2  191.00   12.46
  -5   6   2  226.17    9.07
  -5  -6   2  205.72   14.23
  -4  -6   2   26.74    5.77
   4  -6  -2   19.47    4.67
   4  -6  -2   28.65    4.27
   4   6  -2   17.03    4.43
   4   6  -2   22.96    4.84
  -3  -6   2  459.70   21.22
   3   6  -2  515.25   19.78
   3  -6  -2  475.65   19.86
   3  -6  -2  501.94   17.27
   3   6  -2  487.64   19.70
  -3   6   2  492.07   18.79
   3  -6  -2  508.03   18.60
  -2  -6   2  337.28   13.98
   2  -6  -2  327.21   13.91
   2  -6  -2  326.31   12.37
  -2  -6   2  337.27   13.61
   2   6  -2  336.62   13.51
  -2   6   2  335.33   12.88
   2  -6  -2  320.62   12.59
   2   6  -2  299.31   13.64
  -1   6   2  451.16   16.72
  -1  -6   2  454.03   17.10
  -1   6   2  455.38   15.95
   1   6  -2  453.58   17.40
  -1  -6   2  454.67   18.03
  -1  -6   2  444.64   16.45
   1   6  -2  471.76   16.38
   1  -6  -2  445.37   16.62
   1  -6  -2  434.30   15.98
   0  -6  -2 2341.91   75.56
   0   6  -2 2266.36   75.70
   0  -6  -2 2360.18   74.49
   0   6  -2 2438.10   79.42
   0   6   2 2431.37   74.49
   0  -6   2 2344.37   79.39
   0   6  -2 2371.05   74.98
   0   6   2 2524.14   75.61
   0  -6  -2 2396.90   80.03
   0  -6   2 2452.18   75.12
   0  -6   2 2444.08   75.76
  -1  -6  -2  422.27   17.28
  -1   6  -2  450.88   17.67
   1   6   2  443.96   14.48
  -1   6  -2  421.39   16.85
   1  -6   2  442.36   16.87
   1   6   2  421.15   14.53
  -1  -6  -2  434.73   16.07
   1  -6   2  439.53   17.63
   1  -6   2  456.06   14.78
  -1  -6  -2  409.17   16.25
  -1   6  -2  485.68   14.89
  -2   6  -2 2454.36   78.19
  -2  -6  -2 2434.60   77.29
   2  -6   2 2532.67   83.17
  -2   6  -2 2500.34   79.93
   2   6   2 2571.23   80.25
  -2   6  -2 2530.96   78.63
  -2   6  -2 2570.22   83.04
   2   6   2 2495.19   77.54
  -2  -6  -2 2478.03   85.51
   3   6   2   85.14    4.73
  -3  -6  -2   93.25    5.14
   3   6   2   95.32    6.68
  -3   6  -2   82.99    6.47
   3  -6   2   88.37    6.38
   3  -6   2   96.76    6.89
  -3   6  -2   82.26    5.19
  -3  -6  -2   81.71    7.31
   3  -6   2   86.18    5.26
  -3   6  -2   77.71    6.60
   4   6   2  932.26   35.23
  -4   6  -2  969.92   35.41
  -4  -6  -2  989.46   32.57
   4  -6   2  975.98   35.50
   4  -6   2  959.78   33.49
  -4  -6  -2  975.44   38.04
  -4   6  -2  972.18   34.89
   4   6   2  991.39   32.49
   5  -6   2  214.92   12.53
  -5   6  -2  189.50   11.06
  -5   6  -2  192.07   10.57
   5   6   2  181.88   11.94
  -5   6  -2  182.18   11.03
   5   6   2  188.51   11.25
   5  -6   2  204.17   10.70
   5   6   2  187.19    9.89
  -6   6  -2  210.29   12.33
   6   6   2  200.15   12.30
   6   6   2  198.25   13.11
   6   6   2  194.65   11.10
  -6   6  -2  184.41   11.13
   6  -6   2  205.19   11.81
   6  -6   2  204.14   13.28
  -6  -6  -2  220.29   15.38
   7   6   2  231.12   13.07
  -7  -6  -2  235.12   16.53
  -7   6  -2  207.91   13.70
   7   6   2  228.48   15.30
   7  -6   2  218.24   14.77
  -7   6  -2  228.29   12.66
   7   6   2  244.97   14.39
   8  -6   2   19.98    6.87
  -8  -6  -2   13.45    8.06
   8   6   2   21.90    7.60
   8  -6   2   14.93    5.78
  -8   6  -2   14.80    6.22
   9  -6   2  136.51   13.13
   9  -6   2  133.83   14.44
  -9  -6  -2  117.43   14.69
   9   6   2  119.18   14.34
   9  -7  -2   23.27    8.48
  -9  -7   2    6.30    9.85
   9  -7  -2    9.02    6.26
   9   7  -2    8.37    6.73
   9   7  -2    5.76    7.16
   8   7  -2   -1.65    5.35
   8  -7  -2    2.79    5.15
   8   7  -2    2.59    6.18
   8  -7  -2    1.23    5.82
  -8  -7   2  -16.16    6.70
  -7  -7   2   -5.31    5.93
   7   7  -2   -4.59    4.28
   7   7  -2    3.26    4.61
   7  -7  -2    1.46    2.84
   7  -7  -2    5.67    5.17
   6  -7  -2   -0.08    2.91
  -6   7   2    1.72    3.99
   6   7  -2    1.00    4.81
  -6   7   2    6.56    2.40
  -6  -7   2   -1.05    5.93
   6   7  -2    4.11    4.75
   6  -7  -2    6.92    4.59
   5   7  -2    8.83    4.67
  -5  -7   2   14.89    6.44
   5   7  -2    1.14    4.03
  -5   7   2    9.74    2.41
   5  -7  -2    7.15    4.40
   5  -7  -2    7.64    3.63
   4  -7  -2    1.12    2.77
  -4  -7   2    0.32    4.62
   4  -7  -2    2.08    3.69
   4   7  -2    0.78    3.13
   4   7  -2    1.05    3.48
   3  -7  -2   32.05    3.03
   3   7  -2   28.39    4.57
  -3   7   2   35.82    4.27
   3  -7  -2   31.42    3.88
   3  -7  -2   32.43    4.96
   3   7  -2   24.95    4.32
  -3  -7   2   34.53    5.66
  -2   7   2    3.47    2.29
   2   7  -2    4.76    2.54
   2  -7  -2    4.11    2.02
   2  -7  -2    1.98    2.53
   2   7  -2    2.33    3.02
  -2  -7   2    5.59    2.82
   2  -7  -2    7.69    2.48
  -2  -7   2    0.58    2.46
   1  -7  -2  541.50   19.08
   1  -7  -2  550.43   19.96
  -1  -7   2  585.18   19.81
  -1   7   2  568.34   20.08
  -1   7   2  533.90   18.92
   1   7  -2  548.51   19.43
   1   7  -2  545.26   20.66
  -1  -7   2  537.90   20.32
   1  -7  -2  563.37   19.21
   0  -7  -2    1.67    1.73
   0  -7  -2   -0.66    1.72
   0  -7   2   -0.52    2.08
   0  -7  -2    0.67    1.78
   0   7  -2    2.42    2.43
   0  -7   2    0.16    1.69
   0  -7   2    1.53    2.73
   0   7   2   -0.43    1.61
   0   7   2    4.85    1.91
   0   7  -2    0.81    1.45
  -1   7  -2    8.08    2.88
   1   7   2    7.45    1.61
  -1  -7  -2   10.48    2.83
  -1   7  -2    8.49    1.55
  -1   7  -2    4.86    3.00
   1   7   2    7.14    1.63
   1  -7   2    7.67    2.95
  -1  -7  -2    4.02    1.99
  -1  -7  -2    4.98    2.14
   1  -7   2    7.02    2.65
   1  -7   2   11.23    1.37
  -2   7  -2   12.01    3.53
   2   7   2   11.51    1.82
  -2  -7  -2   15.10    3.67
  -2   7  -2   14.16    1.80
  -2   7  -2   13.83    1.97
   2  -7   2   13.99    3.41
   2   7   2   10.93    2.88
  -2   7  -2   12.03    3.66
  -2  -7  -2   12.96    1.73
  -3   7  -2   11.97    2.59
   3  -7   2   11.90    2.45
  -3  -7  -2   15.11    4.16
  -3   7  -2   10.23    2.30
  -3   7  -2   20.73    4.23
   3   7   2   13.54    3.67
  -3  -7  -2   15.59    2.34
  -3   7  -2   13.64    3.63
   3  -7   2   11.34    3.36
   3  -7   2   18.42    4.01
   3   7   2   10.62    2.18
   4   7   2  183.61    8.41
   4  -7   2  162.97   10.75
  -4   7  -2  168.12   10.21
  -4  -7  -2  184.61   12.05
   4  -7   2  176.10    8.97
  -4  -7  -2  169.75    8.75
   4   7   2  192.13   10.90
  -5   7  -2    8.73    4.13
   5   7   2    5.74    3.13
   5  -7   2    4.39    3.20
  -5   7  -2    7.67    3.66
  -5   7  -2    8.21    3.40
   5  -7   2   11.77    4.70
  -5  -7  -2    6.44    5.06
   5   7   2    3.39    3.83
   6  -7   2   45.12    7.62
  -6   7  -2   36.65    5.96
  -6  -7  -2   31.61    7.71
  -6   7  -2   33.48    5.37
   6   7   2   40.24    5.50
   6   7   2   48.57    7.73
   6  -7   2   34.42    5.80
   7  -7   2   83.54   10.24
   7   7   2   54.72    9.29
  -7   7  -2   63.08    7.06
   7  -7   2   89.48    8.83
   7   7   2   73.63    8.41
  -7  -7  -2   57.22    9.86
   7   7   2   78.14    7.87
  -7   7  -2   82.19    8.78
  -8  -7  -2    6.76    7.29
   8  -7   2   -0.05    4.31
   8   7   2   -0.26    5.49
   8  -7   2    7.33    6.33
  -9  -7  -2    2.33    7.31
   9   7   2   11.81    7.31
   9  -7   2    2.84    4.62
   9  -7   2   13.78    7.41
   9   8  -2   -4.60    6.45
   9  -8  -2    4.70    4.58
   9   8  -2    1.42    6.02
   9  -8  -2    2.68    6.16
  -9  -8   2    6.78    9.19
   8   8  -2    1.31    5.54
  -8  -8   2   -6.10    6.87
   8  -8  -2   -0.42    4.04
   8  -8  -2   -1.08    5.69
   8   8  -2    2.64    5.47
   7  -8  -2   -0.94    3.82
   7  -8  -2   16.99    6.69
  -7  -8   2   11.10    8.20
   7   8  -2    5.19    5.38
   7   8  -2    9.03    5.62
  -6   8   2    0.57    2.23
   6   8  -2   -0.59    4.17
   6   8  -2    1.69    4.50
   6  -8  -2    2.56    3.85
  -6  -8   2   -0.40    6.02
   6  -8  -2    0.37    4.50
  -5  -8   2  442.64   23.11
   5  -8  -2  442.18   18.79
   5   8  -2  434.97   20.64
   5   8  -2  468.75   20.45
   5  -8  -2  448.11   21.12
  -4  -8   2   -2.94    4.32
   4   8  -2    4.02    3.84
   4  -8  -2    5.38    3.04
   4   8  -2    6.73    3.84
   4  -8  -2    6.05    4.26
  -3  -8   2  607.26   26.57
   3  -8  -2  670.94   22.76
   3   8  -2  630.63   24.44
   3  -8  -2  628.16   24.84
   3  -8  -2  632.59   22.69
   3   8  -2  589.99   23.94
  -3   8   2  666.43   23.16
   2  -8  -2    0.76    1.91
   2   8  -2    2.21    2.24
   2   8  -2    1.60    2.61
   2  -8  -2   -0.83    2.51
  -2   8   2    0.42    2.06
   2  -8  -2   -0.43    2.28
  -1  -8   2  495.67   17.70
   1   8  -2  477.97   18.92
  -1   8   2  469.68   16.90
   1  -8  -2  488.29   17.17
  -1  -8   2  493.72   18.71
  -1   8   2  499.73   18.28
   1   8  -2  487.15   17.50
   1  -8  -2  475.00   18.17
   1  -8  -2  488.24   17.15
   0   8   2  845.67   27.62
   0  -8  -2  803.70   27.58
   0   8   2  807.87   27.37
   0  -8   2  804.35   30.52
   0  -8   2  789.93   28.65
   0  -8  -2  850.89   27.44
   0  -8  -2  823.61   27.43
   0   8  -2  794.33   26.61
   0   8   2  824.82   27.39
   0  -8   2  830.55   26.95
   0  -8  -2  834.20   29.15
   0   8  -2  826.74   29.06
   1  -8   2   -1.08    2.55
  -1  -8  -2   -0.49    1.74
  -1   8  -2   -0.59    2.35
  -1  -8  -2    0.42    0.90
  -1   8  -2    1.66    1.18
  -1   8  -2    2.24    2.78
   1   8   2   -0.50    1.55
   1  -8   2    0.21    0.97
   1   8   2   -1.49    1.30
  -1  -8  -2    0.96    2.25
  -2   8  -2  690.92   26.28
  -2   8  -2  736.92   27.06
   2   8   2  694.05   23.22
   2   8   2  688.45   25.40
  -2   8  -2  730.04   23.16
  -2  -8  -2  700.93   27.55
   2  -8   2  720.01   26.99
  -2   8  -2  688.70   22.88
  -2  -8  -2  716.60   23.07
   3   8   2   88.06    7.05
  -3   8  -2   92.10    7.47
  -3   8  -2   89.23    6.92
   3  -8   2   84.64    7.38
   3  -8   2   90.96    7.02
  -3  -8  -2   94.52    5.16
   3   8   2   89.54    5.07
  -3  -8  -2   96.08    8.14
  -3   8  -2   83.60    4.96
  -3   8  -2   94.51    5.35
  -4   8  -2  230.14   12.37
  -4  -8  -2  237.69   14.01
  -4  -8  -2  238.50   10.44
  -4   8  -2  260.30   13.45
   4   8   2  220.15   10.13
  -4   8  -2  241.44   10.71
   4  -8   2  240.30   10.67
   4  -8   2  227.96   13.10
   4   8   2  222.27   12.50
  -5   8  -2  226.57   12.14
   5   8   2  243.33   13.87
  -5   8  -2  221.63   12.30
   5  -8   2  247.58   11.91
   5   8   2  227.78   10.97
  -5   8  -2  261.94   13.29
  -5  -8  -2  242.21   15.73
   5  -8   2  228.31   13.72
   6  -8   2  146.56   11.76
  -6   8  -2  174.74   10.96
  -6  -8  -2  124.44   12.43
   6   8   2  172.77    9.95
  -6   8  -2  155.48   10.13
   6   8   2  166.03   12.20
   6  -8   2  155.76   10.06
   7  -8   2  127.58   12.31
   7   8   2  158.48   11.64
  -7   8  -2  144.29   10.79
   7  -8   2  138.82   10.86
   7   8   2  127.47   12.55
   7   8   2  138.44    9.91
  -7  -8  -2  128.28   13.29
   8  -8   2   15.76    6.21
  -8  -8  -2   10.06    8.03
   8  -8   2    8.18    6.25
   8   8   2    4.08    6.08
  -9  -8  -2   39.67   11.57
   9  -8   2   29.11    9.06
   9   8   2   47.41   10.65
   9  -9  -2    7.60    6.32
  -9  -9   2    7.40    9.96
   9   9  -2    5.09    7.21
   8   9  -2   15.18    7.22
   8  -9  -2   10.53    6.41
   8   9  -2   12.26    6.61
  -8  -9   2   23.40   10.02
   8  -9  -2   18.48    6.59
   7  -9  -2    5.27    5.34
   7   9  -2   18.63    6.29
   7  -9  -2   17.38    5.71
   7   9  -2   18.93    6.96
  -7  -9   2   14.31    8.12
   6   9  -2    6.45    5.03
   6  -9  -2    7.34    5.50
   6  -9  -2    3.64    3.89
  -6  -9   2    4.26    6.53
   6   9  -2    8.02    4.61
   5   9  -2    4.79    4.52
   5  -9  -2    4.64    4.29
  -5  -9   2    0.31    5.27
   5  -9  -2    0.60    2.98
   5   9  -2    3.10    4.08
  -4  -9   2    5.24    4.97
   4   9  -2    3.21    3.73
   4  -9  -2    2.61    4.08
   4   9  -2    2.65    3.71
   4  -9  -2    1.93    2.79
   4  -9  -2    4.66    2.31
   3   9  -2    8.29    3.87
   3  -9  -2   13.04    2.97
  -3   9   2   16.30    3.51
   3  -9  -2   22.05    4.77
   3  -9  -2   14.65    2.87
   3   9  -2   16.56    4.15
  -3  -9   2   12.67    4.82
   2   9  -2   57.81    5.91
  -2   9   2   58.62    4.51
   2  -9  -2   65.99    5.97
   2  -9  -2   57.69    4.39
   2  -9  -2   64.78    5.28
   2   9  -2   63.30    5.22
  -1   9   2  725.99   25.09
  -1   9   2  703.59   23.39
  -1  -9   2  696.27   24.18
   1  -9  -2  661.04   24.71
   1  -9  -2  672.13   23.49
   1   9  -2  701.07   23.93
   1   9  -2  699.34   25.70
   1  -9  -2  700.81   24.20
   0  -9  -2   52.81    4.60
   0   9   2   52.47    4.28
   0   9   2   56.95    4.48
   0  -9  -2   51.32    4.09
   0   9  -2   59.05    5.57
   0  -9   2   50.82    3.85
   0   9  -2   50.61    3.36
   0  -9  -2   55.52    4.09
   0  -9   2   53.59    6.08
   1   9   2  366.64   13.14
  -1  -9  -2  370.20   14.47
   1   9   2  360.65   13.31
   1  -9   2  353.61   16.13
  -1   9  -2  322.26   15.17
  -1  -9  -2  369.42   14.14
  -1  -9  -2  351.73   15.38
  -2   9  -2   13.86    3.98
  -2   9  -2   11.75    1.63
  -2  -9  -2    7.03    3.32
  -2   9  -2   13.69    3.82
   2   9   2   13.97    2.46
  -2   9  -2   13.98    1.47
  -2  -9  -2   11.81    2.15
   2  -9   2   12.37    3.72
   2   9   2   11.77    3.15
   3   9   2    5.50    3.37
   3  -9   2    1.01    2.81
  -3   9  -2    0.68    3.26
  -3  -9  -2    7.55    3.93
  -3   9  -2    5.49    1.93
  -3   9  -2    6.08    2.10
  -3   9  -2    0.24    3.28
   3   9   2   -0.04    1.85
  -3  -9  -2    3.57    1.96
   4   9   2   60.62    4.85
   4  -9   2   70.53    6.77
   4  -9   2   71.25    7.75
   4  -9   2   73.68    5.40
  -4   9  -2   60.24    7.41
  -4  -9  -2   66.89    5.00
  -4   9  -2   55.86    4.78
   4   9   2   54.03    6.68
  -4  -9  -2   56.54    7.54
  -4   9  -2   64.35    6.80
  -5   9  -2    7.87    3.71
  -5   9  -2   11.50    4.52
   5   9   2    8.49    3.41
  -5  -9  -2    3.53    4.68
   5   9   2   15.03    4.88
   5  -9   2    9.02    4.83
   5  -9   2   15.81    3.79
  -5  -9  -2    3.51    3.51
  -5   9  -2    8.90    4.04
  -5   9  -2   11.94    4.93
  -6   9  -2   65.37    7.05
   6  -9   2   74.67    7.30
   6   9   2   65.25    8.91
   6   9   2   65.31    6.50
  -6   9  -2   65.58    7.04
  -6  -9  -2   58.44    9.47
   6  -9   2   86.31    9.75
   7  -9   2    5.25    4.06
  -7  -9  -2    2.77    6.64
   7   9   2    5.13    4.72
   7  -9   2    4.78    5.46
   7   9   2   -3.43    5.09
  -7   9  -2    4.65    4.83
  -8  -9  -2   21.43    9.21
   8   9   2   23.85    7.67
   8  -9   2   26.63    6.62
   8  -9   2   18.02    7.53
  -9   9  -2    0.59    6.76
  -9  -9  -2   -7.51    7.53
   9   9   2    0.83    6.61
   9  -9   2   -2.94    6.02
   9  10  -2   -5.58    6.45
   9 -10  -2   -1.80    6.66
  -9 -10   2   -3.92    9.14
  -8 -10   2   -0.22    7.90
   8  10  -2    4.03    5.25
   8 -10  -2    6.60    4.90
   8 -10  -2    1.52    5.45
   8  10  -2   -0.99    5.95
  -7 -10   2    7.20    7.27
   7 -10  -2   -0.89    4.87
   7  10  -2    4.68    5.63
   7 -10  -2   -1.57    4.09
   7  10  -2   -3.06    4.83
   6 -10  -2   33.72    7.86
  -6 -10   2   36.07    8.77
   6 -10  -2   33.99    5.89
   6  10  -2   36.45    7.36
   6  10  -2   30.72    6.81
   5  10  -2  142.47   10.92
  -5 -10   2  152.36   13.22
   5 -10  -2  151.21   11.51
   5 -10  -2  148.74    9.17
   5  10  -2  130.94   10.54
   4 -10  -2    2.00    4.22
   4  10  -2    2.91    3.89
   4 -10  -2    4.43    2.59
   4 -10  -2   14.20    3.43
  -4 -10   2    3.01    5.10
   4  10  -2   -1.55    3.84
   3  10  -2   14.45    4.22
  -3  10   2   22.24    3.62
   3  10  -2   21.66    5.04
   3 -10  -2   25.46    3.36
   3 -10  -2   25.97    3.89
   3 -10  -2   23.09    5.21
  -3 -10   2   13.26    5.51
   2 -10  -2   11.90    2.54
   2  10  -2   11.20    3.21
  -2  10   2   12.58    2.39
   2  10  -2   23.65    4.56
   2 -10  -2   11.25    3.53
   2 -10  -2    9.64    3.68
   1  10  -2  109.42    7.98
  -1 -10   2  109.19    6.51
   1  10  -2  121.68    6.30
   1 -10  -2  114.61    5.90
   1 -10  -2  104.91    6.97
  -1  10   2  107.89    5.63
   1 -10  -2  110.62    5.87
   0 -10  -2  133.40    7.53
   0  10  -2  130.48    5.75
   0 -10   2  136.97    6.29
   0  10  -2  110.25    8.02
   0 -10  -2  138.13    6.60
   0 -10  -2  134.88    6.82
   0 -10   2  132.61    9.14
   0  10   2  138.82    7.28
   0  10   2  135.81    7.25
   1  10   2  622.17   21.82
   1  10   2  654.26   21.70
  -1 -10  -2  653.98   22.63
  -1 -10  -2  636.92   22.91
   1 -10   2  621.91   25.18
  -1  10  -2  591.30   24.00
  -1 -10  -2  603.78   24.39
  -2 -10  -2  496.62   21.15
   2 -10   2  489.30   20.92
  -2  10  -2  480.57   20.36
  -2 -10  -2  490.08   19.63
  -2  10  -2  492.54   20.82
   2  10   2  488.22   17.42
   2  10   2  465.94   18.98
  -2 -10  -2  526.49   17.33
   3  10   2   90.83    5.65
  -3 -10  -2   98.20    5.56
   3  10   2   95.13    7.63
  -3  10  -2  100.24    8.51
  -3  10  -2   98.89    4.93
  -3 -10  -2   87.69    8.37
   3 -10   2   97.85    7.83
  -3  10  -2   86.04    7.82
  -3  10  -2   98.44    5.08
  -4  10  -2  108.87    6.53
   4  10   2  106.21    8.71
   4  10   2  117.10    6.60
  -4 -10  -2  109.27    6.75
  -4  10  -2  108.32    6.61
  -4  10  -2  121.95    9.47
  -4  10  -2  109.64    9.82
   4 -10   2  139.44   10.32
   4 -10   2  110.85    8.62
  -4 -10  -2   98.84    9.71
   5 -10   2  327.28   17.29
   5 -10   2  316.38   13.99
   5  10   2  303.15   13.47
  -5  10  -2  344.66   17.43
   5  10   2  344.10   17.17
  -5 -10  -2  270.45   17.59
  -5  10  -2  310.76   14.48
  -6  10  -2  119.89    9.12
   6  10   2  134.24   11.83
  -6  10  -2  122.04    9.72
   6 -10   2  142.86   12.36
  -6 -10  -2  104.79   11.93
  -6  10  -2  108.79   11.37
   6  10   2  144.83    9.04
   6 -10   2  148.57    9.40
  -7  10  -2   44.97    9.10
   7 -10   2   72.11    7.90
   7  10   2   69.13   10.23
   7 -10   2   71.95   10.13
  -7 -10  -2   54.53   10.44
  -8  10  -2   54.53    9.93
   8 -10   2   61.02   10.91
   8  10   2   45.81   10.37
  -8 -10  -2   39.92   10.45
   9 -10   2   26.63    9.04
  -9 -10  -2   19.56   10.41
  -9  10  -2    6.06    6.89
   9  10   2   29.07    9.42
  -9 -11   2   -2.63   10.12
   9  11  -2    0.64    7.43
   9 -11  -2   -7.50    6.47
   8  11  -2   21.23    8.07
  -8 -11   2   60.77   13.19
   8  11  -2   54.10    9.13
   8 -11  -2   47.07    9.50
   7 -11  -2   -3.13    5.58
   7  11  -2    3.96    5.33
   7 -11  -2   -2.95    4.13
  -7 -11   2   11.75    8.88
   7  11  -2    6.18    5.41
  -6 -11   2   29.67    8.89
   6  11  -2   48.90    7.91
   6 -11  -2   41.04    5.88
   6 -11  -2   47.48    8.79
   6  11  -2   34.07    7.54
   5  11  -2   51.18    7.18
   5  11  -2   61.77    8.09
   5 -11  -2   48.93    8.27
   5 -11  -2   63.27    6.03
  -5 -11   2   45.68    8.98
   4 -11  -2   -2.32    3.33
   4  11  -2   -0.10    3.85
   4  11  -2   -4.82    3.08
   4 -11  -2   -4.02    2.19
   4 -11  -2   -0.94    2.55
  -4 -11   2    3.94    5.32
   3 -11  -2  190.30    8.56
  -3 -11   2  166.87   13.04
  -3  11   2  179.83    8.82
   3 -11  -2  179.86   11.48
   3 -11  -2  191.33    9.82
   3  11  -2  170.61   10.12
   3  11  -2  169.02   10.95
   2  11  -2   38.17    4.51
  -2  11   2   30.78    3.18
   2 -11  -2   41.28    5.40
   2 -11  -2   40.36    5.15
   2  11  -2   42.49    5.71
   2 -11  -2   34.13    3.30
  -1  11   2    6.60    2.08
   1 -11  -2    4.61    2.19
   1  11  -2    7.47    3.71
   1  11  -2    8.34    2.37
  -1 -11   2    4.40    4.00
  -1 -11   2    9.09    2.69
   1 -11  -2    6.26    2.23
   1 -11  -2    5.17    2.93
  -1  11   2    5.54    2.96
   0 -11   2   96.11    8.49
   0 -11  -2  102.75    5.72
   0 -11   2   91.82    5.18
   0  11  -2   98.51    7.75
   0  11  -2   91.08    4.64
   0  11   2   93.92    6.25
   0  11   2   94.20    6.30
   0 -11  -2   96.38    5.78
   0 -11  -2   93.37    6.39
   1  11   2   25.41    3.23
  -1 -11  -2   22.98    3.50
  -1  11  -2   17.82    4.27
  -1 -11  -2   17.94    3.49
  -1 -11  -2   22.24    4.15
   1  11   2   19.71    3.27
   1 -11   2   22.07    4.85
  -2 -11  -2    2.25    3.33
   2  11   2    1.58    2.86
  -2  11  -2    2.94    3.39
  -2 -11  -2    6.55    2.34
   2  11   2    6.43    2.72
  -2 -11  -2    5.29    2.97
   2 -11   2    5.57    3.91
  -3 -11  -2   32.05    3.45
  -3 -11  -2   30.70    5.99
   3 -11   2   31.21    5.45
  -3  11  -2   42.67    6.15
   3  11   2   26.66    3.53
  -3  11  -2   38.02    6.28
  -3  11  -2   32.01    2.60
  -3  11  -2   33.38    2.62
   3  11   2   24.68    4.92
   4  11   2   26.81    5.65
   4  11   2   26.99    3.80
  -4 -11  -2   19.22    3.43
   4 -11   2   18.33    4.94
  -4 -11  -2   27.16    6.41
  -4  11  -2   23.49    3.35
  -4  11  -2   30.15    6.25
  -4  11  -2   26.93    3.48
   5 -11   2    7.40    4.73
  -5 -11  -2   18.10    6.64
  -5  11  -2   14.50    3.62
   5 -11   2    6.05    2.94
  -5  11  -2   10.02    5.72
   5  11   2   12.07    3.58
   5  11   2    5.35    4.65
  -6 -11  -2   44.79    9.04
   6  11   2   50.37    8.48
   6 -11   2   43.42    8.29
  -6  11  -2   47.95    6.06
   6 -11   2   54.66    6.15
  -6  11  -2   45.37    8.42
  -6  11  -2   49.21    6.76
   7 -11   2    6.64    5.75
  -7  11  -2    2.46    5.25
  -7 -11  -2    0.86    6.30
   7  11   2    2.84    5.52
   8 -11   2   17.97    6.90
   8  11   2   13.99    7.40
  -8  11  -2   16.42    7.03
  -8 -11  -2   12.79    9.32
   9  11   2   -3.80    6.45
  -9  11  -2    0.39    6.21
  -9 -11  -2    0.75    8.62
   9 -11   2    1.79    7.12
  -9 -12   2  -23.38    7.85
   8 -12  -2    0.49    6.12
  -8 -12   2   -2.40    8.29
   8  12  -2    3.03    6.40
  -7 -12   2  -13.80    7.07
   7 -12  -2    6.50    6.11
   7  12  -2   -3.72    4.85
   7  12  -2   -5.65    4.69
   6 -12  -2   41.74    8.40
   6  12  -2   38.28    7.27
   6  12  -2   48.77    8.58
  -6 -12   2   29.19    8.78
   6 -12  -2   24.26    5.20
   5 -12  -2   59.52    5.51
   5  12  -2   54.04    7.79
   5 -12  -2   53.98    5.59
   5 -12  -2   60.36    8.75
  -5 -12   2   45.38    9.20
   5  12  -2   49.13    7.22
  -4 -12   2    6.31    5.76
   4 -12  -2    6.35    2.87
   4 -12  -2    5.75    4.26
   4  12  -2    4.11    4.34
   4 -12  -2   -2.52    2.76
   4  12  -2    0.17    3.34
   3 -12  -2   37.42    4.89
   3  12  -2   23.41    5.50
   3 -12  -2   23.17    5.72
   3 -12  -2   30.10    3.52
   3  12  -2   28.79    4.99
  -3  12   2   33.36    3.65
   2 -12  -2    0.85    2.96
   2  12  -2   -2.79    2.46
  -2  12   2    0.80    1.78
   2  12  -2   -0.20    3.09
   2 -12  -2    3.37    3.54
   2 -12  -2   -0.62    1.88
   1 -12  -2   81.81    4.99
  -1 -12   2   66.34    5.47
   1 -12  -2   78.90    4.58
  -1 -12   2   74.56    7.92
  -1  12   2   76.20    6.37
   1  12  -2   78.66    5.19
   1 -12  -2   78.45    6.63
   1  12  -2   72.32    6.96
   0 -12  -2  222.40   10.99
   0  12  -2  219.83   12.08
   0 -12   2  229.04    9.24
   0  12   2  221.90   10.89
   0 -12  -2  222.07   10.00
   0 -12   2  223.54   13.31
   0  12  -2  241.47    8.84
   0 -12  -2  233.58    9.77
  -1 -12  -2  134.89    7.67
   1  12   2  137.60    7.29
   1  12   2  133.36    7.52
  -1  12  -2  118.59    8.87
  -1 -12  -2  120.16    8.63
   1 -12   2  128.84    9.49
   2  12   2  347.21   13.91
   2 -12   2  362.40   17.26
  -2  12  -2  345.80   16.72
  -2 -12  -2  348.24   13.65
   2  12   2  342.84   15.03
  -2 -12  -2  366.97   17.33
  -3 -12  -2   49.16    4.26
  -3  12  -2   46.39    6.90
   3 -12   2   54.06    6.76
   3  12   2   46.41    4.42
  -3 -12  -2   48.55    6.94
   3  12   2   51.95    6.03
  -4  12  -2   88.99    9.32
  -4  12  -2   89.12    5.51
  -4  12  -2   88.16    5.66
   4  12   2   97.69    6.61
   4 -12   2   87.94    8.40
   4  12   2   94.34    8.67
  -4 -12  -2  105.61   10.28
  -4 -12  -2  100.80    6.65
   5 -12   2  257.31   14.61
  -5  12  -2  266.67   11.71
  -5  12  -2  247.81   15.70
   5  12   2  250.86   11.83
   5 -12   2  217.52   14.97
   5  12   2  266.94   15.25
  -6 -12  -2  110.84   12.15
  -6  12  -2  121.08    9.72
   6 -12   2  102.95   11.44
   6  12   2  128.87   11.88
  -6  12  -2   94.48   10.96
  -7  12  -2   13.92    6.96
   7  12   2    3.52    5.41
   7 -12   2    8.41    6.30
  -7 -12  -2    0.99    6.50
   8 -12   2   58.82   10.62
   8  12   2   57.43   10.90
  -8  12  -2   38.76    9.50
  -8 -12  -2   40.61   11.10
  -9  12  -2    7.29    7.89
   9 -12   2    9.44    7.83
  -9 -12  -2   -8.02    8.45
  -8 -13   2   29.65   11.16
   8  13  -2   25.54    8.74
   8 -13  -2   32.97    9.16
   7  13  -2    8.84    6.10
  -7 -13   2   11.61    8.53
   7  13  -2    8.07    6.16
   7 -13  -2   12.34    6.76
  -6 -13   2    8.42    8.10
   6  13  -2    9.51    5.79
   6 -13  -2   17.04    6.74
   6  13  -2   21.09    6.72
   5  13  -2    6.94    4.64
   5  13  -2   16.13    5.24
   5 -13  -2   13.49    5.87
   5 -13  -2   12.46    3.77
   5 -13  -2   15.29    3.84
  -5 -13   2    6.87    6.58
  -4 -13   2    2.42    5.33
   4 -13  -2    5.26    2.60
   4  13  -2   -1.88    3.34
   4 -13  -2    5.62    3.67
   4 -13  -2   10.02    5.40
   4  13  -2    5.53    4.44
   3  13  -2  283.20   15.29
  -3  13   2  313.63   11.98
   3 -13  -2  330.61   14.93
   3  13  -2  315.51   14.68
   3 -13  -2  298.82   11.89
   3 -13  -2  264.00   15.54
  -2  13   2   93.13    5.04
   2 -13  -2   86.00    5.14
  -2  13   2   99.83    7.79
   2  13  -2   89.73    6.67
   2  13  -2   79.38    7.87
   2 -13  -2   86.57    7.66
   2 -13  -2   85.58    7.71
  -1  13   2  164.03    9.75
   1 -13  -2  165.59    7.43
   1  13  -2  163.35    8.03
   1  13  -2  158.48   10.68
   1 -13  -2  164.63    7.70
  -1 -13   2  162.01   11.76
  -1 -13   2  174.85    8.70
   0 -13   2   39.74    3.42
   0 -13   2   46.13    7.05
   0  13  -2   38.27    2.93
   0 -13  -2   42.88    4.11
   0  13   2   38.24    4.82
   0  13  -2   35.30    5.67
   0 -13  -2   41.43    4.93
   0 -13  -2   35.16    3.65
   1  13   2  122.14    7.39
  -1  13  -2  126.69    9.35
  -1 -13  -2  125.37    9.09
   1  13   2  118.61    7.60
  -1 -13  -2  120.50    7.57
   1 -13   2  118.21    9.83
   2  13   2    3.30    3.07
  -2 -13  -2    1.05    3.10
  -2 -13  -2    6.62    2.67
   2  13   2    4.64    3.03
  -2  13  -2    2.40    3.61
   2  13   2    3.16    2.55
  -2 -13  -2    2.50    4.19
   2 -13   2    1.07    3.60
  -3  13  -2    3.18    3.89
   3  13   2   -0.43    3.17
  -3 -13  -2    0.81    4.56
   3 -13   2   -1.70    3.37
  -3 -13  -2    0.90    2.37
   3  13   2   -3.25    2.52
   4  13   2   -1.01    3.78
   4  13   2    5.84    2.98
  -4 -13  -2   11.89    5.77
   4 -13   2    2.92    3.87
  -4  13  -2    3.88    4.58
  -4  13  -2    3.76    2.02
  -5 -13  -2   77.20   10.05
   5  13   2   78.60    6.45
   5 -13   2   82.42    8.39
  -5  13  -2   78.34    9.69
   5  13   2   72.21    8.73
  -6 -13  -2   19.51    7.79
  -6  13  -2   32.40    7.99
   6  13   2   12.34    6.19
   7  13   2   19.26    7.09
   7 -13   2   23.22    7.75
  -7 -13  -2   11.76    7.96
  -7  13  -2   18.39    7.05
  -8 -13  -2    1.12    8.13
   8  13   2    0.06    6.39
  -8  13  -2    3.47    5.96
   8 -13   2    9.94    7.20
   8  14  -2    2.27    6.71
  -8 -14   2    7.29    9.33
   8 -14  -2    7.69    7.21
  -7 -14   2    7.27    8.44
   7  14  -2    8.95    6.13
   7 -14  -2    7.45    7.09
   7  14  -2    1.47    5.99
  -6 -14   2    9.99    7.86
   6  14  -2   21.79    7.07
   6  14  -2   14.56    5.98
   6 -14  -2   20.73    7.12
   5 -14  -2   94.19   10.92
  -5 -14   2   76.28   11.12
   5  14  -2   59.57    8.20
   5  14  -2   95.17    9.76
   5 -14  -2  100.29    7.80
   4 -14  -2    3.90    3.56
   4  14  -2    0.08    4.31
   4 -14  -2   -2.41    4.06
   4  14  -2    2.18    3.53
   4 -14  -2    5.49    2.71
   3 -14  -2   59.84    4.36
  -3  14   2   49.96    3.88
   3  14  -2   50.44    6.21
   3  14  -2   51.46    7.22
   3 -14  -2   61.42    7.77
   3 -14  -2   66.11    6.77
  -2  14   2   31.24    3.00
   2  14  -2   32.54    6.15
   2 -14  -2   33.72    3.15
  -2  14   2   32.61    5.66
   2  14  -2   38.76    4.72
   2 -14  -2   31.92    5.74
   2 -14  -2   31.48    5.66
  -1 -14   2   56.90    7.85
   1  14  -2   58.89    7.18
  -1 -14   2   73.12    5.87
   1 -14  -2   71.85    4.88
   1 -14  -2   64.33    4.43
   1  14  -2   63.41    5.06
  -1  14   2   68.58    6.78
   0 -14  -2  101.52    7.97
   0 -14  -2   87.22    6.26
   0 -14  -2   95.65    6.06
   0 -14   2   83.88    5.47
   0  14   2  103.53    7.47
   0  14  -2  107.13    8.98
   0 -14   2   93.55    9.47
   0  14  -2   96.37    4.84
   1  14   2  208.12   10.48
  -1 -14  -2  204.43   12.04
  -1 -14  -2  192.12   10.14
   1 -14   2  196.01   12.71
  -1  14  -2  207.12   12.47
   2  14   2  280.94   11.99
  -2 -14  -2  273.45   15.04
  -2  14  -2  250.35   14.55
   2  14   2  272.69   12.29
   2 -14   2  257.09   14.89
  -2 -14  -2  264.94   13.33
  -3 -14  -2  231.35   12.90
   3  14   2  238.15   11.22
   3 -14   2  265.97   14.74
  -3 -14  -2  235.55   10.76
  -3 -14  -2  231.64   14.83
  -3  14  -2  240.38   14.72
   3  14   2  226.07   12.53
   4  14   2  114.78    9.77
   4  14   2  103.70    7.14
   4 -14   2  106.19    9.64
  -4  14  -2  115.25   10.83
  -4 -14  -2  113.05   11.25
  -5  14  -2  272.59   17.11
   5  14   2  280.27   16.19
   5 -14   2  292.36   16.05
  -5 -14  -2  288.65   18.59
   6  14   2   78.28   10.35
  -6  14  -2  108.21   11.83
  -6 -14  -2   73.74   11.17
   7  14   2   28.38    8.12
  -7 -14  -2   33.08    9.46
  -7  14  -2   22.17    8.07
  -8  14  -2   54.78   10.73
   8  14   2   45.64   10.56
  -8 -14  -2   35.28   11.01
   8  15  -2   29.88    9.00
   8 -15  -2   43.73   10.78
   7  15  -2   13.76    6.84
  -7 -15   2    7.30    8.66
   7 -15  -2   13.04    7.67
   6  15  -2   72.27   10.03
   6  15  -2   72.40    9.33
  -6 -15   2   57.84   11.69
   6 -15  -2   59.23   10.15
  -5 -15   2    4.03    5.99
   5  15  -2   12.85    5.37
   5  15  -2    0.33    4.73
   5 -15  -2    4.17    5.45
   4 -15  -2    5.30    3.78
   4 -15  -2    0.60    4.72
   4  15  -2   -3.42    4.02
   4  15  -2    1.62    3.78
   3  15  -2  457.41   19.99
   3 -15  -2  476.48   21.05
   3 -15  -2  469.19   22.04
   3  15  -2  461.22   21.63
   3 -15  -2  490.37   16.55
  -3  15   2  460.40   21.47
   2  15  -2   20.87    4.13
   2 -15  -2   25.21    5.81
   2 -15  -2   16.88    2.58
   2  15  -2   27.61    6.28
  -2  15   2   28.59    5.58
   2 -15  -2   19.20    2.43
   1  15  -2  384.71   15.03
  -1 -15   2  354.10   19.32
   1 -15  -2  405.68   14.23
   1  15  -2  395.09   18.71
   1 -15  -2  398.43   14.49
  -1  15   2  344.22   16.83
  -1 -15   2  394.84   15.70
   0  15  -2   32.39    6.39
   0 -15  -2   29.94    3.59
   0  15   2   35.98    5.17
   0 -15  -2   32.26    4.17
   0 -15   2   26.98    3.20
   0 -15  -2   36.54    5.48
   0 -15   2   28.84    6.56
   0  15  -2   28.44    2.62
  -1 -15  -2  176.85   11.18
   1  15   2  155.81    9.55
   1 -15   2  157.07   11.68
  -1 -15  -2  154.35    9.05
  -1  15  -2  158.56   11.27
  -2 -15  -2   19.24    4.38
   2 -15   2   35.64    6.94
  -2  15  -2   16.64    5.51
   2  15   2   23.51    4.21
  -2 -15  -2   26.83    6.15
   3  15   2    5.46    3.62
   3 -15   2   -3.06    4.25
  -3 -15  -2    4.32    4.91
  -3 -15  -2    9.61    4.29
   3  15   2    7.38    4.30
  -3  15  -2    3.74    4.69
   4 -15   2   38.72    7.00
  -4  15  -2   15.39    5.93
   4  15   2   31.38    4.59
   4  15   2   34.62    6.29
  -5  15  -2   29.97    7.53
   5 -15   2   34.23    6.84
   5  15   2   41.80    7.53
  -5 -15  -2   38.88    8.69
  -6  15  -2   16.68    7.35
   6  15   2   21.46    6.79
  -6 -15  -2    9.04    6.94
   7  15   2   -5.75    5.33
  -7 -15  -2    3.97    7.56
  -7  15  -2   -6.05    5.05
   8  15   2    8.53    7.65
  -8  15  -2    7.54    7.33
  -8 -15  -2   -6.95    7.93
   8  16  -2    0.47    7.01
   7  16  -2    7.16    6.73
   7 -16  -2   -3.03    6.09
   6  16  -2    1.46    5.84
   6 -16  -2    6.60    6.71
   6  16  -2    0.27    5.25
   5  16  -2   -0.59    4.19
   5 -16  -2   -5.35    4.38
   5  16  -2   -4.77    4.40
   4  16  -2   39.39    7.53
   4 -16  -2   60.73    8.98
  -4  16   2   57.80    8.14
   4 -16  -2   47.14    6.62
   4  16  -2   49.09    7.14
   3  16  -2    4.20    3.76
   3  16  -2    6.20    4.77
   3 -16  -2    2.94    4.47
   3 -16  -2   -0.92    4.07
  -3  16   2    5.34    4.35
   2  16  -2  124.33    8.22
   2  16  -2  117.67   10.02
   2 -16  -2  135.71   10.40
  -2  16   2  125.14    9.51
   2 -16  -2  120.57    5.71
   1  16  -2   29.47    6.64
  -1  16   2   26.29    5.60
   1 -16  -2   33.07    3.21
   1 -16  -2   35.50    3.52
  -1 -16   2   34.04    7.70
  -1 -16   2   34.59    4.54
   1  16  -2   33.63    3.98
   0  16   2  103.28    8.27
   0 -16  -2  100.79    6.87
   0 -16  -2  103.94    6.58
   0 -16   2   99.20    5.77
   0  16  -2  112.21    9.83
   0 -16   2  111.54   10.69
   0 -16  -2  115.48    9.29
   0  16  -2  100.38    5.06
   1  16   2  205.51   11.68
   1 -16   2  248.06   14.74
  -1 -16  -2  209.44   13.31
  -1 -16  -2  226.09   11.35
  -1  16  -2  219.38   13.66
  -2 -16  -2   92.60    7.73
  -2 -16  -2   79.11    8.69
   2 -16   2   88.87    9.39
  -2  16  -2   70.72    8.84
   2  16   2   95.29    7.43
   3  16   2  110.86    8.17
   3 -16   2  133.66   11.05
   3  16   2  130.62    9.34
  -3  16  -2  141.95   11.72
  -3 -16  -2  105.49   10.63
   4 -16   2  164.18   12.29
  -4 -16  -2  173.60   14.38
   4  16   2  184.10   12.21
  -4  16  -2  157.52   13.53
   5 -16   2   36.46    7.18
   5  16   2   33.58    7.38
  -5  16  -2   26.33    7.52
  -5 -16  -2   34.61    8.70
  -6  16  -2   89.65   11.57
   6  16   2   72.80   10.24
  -6 -16  -2   68.98   11.32
  -7  16  -2   26.13    8.67
  -7 -16  -2   38.13   10.39
   7  16   2   42.71    9.04
  -8  16  -2   20.27    8.89
  -8 -16  -2   19.90   11.39
   8  16   2   25.42    9.75
   8  17  -2    3.11    7.37
   7 -17  -2   -2.73    6.36
   7  17  -2    1.92    6.27
   6  17  -2   17.30    6.66
   6  17  -2    6.24    6.21
   6 -17  -2   11.83    7.63
   5 -17  -2    4.04    5.96
   5  17  -2   -4.69    3.81
  -5  17   2    1.53    5.41
   5  17  -2    7.03    5.52
   4  17  -2    8.37    5.42
   4  17  -2    3.86    4.37
   4 -17  -2    1.75    4.30
  -4  17   2   -0.60    4.10
   4 -17  -2    1.23    4.94
   3 -17  -2  108.12    9.72
  -3  17   2   86.39    9.40
   3  17  -2  122.92   10.54
   3  17  -2   94.66    8.31
  -2  17   2   57.75    7.72
   2 -17  -2   59.30    8.01
   2  17  -2   67.16    8.49
   2  17  -2   56.83    5.85
   1  17  -2   27.90    6.72
  -1 -17   2   28.18    7.25
   1  17  -2   33.65    4.04
   1 -17  -2   33.66    3.67
  -1  17   2   25.76    5.86
   0  17   2   53.62    6.49
   0 -17   2   49.69    3.64
   0 -17   2   49.17    8.40
   0  17  -2   60.55    7.88
   0 -17  -2   47.55    4.79
  -1 -17  -2   43.02    5.37
   1  17   2   41.92    5.99
  -1 -17  -2   45.59    7.19
  -1  17  -2   47.25    7.72
   1 -17   2   45.03    7.88
  -2  17  -2    0.74    4.90
  -2 -17  -2    7.50    3.70
  -2 -17  -2   -5.29    4.61
   2 -17   2    1.65    4.81
   2  17   2   -0.19    3.71
  -3 -17  -2   -1.89    3.34
   3  17   2    6.96    3.91
  -3  17  -2   -0.02    4.38
  -3 -17  -2    2.78    5.44
   3  17   2   -4.86    3.48
   3 -17   2    4.94    4.57
  -4 -17  -2    8.29    6.53
  -4 -17  -2   -1.28    3.47
   4 -17   2    6.03    4.99
  -4  17  -2    7.42    5.73
   4  17   2    5.97    4.49
  -5 -17  -2   27.09    8.91
   5 -17   2   23.62    6.76
  -5  17  -2   40.23    8.99
   5  17   2   29.16    6.94
   6  17   2    3.43    5.47
  -6  17  -2    1.21    6.13
  -6 -17  -2   -2.93    6.84
   7  17   2   12.84    7.05
  -7 -17  -2    3.38    7.93
  -7  17  -2   14.91    7.73
   8  17   2   -1.66    7.40
  -8 -17  -2   -0.16    9.75
   7 -18  -2   -8.30    5.74
  -7  18   2    0.96    5.11
   7  18  -2   -3.58    6.05
  -6  18   2   10.67    6.13
   6 -18  -2    8.54    7.16
   6  18  -2    8.93    5.99
  -5  18   2   12.91    6.05
   5 -18  -2    3.64    6.15
   5  18  -2    1.17    4.70
   5  18  -2   -8.85    4.20
   4  18  -2   55.73    8.60
   4 -18  -2   89.11    8.85
   4  18  -2   75.47    8.42
   4 -18  -2   80.38   10.68
  -4  18   2   73.58    9.75
   3 -18  -2   36.15    6.62
  -3  18   2   22.97    6.36
   3  18  -2   24.59    7.06
   3  18  -2   36.59    5.75
   2 -18  -2   94.77    9.62
   2  18  -2   69.58    9.22
  -2  18   2   83.80    9.11
   2  18  -2   95.51    7.40
  -2 -18   2   88.58   11.11
  -1  18   2   91.49    9.03
   1  18  -2   85.40    9.62
  -1 -18   2  103.78   11.33
   1  18  -2  102.67    6.30
   0  18  -2   37.29    7.56
   0  18   2   39.32    6.30
   0 -18   2   35.66    8.13
   0 -18  -2   34.12    4.34
   1  18   2   81.39    7.91
  -1 -18  -2   81.82    6.83
   1 -18   2   88.74   10.38
  -1  18  -2   67.44    9.12
  -1 -18  -2   66.89    8.67
  -2  18  -2   43.98    7.78
   2 -18   2   45.07    8.15
  -2 -18  -2   45.28    7.83
   2  18   2   33.39    5.72
  -2 -18  -2   40.25    5.94
   3 -18   2   48.44    8.38
   3  18   2   57.76    6.44
  -3  18  -2   53.01    9.01
  -3 -18  -2   61.13    7.45
  -3 -18  -2   65.79    9.77
  -4  18  -2  105.47   11.59
   4 -18   2   97.45   10.58
   4  18   2  107.06    9.95
  -4 -18  -2   98.11   12.08
  -4 -18  -2   99.23    9.82
   5  18   2   11.64    6.13
  -5  18  -2   14.16    6.95
   5 -18   2   17.55    6.22
  -5 -18  -2   26.77    9.38
  -5 -18  -2   24.15    6.48
   6  18   2   34.24    8.33
  -6 -18  -2   21.21    9.11
  -6  18  -2   31.91    8.96
  -7  18  -2   20.45    8.29
  -7 -18  -2   10.72    8.73
   7  18   2   17.40    7.56
  -7  19   2   -2.48    5.81
   7  19  -2    2.11    6.65
   7 -19  -2   13.82    8.11
   6  19  -2   10.78    6.87
   6 -19  -2   -3.46    5.81
  -6  19   2    6.76    7.05
   5  19  -2    4.64    5.31
   5  19  -2    1.60    5.42
  -5  19   2    0.06    5.32
   5 -19  -2   -0.09    5.91
   4  19  -2   -4.48    4.02
   4 -19  -2    7.42    4.79
   4  19  -2   -2.38    4.70
  -4  19   2   -4.68    4.81
  -3  19   2   46.32    7.83
   3  19  -2   36.63    6.00
   3 -19  -2   30.36    6.82
   3  19  -2   26.43    7.10
   2  19  -2    4.63    5.40
   2  19  -2    0.44    3.17
  -2 -19   2   -2.74    5.72
   2 -19  -2   11.01    5.72
  -2  19   2    9.64    5.09
  -1  19   2   94.36    9.44
   1  19  -2   96.21    6.24
   1  19  -2  102.37   10.57
  -1 -19   2   67.37   10.15
   0  19  -2   41.09    7.99
   0  19   2   51.09    7.27
   0 -19   2   47.76    8.77
   0 -19  -2   54.88    5.18
  -1  19  -2  145.95   12.59
  -1 -19  -2  150.18   12.26
   1 -19   2  151.70   13.19
  -1 -19  -2  157.53    9.18
   1  19   2  122.29   10.14
  -2 -19  -2    4.69    3.51
  -2 -19  -2   -1.89    5.74
   2  19   2   -4.23    3.61
   2 -19   2   10.25    5.79
  -2  19  -2   -2.76    4.52
  -3  19  -2    4.74    5.40
  -3 -19  -2    5.61    6.70
  -3 -19  -2    0.74    3.84
   3 -19   2    3.39    5.05
   4 -19   2   33.48    7.35
   4  19   2   18.72    5.84
  -4 -19  -2    9.26    7.51
  -4  19  -2   15.33    7.23
  -4 -19  -2    3.39    3.09
   5  19   2    5.00    5.68
   5 -19   2   12.23    5.65
  -5 -19  -2    4.26    5.39
  -5 -19  -2   -1.21    6.74
  -5  19  -2    9.70    7.03
  -6  19  -2    4.95    6.56
  -6 -19  -2   17.12    9.56
  -6 -19  -2   12.08    6.35
   6  19   2    6.31    6.26
   7  19   2   -2.34    6.40
  -7 -19  -2   10.15    6.43
  -7  19  -2   -0.70    7.45
  -7 -19  -2    2.12    8.31
   7  20  -2    3.21    7.25
  -6  20   2   29.47    8.14
   6  20  -2   38.29    8.82
   5  20  -2    1.70    4.93
  -5  20   2   11.22    6.78
   4  20  -2   13.31    5.44
  -4  20   2   12.97    6.08
   4  20  -2   13.01    6.04
  -3  20   2    0.10    4.98
   3  20  -2   -8.40    3.11
   3 -20  -2    0.95    5.21
   3  20  -2   -2.19    5.25
   2  20  -2   32.41    5.08
   2 -20  -2   37.45    7.97
  -2  20   2   40.73    7.48
  -2 -20   2   34.11    8.93
   2  20  -2   46.18    8.30
  -1 -20   2   27.08    8.20
   1  20  -2   17.99    6.66
  -1  20   2   37.33    6.72
   1 -20  -2    4.13    6.25
   0  20   2   63.09    7.96
   0  20  -2   54.77    9.21
   0 -20   2   60.37   10.24
   1  20   2   81.65    8.29
  -1 -20  -2   72.19    6.66
  -1  20  -2   84.31   10.31
   1 -20   2   83.30   10.65
   2 -20   2    1.97    5.54
   2  20   2    5.16    4.85
  -2  20  -2    6.28    5.79
  -2 -20  -2   -0.32    3.90
  -2 -20  -2    4.50    6.41
  -3  20  -2   78.70   10.80
  -3 -20  -2   83.47    8.76
  -3 -20  -2   78.74   11.27
   3 -20   2   70.90   10.07
  -4  20  -2   12.16    7.00
  -4 -20  -2   27.86    9.29
   4 -20   2   26.24    7.26
  -4 -20  -2    8.76    4.87
  -5 -20  -2   10.26    8.21
   5  20   2    3.59    5.54
   5 -20   2    8.35    6.22
  -5 -20  -2    6.87    5.51
  -5  20  -2   16.28    7.28
  -6 -20  -2    9.62    5.85
  -6 -20  -2    9.62    9.18
   6  20   2    9.75    6.82
  -6  20  -2   11.61    8.08
  -7 -20  -2    5.57    6.28
  -7 -20  -2    0.77    9.46
   7  20   2    2.80    6.71
  -6  21   2   13.92    7.64
   6  21  -2   21.23    7.28
  -5  21   2   -4.34    4.60
   5  21  -2    0.75    5.66
   4  21  -2   20.31    5.87
  -4  21   2   11.73    6.54
   4  21  -2   19.19    7.47
   3  21  -2   54.60    9.33
  -3 -21   2   35.63   10.11
   3 -21  -2   53.54    8.69
   3  21  -2   48.52    6.82
  -3  21   2   63.64    9.76
   2  21  -2    0.45    5.84
  -2  21   2    0.81    4.56
   2 -21  -2    0.07    5.50
  -2 -21   2    3.11    6.20
  -1  21   2   58.64    8.21
   1  21  -2   59.45    9.43
  -1 -21   2   43.79    9.39
   1 -21  -2   44.09    8.95
   0 -21   2   -0.07    5.99
   0  21  -2    8.65    6.49
   0  21   2   18.64    5.80
   1 -21   2   51.80    9.46
  -1  21  -2   35.54    7.71
   1  21   2   19.06    6.08
  -2 -21  -2    4.29    4.17
  -2 -21  -2    3.17    6.62
  -2  21  -2   -5.59    5.18
   2 -21   2    4.55    5.49
   2  21   2    0.99    4.75
   3 -21   2   12.58    6.14
  -3 -21  -2    0.39    6.35
  -3  21  -2    2.06    5.46
  -3 -21  -2    6.40    4.51
   4 -21   2    2.90    5.52
  -4 -21  -2   -2.06    7.40
  -4 -21  -2   14.67    5.83
  -4  21  -2   10.74    7.29
  -5 -21  -2   -5.17    7.53
  -5 -21  -2    7.70    5.85
  -5  21  -2   10.47    7.81
   6  21   2    2.76    6.27
  -6 -21  -2   -1.64    8.46
  -6 -21  -2    1.60    6.16
  -6  21  -2   13.09    8.27
  -6  22   2   16.74    7.97
   6  22  -2   14.92    7.00
   5  22  -2   12.53    6.41
  -5  22   2   -1.17    6.17
  -4  22   2   13.78    6.92
   4  22  -2   25.27    7.88
   3 -22  -2    2.13    5.90
  -3 -22   2    9.44    8.17
   3  22  -2   -1.83    5.65
  -3  22   2    5.93    6.04
  -2 -22   2   32.14    9.14
  -2  22   2   28.64    7.47
   2 -22  -2   16.31    7.77
   2  22  -2   29.44    7.99
  -1 -22   2   58.17   10.47
   1 -22  -2   47.34    9.08
   1  22  -2   44.87    9.27
  -1  22   2   41.01    8.10
   0  22  -2   -3.53    5.47
   0 -22   2   -1.31    6.04
   0  22   2    4.75    5.13
   1 -22   2   46.07    9.05
   1  22   2   34.25    7.26
  -1  22  -2   36.76    8.40
  -2  22  -2  -10.07    4.95
   2 -22   2    2.48    5.94
   3 -22   2   66.25   10.29
  -3 -22  -2   65.39   11.20
  -3  22  -2   43.37    9.63
  -4  22  -2    2.90    6.07
  -4 -22  -2   -3.66    7.45
  -4 -22  -2    6.39    5.59
   4 -22   2    9.40    6.52
  -5 -22  -2    0.41    8.96
  -5  22  -2    5.69    6.61
  -5 -22  -2    2.89    5.19
  -6 -22  -2   -0.62    5.84
  -6 -22  -2   -4.60    8.92
  -5  23   2   11.86    7.45
  -4  23   2   14.22    7.05
   3 -23  -2   13.62    6.96
  -3  23   2   22.49    6.75
   3  23  -2   13.60    6.86
   2  23  -2   -4.16    5.97
  -2 -23   2   -3.52    6.04
  -2  23   2   -1.61    5.68
   2 -23  -2    0.04    5.89
  -1 -23   2   15.71    7.32
  -1  23   2   25.09    7.35
   1 -23  -2   13.74    7.17
   1  23  -2    8.63    6.71
   0 -23   2   -3.99    5.78
   0  23  -2    3.40    6.29
   0  23   2   -1.67    4.83
   1 -23   2   14.49    7.49
   1  23   2   30.30    7.31
  -1  23  -2   28.84    8.18
  -2  23  -2    0.48    5.88
   2 -23   2   -6.45    5.89
  -3  23  -2   -4.58    4.98
  -3 -23  -2   -0.39    8.21
   3 -23   2    1.53    5.02
   4 -23   2    7.51    5.90
  -4  23  -2    8.77    7.33
  -4 -23  -2    4.25    8.85
  -5 -23  -2   -4.64    9.21
  -5  23  -2   17.56    7.80
  -5 -23  -2    2.05    4.82
  -5  24   2    0.05    7.19
  -4  24   2   21.81    8.04
   3  24  -2    0.20    7.34
  -3  24   2   11.82    7.24
   3 -24  -2   11.26    6.84
   2  24  -2   10.33    7.68
  -2  24   2   12.16    6.51
   2 -24  -2   16.25    7.82
   1 -24  -2   28.57    9.33
  -1 -24   2   20.98    8.48
  -1  24   2   16.14    6.31
   1  24  -2   20.30    7.97
   0  24   2   -0.57    5.64
   0 -24  -2   -4.94    7.31
   0 -24   2   -5.41    6.81
   0  24  -2    3.04    6.68
   1 -24   2   21.59    8.00
  -1  24  -2   21.74    7.99
  -2  24  -2   -8.04    5.30
   2 -24   2    7.94    6.05
  -3  24  -2   67.70   11.51
   3 -24   2   61.96   10.67
  -4  24  -2   -9.06    5.71
  -4 -24  -2   -6.62    7.97
   4 -24   2   10.99    7.46
  -5 -24  -2   -0.02    9.64
  -4  25   2    3.58    6.07
  -3  25   2   20.15    8.15
  -2  25   2    1.84    6.25
   2  25  -2   -7.55    6.96
   2 -25  -2    8.37    7.68
  -1  25   2   30.33    8.48
   1 -25  -2   27.20    9.43
   1  25  -2   41.74    9.68
   0  25   2   -4.20    5.70
   0  25  -2    3.74    7.03
  -1  25  -2    0.31    6.33
  -2  25  -2   15.06    8.07
  -3  25  -2    5.88    7.44
  -4  25  -2    6.23    8.32
  -4  26   2   26.90    8.56
  -3  26   2   -0.27    6.82
   2 -26  -2   30.05   10.05
   2  26  -2   20.90    9.24
  -2  26   2   29.27    8.40
  -1  26   2   17.10    7.74
   1  26  -2   12.65    8.21
   0  26  -2   -1.05    6.89
  -1  26  -2   24.52    8.68
  -2  26  -2   -1.70    7.24
  -3  26  -2   47.86   11.37
  -3  27   2   -4.52    6.79
  -2  27   2   -1.40    6.29
   1  27  -2    6.59    8.28
   0  27  -2    3.43    7.53
  -1  27  -2    4.24    8.35
  -2  27  -2    1.59    7.25
  -3  27  -2   -5.75    7.47
   1  28  -2  -13.31    6.90
   0  28  -2    8.30    8.80
  -1  28  -2   14.44    9.34
  10   0  -3   -5.89    6.30
   9   0  -3   -6.97    5.32
   9   0  -3   -1.14    6.31
   8   0  -3    2.12    5.79
   8   0  -3    5.30    5.08
   7   0  -3    8.45    5.30
   7   0  -3   -2.25    4.45
  -7   0   3   -1.01    5.69
   6   0  -3    2.06    4.28
   6   0  -3    0.04    3.87
  -6   0   3    6.65    5.51
  -5   0   3   -0.02    4.20
   5   0  -3   -4.41    3.57
   5   0  -3   -1.41    3.29
   4   0  -3    2.65    3.15
   4   0  -3   -0.83    2.97
   3   0  -3    1.62    2.63
   3   0  -3   -0.05    2.74
  -3   0   3    2.92    1.68
  -2   0   3    0.22    2.57
  -2   0   3    1.83    2.51
   2   0  -3   -1.50    2.36
  -2   0   3   -1.78    1.25
   2   0  -3    0.69    0.89
   2   0  -3   -2.97    2.11
  -1   0   3   -0.86    2.33
   1   0  -3   -1.49    2.31
  -1   0   3   -4.36    1.38
   1   0  -3   -5.78    1.38
   1   0  -3   -2.14    1.24
  -1   0   3   -0.10    2.24
   1   0  -3   -5.75    1.92
   0   0  -3   -5.23    1.65
   0   0   3   -1.52    2.03
   0   0   3   -1.68    1.68
   0   0  -3   -3.55    2.04
   0   0   3   -5.00    1.15
   0   0  -3   -4.59    1.86
   0   0  -3   -4.85    1.31
   1   0   3   -6.59    1.79
  -1   0  -3   -8.46    1.74
  -1   0  -3   -3.34    1.65
  -2   0  -3   -1.69    1.96
   2   0   3    0.80    1.93
  -2   0  -3    1.02    1.96
  -2   0  -3   -0.44    1.59
  -2   0  -3    0.68    2.09
  -2   0  -3    0.59    1.79
   3   0   3   -5.97    2.43
   3   0   3    3.58    1.99
  -3   0  -3    0.11    1.97
  -3   0  -3   -3.03    2.17
   3   0   3    7.92    2.77
   4   0   3   -6.15    1.79
   4   0   3    3.87    2.90
   4   0   3   -3.05    2.10
  -5   0  -3   -3.42    3.15
   5   0   3    0.57    3.47
   5   0   3    3.34    3.17
   5   0   3   -1.14    1.54
   6   0   3    8.70    4.59
   6   0   3   10.57    4.18
  -6   0  -3   11.22    5.06
   7   0   3   -5.02    4.16
  -7   0  -3   -3.71    4.75
   7   0   3   -0.11    3.65
   8   0   3    8.85    4.95
   8   0   3    3.26    5.62
  -8   0  -3    2.61    6.04
  -9   0  -3    2.94    6.69
   9   0   3   -3.31    6.07
  10  -1  -3   30.51    9.16
  10   1  -3   32.17    9.62
   9   1  -3    2.23    5.80
   9  -1  -3    5.14    7.12
   9   1  -3   -0.63    5.77
   9  -1  -3    8.95    7.28
   8  -1  -3  193.66   15.48
   8   1  -3  234.18   16.68
   8   1  -3  203.40   15.53
   8  -1  -3  204.34   15.34
   7  -1  -3   97.73   10.82
   7  -1  -3  108.90   10.92
   7   1  -3   96.66   10.64
  -7   1   3  119.07   11.22
   7   1  -3  109.87   11.08
  -7  -1   3   97.67   11.17
  -6  -1   3  434.04   21.42
  -6   1   3  470.92   21.80
   6   1  -3  417.34   20.69
   6  -1  -3  412.78   20.58
   6  -1  -3  422.42   20.49
   6   1  -3  411.30   20.62
  -5  -1   3  134.71   11.23
   5   1  -3  146.44   10.33
   5   1  -3  153.21   10.85
   5  -1  -3  123.02   10.14
  -5   1   3  151.88   10.80
   5  -1  -3  138.35   10.28
   4  -1  -3 1263.47   44.77
   4  -1  -3 1308.09   45.10
   4   1  -3 1265.32   44.79
   4   1  -3 1306.44   45.14
   3  -1  -3 1287.57   42.72
   3   1  -3 1216.62   42.55
   3   1  -3 1255.21   42.74
   3  -1  -3 1235.10   42.57
  -2   1   3  462.19   17.38
  -2  -1   3  462.02   17.64
   2   1  -3  422.93   17.15
  -2  -1   3  438.33   15.96
   2  -1  -3  437.90   17.15
   2   1  -3  447.85   17.36
  -2   1   3  476.50   17.70
  -2  -1   3  444.99   17.36
   2  -1  -3  445.39   17.37
   1  -1  -3 4984.10  150.99
  -1   1   3 4872.29  150.81
   1   1  -3 4892.64  150.98
   1  -1  -3 4772.88  155.13
   1  -1  -3 4734.41  149.09
  -1  -1   3 4853.61  149.26
  -1   1   3 4795.73  152.74
  -1  -1   3 4798.17  155.32
   1   1  -3 4770.39  155.19
   1   1  -3 4818.75  149.43
  -1  -1   3 4977.87  151.02
   0   1   3   -0.81    1.57
   0   1  -3   -0.93    1.96
   0  -1  -3   -1.86    1.46
   0   1   3   -3.74    1.89
   0  -1  -3   -0.18    2.28
   0   1  -3   -2.75    1.96
   0  -1   3   -2.24    1.99
   0  -1   3    1.60    2.12
   0   1  -3    0.36    2.33
   0  -1  -3   -1.91    1.80
   0  -1   3   -2.31    1.89
   0   1   3   -1.81    1.63
  -1  -1  -3 6517.59  204.25
  -1   1  -3 6654.89  213.84
   1   1   3 6500.06  210.30
  -1   1  -3 6573.83  204.23
  -1   1  -3 6559.40  210.41
  -1   1  -3 6990.06  206.86
   1  -1   3 6885.43  206.63
  -1  -1  -3 6811.86  206.99
   1   1   3 6563.97  203.94
  -1  -1  -3 6505.06  210.29
   1   1   3 6881.93  206.88
   2  -1   3  485.34   18.54
  -2  -1  -3  497.44   18.16
  -2  -1  -3  505.73   18.72
  -2   1  -3  486.67   17.27
  -2   1  -3  481.63   17.41
  -2  -1  -3  481.03   16.66
  -2   1  -3  504.48   17.82
  -2  -1  -3  483.37   16.56
  -2   1  -3  477.51   18.47
   2   1   3  464.43   18.38
  -2   1  -3  507.20   18.44
  -3   1  -3 3031.55   94.35
   3   1   3 2900.12   94.11
   3   1   3 2886.40   91.64
   3   1   3 2908.24   95.65
  -3   1  -3 2893.44   95.50
   3  -1   3 2836.51   92.19
   3  -1   3 2882.35   93.74
   3  -1   3 2877.16   95.59
  -3   1  -3 3104.82   92.45
  -3  -1  -3 3059.98   91.76
  -3   1  -3 3005.10   92.42
   4  -1   3  428.82   17.68
  -4   1  -3  433.83   17.70
   4   1   3  413.89   17.72
  -4  -1  -3  400.65   18.87
   4  -1   3  412.69   16.93
   4   1   3  430.40   16.47
  -4  -1  -3  434.70   16.70
   4   1   3  414.88   17.82
   5  -1   3  233.40   12.17
  -5   1  -3  234.01   13.67
   5   1   3  230.12   12.77
   5  -1   3  228.74   12.53
  -5  -1  -3  231.02   14.02
   5   1   3  238.96   11.84
   5   1   3  238.28   12.29
   6   1   3  934.50   35.48
   6   1   3 1013.60   37.18
  -6  -1  -3  937.81   39.57
   6  -1   3  995.27   37.43
   6   1   3 1012.76   37.78
   6  -1   3  986.82   36.33
  -6   1  -3  973.18   39.29
   7   1   3   59.23    7.57
  -7  -1  -3   43.59    8.49
  -7   1  -3   64.51    9.04
   7   1   3   69.49    9.11
   7  -1   3   76.51    9.06
   7  -1   3   52.55    7.91
   8   1   3  221.62   14.23
   8  -1   3  204.42   14.35
  -8   1  -3  214.26   15.98
   8   1   3  229.70   16.09
   8  -1   3  212.96   14.97
  -8  -1  -3  225.28   16.48
   9  -1   3   14.72    7.19
  -9   1  -3   19.92    8.48
   9   1   3   25.66    7.64
  -9  -1  -3   13.06    7.77
   9  -1   3   17.91    7.54
  10  -2  -3   -6.77    6.05
   9  -2  -3   12.11    7.12
   9   2  -3   -2.99    5.84
   9   2  -3    6.54    6.75
   9  -2  -3   -4.92    5.93
   8   2  -3   11.76    6.48
   8  -2  -3    9.37    5.74
   8  -2  -3   18.00    6.47
   8   2  -3    4.75    5.55
  -8  -2   3    8.57    7.47
   7  -2  -3   10.54    5.41
  -7  -2   3    8.46    6.53
   7   2  -3    1.67    4.38
   7  -2  -3    6.53    5.61
   7   2  -3    0.43    4.47
   6  -2  -3    6.21    4.69
   6   2  -3   10.52    4.88
   6   2  -3    8.34    4.94
   6  -2  -3    7.93    5.12
  -6  -2   3    8.55    6.07
   5  -2  -3   12.46    4.54
   5   2  -3   12.25    1.94
   5   2  -3   17.79    4.98
  -5  -2   3   10.78    5.50
   5  -2  -3   13.08    4.85
   5   2  -3   11.18    4.77
   4  -2  -3    9.14    3.70
   4   2  -3    2.06    3.52
   4   2  -3    6.18    3.48
   4  -2  -3    9.18    3.44
   3  -2  -3    6.75    3.14
   3   2  -3    2.08    2.78
   3  -2  -3    5.70    3.15
   3   2  -3    8.16    3.34
  -2  -2   3   34.86    4.23
  -2  -2   3   30.04    4.01
   2   2  -3   27.28    4.02
  -2  -2   3   33.74    3.31
   2  -2  -3   31.91    4.01
  -2   2   3   35.43    4.25
  -2   2   3   26.28    1.82
   2   2  -3   33.02    4.06
  -2   2   3   31.67    4.00
   2  -2  -3   30.70    3.89
  -1  -2   3   17.78    3.41
   1   2  -3   19.97    3.23
  -1   2   3   16.80    2.09
   1  -2  -3   14.76    3.08
  -1   2   3   15.51    2.86
  -1  -2   3   16.85    2.78
   1   2  -3   15.99    3.19
  -1   2   3   17.31    3.05
   1  -2  -3   15.82    3.01
   0   2  -3   -2.62    1.82
   0   2  -3   -1.60    2.06
   0  -2   3   -4.60    1.63
   0   2   3   -1.95    1.88
   0   2   3   -1.80    1.51
   0  -2   3   -1.57    1.85
   0   2   3   -2.13    1.48
   0  -2  -3   -2.39    1.96
   0   2  -3   -1.16    2.03
   0  -2  -3   -1.95    1.56
   0  -2   3   -1.28    1.84
   1   2   3   93.30    5.51
  -1   2  -3   90.23    5.64
   1   2   3   98.93    4.17
   1  -2   3   81.70    5.60
  -1  -2  -3   97.71    4.22
   1   2   3   96.21    5.89
  -1   2  -3   82.46    5.61
  -1   2  -3   82.84    5.67
  -1  -2  -3   85.88    5.67
   1  -2   3   94.00    5.50
  -1   2  -3   94.87    5.43
   1  -2   3   97.88    5.57
  -2   2  -3   24.16    3.51
  -2  -2  -3   29.36    3.58
  -2   2  -3   31.52    3.37
  -2   2  -3   35.47    3.86
  -2   2  -3   29.27    3.68
  -2   2  -3   30.39    3.58
   2   2   3   30.03    3.54
  -2   2  -3   30.59    3.34
  -2  -2  -3   31.67    2.47
  -2  -2  -3   30.16    2.37
  -2  -2  -3   32.14    4.05
   3  -2   3   12.09    2.95
   3   2   3    5.00    2.79
   3   2   3   18.98    3.58
  -3   2  -3    5.92    2.64
  -3   2  -3   10.03    3.01
  -3   2  -3    5.31    3.04
   3   2   3    9.77    2.19
  -3  -2  -3    7.12    2.18
  -3   2  -3   15.75    3.20
   3  -2   3   10.05    2.86
  -3   2  -3    6.26    2.89
   4  -2   3   18.69    4.07
  -4   2  -3   16.75    3.76
  -4  -2  -3   21.85    4.85
  -4  -2  -3   18.19    3.48
  -4   2  -3   19.93    3.93
   4  -2   3   15.24    3.86
   4   2   3   20.11    3.89
   4   2   3   18.90    3.32
   4   2   3   18.71    4.30
  -5   2  -3   -0.50    3.05
   5  -2   3    6.25    3.62
   5  -2   3   -1.26    3.01
   5   2   3    2.14    2.83
   5   2   3    3.95    3.47
  -5  -2  -3    4.28    4.00
  -5   2  -3    2.51    4.10
   5   2   3   -0.60    3.19
   6   2   3   -5.94    3.05
   6  -2   3    9.34    4.52
  -6  -2  -3   11.54    5.77
   6   2   3    4.35    3.69
  -6   2  -3    7.98    5.07
   6  -2   3    7.48    4.68
   6   2   3    7.40    4.56
  -7  -2  -3    5.59    5.66
   7   2   3    1.66    4.31
   7  -2   3   -4.87    3.85
  -7   2  -3    3.46    4.60
   7  -2   3    6.53    5.30
   7   2   3   -0.73    3.72
   7   2   3    0.01    4.11
  -8  -2  -3    7.23    6.46
   8  -2   3    3.01    5.42
  -8   2  -3   12.65    6.59
   8   2   3    9.57    5.63
   8   2   3    3.03    5.68
   8  -2   3    8.03    5.84
   9  -2   3   -3.05    5.95
  -9   2  -3   -4.88    5.97
   9  -2   3   -3.14    4.98
  -9  -2  -3    8.90    7.41
   9   2   3   -6.68    5.09
   9   3  -3   -5.55    6.01
   9  -3  -3   -3.60    5.17
   9   3  -3    5.37    6.65
   9  -3  -3    0.19    5.78
   8   3  -3  215.27   15.86
   8   3  -3  198.06   15.27
  -8  -3   3  196.09   17.04
   8  -3  -3  187.39   14.90
  -7  -3   3   29.85    8.37
   7   3  -3   20.25    6.60
   7  -3  -3   30.03    7.06
   7   3  -3   36.25    7.78
   7  -3  -3   32.59    7.85
   6  -3  -3  331.89   17.59
   6   3  -3  306.81   12.19
   6   3  -3  281.23   16.88
  -6  -3   3  320.31   18.76
   6  -3  -3  334.56   16.94
   6   3  -3  332.02   17.39
  -5  -3   3  239.66   14.52
   5   3  -3  225.01   13.54
   5  -3  -3  246.30   14.07
   5  -3  -3  220.52   12.95
   5   3  -3  229.63   13.52
   4   3  -3  949.87   35.13
   4  -3  -3  985.92   34.71
  -4  -3   3  940.06   37.08
   4   3  -3  951.37   34.97
   4  -3  -3  961.02   35.12
   3   3  -3 1929.09   64.50
   3  -3  -3 1945.91   64.49
   3  -3  -3 1977.47   64.47
   3   3  -3 2022.35   65.04
  -2  -3   3 1387.90   46.73
   2   3  -3 1444.22   46.73
  -2   3   3 1374.94   46.19
  -2   3   3 1449.17   46.56
   2  -3  -3 1371.16   46.23
   2   3  -3 1441.39   46.71
  -2  -3   3 1376.80   47.04
   2  -3  -3 1354.35   46.11
  -2  -3   3 1414.83   46.39
  -1  -3   3 3167.39  105.98
   1  -3  -3 3257.71  101.59
   1   3  -3 3238.90  102.24
  -1  -3   3 3263.14  102.96
   1   3  -3 3292.41  102.93
  -1   3   3 3283.17  102.69
  -1  -3   3 3372.55  102.27
   1  -3  -3 3346.26  102.90
  -1   3   3 3147.98  101.48
   1   3  -3 3332.99  106.16
   0   3   3  313.03   10.87
   0   3  -3  299.69   12.02
   0  -3   3  293.77   12.22
   0  -3  -3  264.72   11.66
   0   3   3  301.81   11.83
   0   3  -3  285.96   12.29
   0   3  -3  302.60   11.68
   0  -3   3  304.76   11.64
   0  -3  -3  285.41   10.69
   0  -3   3  313.42   12.19
  -1   3  -3 2570.55   84.49
   1  -3   3 2453.40   84.38
  -1   3  -3 2550.85   80.97
   1   3   3 2653.04   81.83
   1   3   3 2565.26   80.54
  -1  -3  -3 2566.28   80.85
  -1  -3  -3 2562.90   81.80
  -1   3  -3 2534.77   80.73
   1  -3   3 2672.31   80.70
   1  -3   3 2602.72   80.98
   2   3   3  754.95   27.30
  -2   3  -3  743.16   27.28
  -2  -3  -3  772.57   24.29
  -2   3  -3  761.66   25.85
  -2   3  -3  792.59   26.44
  -2  -3  -3  744.12   24.27
  -2   3  -3  760.59   26.25
  -2  -3  -3  743.33   27.18
  -2   3  -3  780.51   27.89
  -2   3  -3  774.40   26.54
  -3  -3  -3 1834.47   64.20
  -3  -3  -3 1885.14   57.29
   3   3   3 1857.12   60.34
   3   3   3 1867.02   57.26
  -3   3  -3 1832.36   61.94
  -3   3  -3 1806.25   59.63
   3  -3   3 1808.18   59.17
   3  -3   3 1651.44   58.96
   3   3   3 1762.63   60.91
  -3   3  -3 1901.26   61.13
  -3   3  -3 1850.92   59.28
  -4  -3  -3  111.42    6.59
   4  -3   3  105.96    7.65
   4   3   3  105.96    6.32
  -4   3  -3   98.13    7.20
  -4  -3  -3  108.45    8.71
   4  -3   3   98.70    7.21
   4   3   3  113.46    7.71
   4   3   3  101.86    7.77
  -4   3  -3  116.93    7.78
   5   3   3  428.53   17.32
   5   3   3  440.28   19.68
  -5   3  -3  427.56   19.07
   5   3   3  429.05   19.16
   5  -3   3  449.33   19.04
   5  -3   3  451.09   19.15
  -5   3  -3  428.64   19.91
  -5   3  -3  425.64   18.66
  -5  -3  -3  436.80   20.95
   6   3   3  353.65   18.38
   6  -3   3  383.03   18.12
   6   3   3  343.55   16.14
   6  -3   3  403.02   18.46
  -6   3  -3  377.81   18.91
  -6  -3  -3  347.64   19.57
   7  -3   3  109.01   10.15
   7   3   3   91.91    8.94
  -7   3  -3   94.33   10.04
   7   3   3  100.47    8.85
   7  -3   3   93.41    9.63
  -7  -3  -3   97.38   11.32
   7   3   3   85.89   10.08
  -8   3  -3  211.89   15.41
   8  -3   3  213.28   14.94
   8   3   3  235.55   16.32
   8  -3   3  226.03   15.06
   8   3   3  213.92   13.82
  -8  -3  -3  202.02   16.07
  -9   3  -3   15.90    8.17
   9   3   3   19.08    7.64
   9  -3   3   24.71    7.63
   9  -3   3   17.49    7.26
  -9  -3  -3   17.26    8.65
   9  -4  -3   -6.17    5.37
   9  -4  -3   -5.66    5.94
   9   4  -3   10.90    7.08
   9   4  -3    4.43    5.99
   8  -4  -3    6.97    5.41
  -8  -4   3   10.77    8.01
   8   4  -3    4.41    5.09
   8  -4  -3    4.27    5.25
   8   4  -3    9.06    6.17
   7  -4  -3   -1.42    4.63
   7   4  -3    5.08    5.45
   7   4  -3    7.27    5.75
  -7  -4   3    4.98    6.73
   7  -4  -3    0.37    4.31
   6   4  -3   15.19    5.61
   6   4  -3   21.91    6.41
   6   4  -3   16.40    2.91
   6  -4  -3   12.98    4.78
   6  -4  -3   12.88    5.44
  -6  -4   3   18.23    7.09
   5  -4  -3   53.54    6.62
   5  -4  -3   76.90    8.32
   5   4  -3   56.67    7.33
  -5  -4   3   57.50    7.92
   5   4  -3   49.18    7.29
  -4  -4   3   23.59    5.54
   4   4  -3   23.93    4.96
   4  -4  -3   26.50    4.66
   4   4  -3   27.71    5.37
   4  -4  -3   28.93    5.38
   3  -4  -3   75.20    5.43
   3  -4  -3   73.55    6.45
   3   4  -3   68.55    6.36
   3  -4  -3   79.34    6.32
   3   4  -3   66.06    6.16
   2   4  -3   28.88    3.93
  -2  -4   3   30.62    3.91
  -2  -4   3   25.86    3.93
  -2   4   3   28.99    3.98
   2  -4  -3   25.02    3.58
  -2  -4   3   22.88    3.90
   2   4  -3   26.19    4.21
   2  -4  -3   28.71    3.91
  -2   4   3   25.85    3.82
   1   4  -3    5.83    2.91
   1   4  -3    6.68    2.88
  -1   4   3    2.14    2.35
  -1  -4   3    8.66    2.93
  -1  -4   3    7.44    2.87
   1  -4  -3    2.42    2.49
  -1  -4   3    1.55    2.44
   1   4  -3    5.67    2.47
   1  -4  -3    4.94    2.37
  -1   4   3    5.47    2.26
   0  -4  -3   24.67    2.49
   0  -4   3   28.44    3.13
   0   4  -3   20.15    3.42
   0  -4   3   25.30    3.55
   0   4   3   26.17    3.16
   0   4  -3   27.39    3.25
   0  -4  -3   22.33    3.18
   0  -4   3   30.92    3.56
   0   4  -3   30.07    3.86
   0   4   3   23.54    2.60
   1   4   3  567.98   20.06
  -1   4  -3  538.89   20.63
  -1  -4  -3  548.28   20.08
   1  -4   3  510.77   19.53
  -1   4  -3  517.34   19.79
  -1  -4  -3  552.60   19.57
  -1   4  -3  574.51   19.09
   1  -4   3  518.17   20.57
   1  -4   3  565.50   19.00
  -2   4  -3  354.24   14.20
  -2   4  -3  353.63   12.95
  -2   4  -3  348.69   13.38
  -2   4  -3  357.08   14.82
  -2   4  -3  320.72   13.63
  -2  -4  -3  317.91   14.22
   2  -4   3  344.08   14.59
   3   4   3  239.36   11.70
  -3   4  -3  230.05   10.35
  -3   4  -3  229.34   11.76
  -3  -4  -3  224.72   12.38
  -3   4  -3  247.78   11.65
   3   4   3  244.37   11.61
  -3   4  -3  249.13   11.04
   3   4   3  233.33    8.98
  -3  -4  -3  241.12    9.18
  -3   4  -3  244.71   11.47
  -4  -4  -3    7.96    4.29
  -4   4  -3    7.03    3.40
   4   4   3    3.57    2.09
  -4   4  -3    2.86    2.89
  -4   4  -3    2.38    3.42
   4  -4   3   12.80    3.83
   4  -4   3   -0.29    1.13
  -4  -4  -3    4.57    2.62
   4   4   3    3.04    3.08
   4   4   3    6.06    3.13
   5   4   3    5.73    3.30
  -5  -4  -3    8.23    4.84
   5   4   3   12.77    4.44
   5   4   3    8.09    3.02
   5  -4   3   12.08    3.96
   5  -4   3   10.65    4.25
  -5   4  -3    7.11    4.35
  -5   4  -3   -0.40    2.87
   6  -4   3  100.27    9.43
  -6   4  -3  104.01    8.43
   6   4   3  104.32    9.94
   6   4   3  118.10    8.32
   6  -4   3  116.43    9.60
  -6   4  -3  122.52   10.02
  -6  -4  -3   99.78   10.50
   7  -4   3    9.92    4.85
  -7   4  -3    0.42    4.46
   7   4   3    3.96    4.06
   7   4   3   -0.79    4.28
   7   4   3    3.00    3.94
  -7  -4  -3    6.14    5.82
   7  -4   3    4.74    4.60
   8   4   3    5.71    5.68
   8  -4   3    3.56    5.16
  -8   4  -3   12.18    6.06
  -8  -4  -3    4.20    6.29
   8  -4   3    8.58    5.60
   9  -4   3    3.46    5.99
  -9  -4  -3    8.55    7.88
  -9   4  -3    3.16    6.53
   9   4   3  -12.87    4.68
   9  -4   3    3.35    5.92
   9  -5  -3   11.91    6.65
   9  -5  -3    6.72    6.60
   9   5  -3   29.53    9.28
   9   5  -3   21.48    8.29
   8   5  -3  149.40   14.54
   8  -5  -3  197.24   14.17
   8   5  -3  139.17   13.46
   8  -5  -3  154.23   14.56
  -8  -5   3  147.21   15.53
   7  -5  -3   47.63    8.88
   7   5  -3   43.38    8.38
   7  -5  -3   46.94    7.64
  -7  -5   3   51.89   10.18
   7   5  -3   43.03    8.01
   6   5  -3  381.24   19.46
  -6  -5   3  415.45   21.41
   6  -5  -3  391.10   18.58
   6  -5  -3  369.85   19.41
   6   5  -3  346.32   19.19
   5  -5  -3  131.85    9.37
   5  -5  -3  139.80   10.52
   5   5  -3  136.57   10.38
   5   5  -3  139.53   10.35
  -5  -5   3  148.02   12.51
   4   5  -3  369.81   17.37
   4   5  -3  384.34   17.55
   4  -5  -3  413.74   16.90
   4  -5  -3  361.99   17.40
  -4  -5   3  375.23   18.86
   3   5  -3  873.24   32.18
   3   5  -3  932.83   32.39
   3  -5  -3  830.55   31.07
   3  -5  -3  875.61   32.13
   3  -5  -3  936.31   31.30
   2   5  -3  662.68   24.16
  -2  -5   3  616.49   24.06
  -2   5   3  670.71   23.43
   2  -5  -3  643.86   23.65
   2   5  -3  646.40   23.60
   1   5  -3 1327.13   44.88
  -1   5   3 1352.64   44.27
  -1   5   3 1338.08   43.98
   1   5  -3 1345.88   44.40
   1  -5  -3 1341.35   43.98
  -1  -5   3 1367.01   44.85
  -1  -5   3 1378.39   46.62
  -1  -5   3 1400.68   44.84
   0  -5   3  808.66   29.08
   0   5   3  814.27   26.21
   0  -5   3  800.94   27.84
   0   5  -3  815.58   29.11
   0  -5  -3  796.28   26.14
   0  -5   3  802.72   26.96
   0   5   3  824.96   27.44
   0  -5  -3  786.82   27.42
   0   5  -3  798.00   27.00
   0   5  -3  765.81   27.77
   1  -5   3 2108.20   72.75
  -1  -5  -3 2158.10   69.72
  -1  -5  -3 2148.70   70.18
  -1   5  -3 2222.28   72.85
   1   5   3 2226.65   70.16
   1  -5   3 2209.45   68.87
   1  -5   3 2217.43   69.67
  -1   5  -3 2196.67   69.80
  -1   5  -3 2172.36   68.90
  -2   5  -3  730.04   23.50
  -2  -5  -3  660.94   25.25
  -2   5  -3  726.62   25.27
   2  -5   3  686.51   25.98
  -2   5  -3  708.61   23.85
  -2   5  -3  675.13   25.89
  -2  -5  -3  655.83   26.51
  -3   5  -3 1320.16   46.66
   3   5   3 1289.61   45.36
   3   5   3 1377.55   41.88
  -3  -5  -3 1326.29   41.82
  -3   5  -3 1351.23   44.33
  -3   5  -3 1330.51   46.02
  -3   5  -3 1336.14   43.70
  -3   5  -3 1345.10   45.16
  -3  -5  -3 1285.17   48.37
  -4   5  -3  585.92   24.36
  -4  -5  -3  587.89   25.98
  -4   5  -3  639.93   24.25
  -4   5  -3  617.15   23.35
  -4  -5  -3  634.41   21.46
   4   5   3  618.41   24.51
   4   5   3  556.02   24.01
   4   5   3  597.89   21.15
   4  -5   3  649.33   23.23
   4  -5   3  582.53   23.85
  -4   5  -3  667.51   24.40
   5  -5   3  160.59   10.24
   5   5   3  143.64    8.08
  -5  -5  -3  110.62   10.55
   5   5   3  156.45   10.71
   5   5   3  133.97    9.64
  -5  -5  -3  155.32    8.97
  -5   5  -3  149.51    9.42
  -6   5  -3  475.69   20.90
   6  -5   3  432.35   20.50
  -6   5  -3  486.27   22.16
   6   5   3  504.08   22.80
  -6  -5  -3  494.52   24.57
   6  -5   3  498.87   22.47
   6   5   3  486.85   19.56
   6   5   3  456.83   21.31
   7  -5   3   34.98    7.35
   7   5   3   16.97    5.29
  -7   5  -3   23.99    6.53
   7   5   3   12.58    4.54
   7   5   3   22.58    6.46
  -7  -5  -3   16.69    6.88
   7  -5   3   16.98    5.76
  -8   5  -3  139.86   12.26
   8   5   3  138.85   13.75
  -8  -5  -3  102.46   12.96
   8  -5   3  131.05   12.77
   8  -5   3  123.14   11.76
   9   5   3    1.80    5.59
   9  -5   3   -3.30    5.84
  -9   5  -3    3.32    6.44
  -9  -5  -3    1.86    7.00
   9  -5   3    0.62    6.14
   9   6  -3   22.29    8.11
   9   6  -3    2.61    6.31
   9  -6  -3   19.55    7.61
   9  -6  -3    4.59    6.24
  -8  -6   3   23.08    8.89
   8  -6  -3   18.63    6.61
   8   6  -3   14.62    6.50
   8   6  -3   19.36    6.89
   8  -6  -3   15.27    6.84
   7   6  -3   16.74    6.52
  -7  -6   3   10.51    7.51
   7  -6  -3   20.67    5.97
   7  -6  -3   21.25    6.63
   7   6  -3   24.24    6.64
   6  -6  -3  168.58   13.16
  -6  -6   3  139.00   13.11
   6   6  -3  175.55   12.43
   6   6  -3  203.88   13.45
   6  -6  -3  186.52   12.02
   5   6  -3   -2.77    3.91
  -5  -6   3    4.81    5.63
   5  -6  -3   -4.73    3.20
   5   6  -3    2.35    3.85
   5  -6  -3    0.73    3.26
  -5   6   3    1.97    1.38
   4   6  -3  158.52   10.75
   4   6  -3  171.59   11.07
   4  -6  -3  190.64   11.81
  -4  -6   3  189.23   12.68
   4  -6  -3  199.37    9.07
   3  -6  -3   46.70    4.76
   3  -6  -3   51.68    2.88
   3   6  -3   44.42    5.41
   3   6  -3   62.15    6.50
   3  -6  -3   60.45    6.19
   3  -6  -3   53.09    3.81
   2   6  -3  122.07    7.42
  -2   6   3   99.51    6.75
   2  -6  -3  107.33    7.34
  -2  -6   3  112.70    7.68
   2  -6  -3  109.69    6.85
   2   6  -3  113.88    7.78
  -1  -6   3    4.27    2.66
  -1  -6   3   12.90    3.47
   1  -6  -3    8.93    2.50
  -1   6   3    6.76    2.38
  -1  -6   3    7.12    2.70
  -1   6   3    5.91    2.28
   1  -6  -3    7.30    2.49
   1   6  -3   11.03    2.71
   1   6  -3    7.59    3.26
   0  -6   3  172.41    9.42
   0   6   3  171.98    8.12
   0   6   3  159.10    7.10
   0  -6   3  168.53    7.64
   0  -6  -3  162.15    7.00
   0  -6   3  154.26    8.53
   0   6  -3  172.89    9.51
   0  -6  -3  137.95    7.62
   0   6  -3  164.34    8.78
   0   6  -3  175.78    7.60
   1   6   3  346.42   13.84
   1   6   3  334.23   11.19
  -1   6  -3  318.96   14.48
  -1  -6  -3  337.68   13.44
  -1   6  -3  332.17   14.31
   1   6   3  324.26   11.16
  -1  -6  -3  341.71   13.95
   1  -6   3  344.47   12.37
   1  -6   3  349.53   14.77
   1  -6   3  363.86   14.52
  -1   6  -3  318.45   12.26
  -2  -6  -3    7.86    3.31
  -2   6  -3    6.42    2.87
  -2  -6  -3    7.86    2.85
  -2   6  -3    5.88    1.83
  -2   6  -3    9.35    3.19
  -2   6  -3    3.71    2.04
   2  -6   3    3.24    2.50
  -3   6  -3   39.56    3.70
  -3   6  -3   39.56    4.11
  -3  -6  -3   34.51    2.53
   3   6   3   39.94    4.95
  -3   6  -3   37.79    5.13
   3  -6   3   37.67    5.04
  -3  -6  -3   35.37    5.42
   3   6   3   32.62    2.38
  -3   6  -3   36.57    5.04
   4  -6   3  198.77   11.41
  -4  -6  -3  195.66    8.58
   4   6   3  182.98   11.33
  -4   6  -3  196.03   10.05
  -4   6  -3  170.47   11.21
  -4   6  -3  191.87   10.77
   4  -6   3  188.46    9.78
  -4  -6  -3  194.21   12.43
   4   6   3  193.13    8.40
  -4   6  -3  194.86   11.21
   5   6   3   97.59    8.34
  -5   6  -3  101.63    7.89
  -5  -6  -3   92.01    7.10
  -5  -6  -3  101.12    9.87
   5  -6   3  101.62    8.97
   5   6   3   94.86    6.43
  -5   6  -3   90.72    8.71
   5  -6   3   93.79    7.50
   5   6   3   85.20    8.51
  -6  -6  -3   93.93   10.71
   6   6   3  112.05    9.43
   6  -6   3   98.71    9.82
   6   6   3   96.94    9.93
  -6   6  -3  109.62    9.38
   6   6   3  115.08    7.96
  -6   6  -3  105.86    8.54
   6  -6   3  110.99    8.72
   7  -6   3    6.92    5.33
  -7   6  -3    6.78    4.16
  -7  -6  -3   11.48    6.59
   7   6   3    6.79    5.46
   7   6   3    6.59    4.04
  -7   6  -3   12.86    5.42
   7   6   3    8.51    4.27
   7  -6   3    1.75    2.52
   8  -6   3    4.38    5.08
  -8   6  -3    9.44    5.81
   8  -6   3    8.26    5.87
   8   6   3    6.28    5.72
  -8  -6  -3    5.86    6.63
   9  -6   3    2.63    6.19
  -9   6  -3   -1.04    5.91
   9  -6   3    5.24    6.05
   9   6   3   15.59    7.83
  -9  -6  -3    9.11    8.12
   9  -7  -3   12.08    6.97
   9  -7  -3   14.28    7.77
   9   7  -3   16.41    8.66
   9   7  -3   13.57    7.61
   8  -7  -3   76.81    9.67
   8  -7  -3   80.74   11.57
   8   7  -3   83.07   11.48
  -8  -7   3   75.89   12.33
   8   7  -3   71.10   10.78
   7   7  -3    2.43    5.34
   7   7  -3   16.15    6.48
   7  -7  -3    8.32    5.85
   7  -7  -3   -1.16    4.25
  -7  -7   3    9.28    6.91
   6   7  -3  227.37   14.24
   6   7  -3  196.45   14.10
   6  -7  -3  236.48   15.09
  -6  -7   3  263.38   17.60
  -5  -7   3   95.85   10.47
   5   7  -3  112.49    9.86
   5  -7  -3   97.63    9.61
  -5   7   3  106.93    5.37
   5   7  -3  124.25   10.19
   4  -7  -3  446.50   18.00
   4   7  -3  425.00   19.16
   4  -7  -3  427.29   19.55
   4   7  -3  414.47   19.11
   3  -7  -3  825.86   27.65
   3  -7  -3  796.49   28.63
   3  -7  -3  844.99   30.36
   3   7  -3  775.66   30.00
   3   7  -3  804.33   29.81
   3  -7  -3  793.67   27.25
  -2  -7   3  817.58   29.80
   2  -7  -3  802.17   28.58
   2  -7  -3  754.83   27.47
  -2   7   3  815.79   27.69
   2   7  -3  777.74   28.17
   2   7  -3  786.01   29.06
   1   7  -3 1635.38   55.61
   1  -7  -3 1644.26   54.63
  -1  -7   3 1690.37   58.11
   1  -7  -3 1659.25   54.47
  -1  -7   3 1800.05   55.26
   1   7  -3 1676.72   54.67
  -1   7   3 1732.91   54.57
   0  -7  -3  885.17   29.33
   0   7   3  941.75   30.56
   0   7  -3  899.16   32.78
   0  -7   3  906.50   32.84
   0   7  -3  877.94   29.68
   0   7   3  907.13   29.43
   0   7  -3  824.84   31.14
   0  -7   3  916.43   29.80
  -1  -7  -3 1840.94   63.90
  -1   7  -3 1788.64   58.57
   1   7   3 1896.21   57.58
  -1  -7  -3 1849.36   60.49
  -1   7  -3 1846.73   60.64
   1  -7   3 1798.76   63.14
  -1  -7  -3 1945.03   60.21
   1  -7   3 1875.48   58.62
   1   7   3 1799.63   57.62
  -1   7  -3 1913.12   63.31
   2  -7   3 1242.58   44.10
  -2   7  -3 1272.01   44.03
  -2   7  -3 1227.11   42.40
  -2  -7  -3 1194.36   44.77
  -2   7  -3 1308.55   39.93
  -2  -7  -3 1191.47   42.39
  -2   7  -3 1235.22   40.19
   3  -7   3  909.09   34.82
  -3   7  -3  951.33   34.96
  -3   7  -3  974.56   34.30
   3   7   3  920.14   33.95
  -3  -7  -3  914.72   36.23
  -3  -7  -3  932.06   29.82
   3   7   3  951.55   29.89
  -3   7  -3  994.83   32.24
  -3   7  -3  944.52   31.59
  -4  -7  -3  723.66   31.89
   4  -7   3  774.95   30.02
  -4   7  -3  801.93   30.03
  -4   7  -3  825.77   30.62
   4   7   3  784.66   30.12
   4   7   3  736.60   25.84
  -4   7  -3  831.70   28.44
  -4  -7  -3  774.23   26.04
  -4   7  -3  799.05   30.20
  -5   7  -3  325.85   16.36
   5  -7   3  327.05   14.48
  -5  -7  -3  312.53   13.18
   5   7   3  266.90   15.43
   5   7   3  332.63   16.20
  -5  -7  -3  295.30   17.39
  -5   7  -3  289.74   14.81
   5  -7   3  332.58   16.34
   5   7   3  284.56   12.45
  -5   7  -3  280.45   14.09
  -6  -7  -3  181.84   14.65
   6   7   3  179.16   12.74
  -6   7  -3  197.83   12.41
  -6   7  -3  203.03   13.09
   6  -7   3  181.02   11.50
   6   7   3  188.63   10.40
   6  -7   3  198.92   13.24
   6   7   3  179.48   12.19
  -6   7  -3  189.37   11.62
   7  -7   3   54.55    8.79
  -7   7  -3   40.02    8.00
  -7   7  -3   40.08    7.17
   7   7   3   39.54    7.94
  -7   7  -3   45.06    6.45
   7  -7   3   38.62    6.88
  -7  -7  -3   35.93    8.42
  -8   7  -3  108.64   10.56
   8   7   3   94.58   12.05
   8  -7   3   84.46    9.89
   8  -7   3   81.62   10.84
  -8  -7  -3   58.94   11.20
  -9   7  -3   10.78    6.98
  -9   7  -3   19.32    6.57
  -9  -7  -3   23.51    9.75
   9  -7   3    9.12    5.41
   9   7   3   24.82    8.32
   9  -7   3    6.08    6.34
   9  -8  -3    6.84    6.96
   9  -8  -3   -1.67    5.51
   9   8  -3    0.49    6.53
   9   8  -3    1.52    6.50
   8   8  -3    0.63    5.57
   8  -8  -3    3.85    3.84
   8  -8  -3    6.83    6.43
   8   8  -3   -3.33    5.70
   7  -8  -3    5.94    4.96
  -7  -8   3    1.34    7.20
   7   8  -3   16.54    6.48
   7   8  -3    3.96    5.30
   7  -8  -3    0.93    3.42
   6   8  -3   74.15    9.15
   6   8  -3   59.89    8.76
   6  -8  -3   75.01    9.62
  -6  -8   3   63.24   10.02
   6  -8  -3   59.70    7.29
  -5  -8   3   16.08    6.98
   5  -8  -3    8.74    5.23
   5   8  -3   27.06    6.29
   5  -8  -3   18.93    4.73
   5   8  -3   15.09    5.41
   4   8  -3  151.97   10.21
   4  -8  -3  172.94    9.44
   4  -8  -3  122.72   10.04
   4   8  -3  155.79   10.88
   3  -8  -3  176.71    9.32
   3  -8  -3  191.28    8.17
   3   8  -3  193.02   10.72
   3   8  -3  177.82   11.14
   3  -8  -3  176.76   10.88
   2  -8  -3  760.17   28.45
  -2  -8   3  826.45   30.37
   2  -8  -3  797.62   27.59
   2   8  -3  804.09   28.36
  -2   8   3  796.06   27.42
   2   8  -3  760.12   29.09
   1  -8  -3   85.88    5.90
   1  -8  -3   82.76    5.73
  -1  -8   3   73.24    5.84
  -1   8   3   76.53    5.29
  -1  -8   3   78.95    7.00
   1   8  -3   92.24    5.81
   1   8  -3   82.77    6.92
   0   8   3    0.49    2.00
   0   8  -3   -0.85    2.81
   0  -8   3   -1.38    3.00
   0   8  -3    1.97    1.91
   0  -8  -3   -2.70    1.51
   0  -8  -3   -0.98    2.20
   0   8   3    1.24    1.80
   0   8  -3   -1.23    2.41
   0  -8   3    0.29    1.95
   0  -8  -3   -0.72    1.76
   1  -8   3   89.20    4.58
  -1   8  -3   87.01    4.95
   1   8   3   84.66    4.38
  -1  -8  -3   86.92    6.56
  -1  -8  -3   93.84    6.42
  -1   8  -3   95.10    7.12
   1   8   3   84.61    4.31
   1  -8   3   89.80    7.36
  -1  -8  -3   86.71    5.80
  -1   8  -3   83.19    7.09
  -2   8  -3   34.93    2.73
   2  -8   3   29.59    4.80
  -2   8  -3   27.95    4.95
  -2  -8  -3   24.70    4.35
  -2   8  -3   25.76    4.59
  -2   8  -3   31.13    2.97
  -2  -8  -3   33.23    4.70
  -3   8  -3   22.14    4.48
  -3  -8  -3   22.02    1.94
  -3  -8  -3   18.73    4.87
  -3   8  -3   21.60    4.83
  -3   8  -3   26.36    3.08
   3   8   3   25.80    4.59
  -3  -8  -3   24.37    4.77
   3  -8   3   17.40    4.39
  -3   8  -3   20.74    3.10
   3   8   3   23.26    1.94
  -4   8  -3  174.66   11.06
  -4  -8  -3  146.64   11.39
   4   8   3  165.84    7.26
  -4   8  -3  151.83   10.66
  -4  -8  -3  167.34    7.55
  -4   8  -3  160.28    8.94
   4   8   3  146.78   10.45
  -5   8  -3   40.88    6.91
   5  -8   3   39.54    5.23
   5   8   3   36.76    4.05
  -5  -8  -3   34.35    4.36
  -5   8  -3   38.28    5.33
  -5   8  -3   35.71    5.65
   5  -8   3   32.43    6.46
  -5  -8  -3   33.55    7.44
   5   8   3   36.74    6.57
   6  -8   3  210.90   11.64
   6   8   3  177.84    9.79
   6   8   3  195.86   12.52
   6   8   3  152.12   12.08
  -6  -8  -3  186.60   14.42
   6  -8   3  165.96   12.07
  -6   8  -3  172.48   12.85
  -6   8  -3  167.28   11.15
  -6   8  -3  160.48   11.21
  -6   8  -3  154.47   10.66
  -7   8  -3   10.54    4.80
  -7   8  -3   14.15    6.02
   7   8   3    7.70    4.32
  -7  -8  -3    4.50    6.59
   7  -8   3   21.31    6.57
  -7   8  -3   18.04    5.70
   7   8   3    4.44    5.33
  -7   8  -3    4.13    4.05
   7  -8   3    7.21    4.85
   8  -8   3    7.25    5.39
  -8   8  -3   11.89    6.11
  -8   8  -3    5.29    4.88
   8  -8   3    3.81    5.07
   8   8   3    6.42    6.44
  -8  -8  -3   -0.10    6.34
  -9  -8  -3   26.74   10.46
   9  -8   3   13.17    7.75
  -9   8  -3   15.84    7.11
   9   8   3    7.14    7.51
   9   9  -3   30.45    8.69
   9  -9  -3    9.81    7.82
   9   9  -3   14.35    8.65
   8  -9  -3   56.86    8.72
   8   9  -3   56.66    9.75
   8   9  -3   68.04   11.42
   8  -9  -3   55.92   10.15
   7   9  -3    6.31    5.99
   7   9  -3   -4.43    5.11
  -7  -9   3    6.38    7.95
   7  -9  -3   -3.33    3.96
   7  -9  -3   19.16    7.07
   6   9  -3  310.80   17.75
   6  -9  -3  347.95   16.50
   6  -9  -3  315.70   18.31
  -6  -9   3  321.07   20.55
   6   9  -3  301.03   17.85
   5  -9  -3  140.45   11.60
  -5  -9   3  118.03   11.89
   5   9  -3  131.40   10.75
   5  -9  -3  126.37    8.88
   5   9  -3  119.76   10.33
   4  -9  -3  367.67   18.06
   4  -9  -3  381.28   13.95
   4  -9  -3  380.54   16.06
   4   9  -3  357.35   17.52
   4   9  -3  359.68   17.81
   3  -9  -3  876.71   31.33
   3  -9  -3  816.02   28.83
   3   9  -3  796.05   30.87
   3  -9  -3  813.91   28.93
   3   9  -3  818.14   30.42
  -2   9   3  490.29   17.90
   2   9  -3  483.44   18.78
   2   9  -3  489.77   20.16
  -2  -9   3  448.86   20.44
   2  -9  -3  478.22   19.39
   2  -9  -3  472.17   17.93
  -1  -9   3 2676.42   90.45
   1  -9  -3 2690.16   85.16
   1   9  -3 2614.89   84.97
  -1  -9   3 2731.00   85.54
   1  -9  -3 2753.01   89.28
   1   9  -3 2611.16   86.33
  -1   9   3 2702.95   84.86
   1  -9  -3 2684.45   85.04
   0  -9   3 1160.61   38.46
   0  -9   3 1141.08   42.59
   0   9  -3 1136.70   40.79
   0  -9  -3 1200.69   38.62
   0   9   3 1189.29   38.60
   0  -9  -3 1204.52   41.39
   0   9   3 1250.35   39.58
   0   9  -3 1174.12   38.29
   0  -9  -3 1160.43   39.44
   1   9   3 3081.66   93.30
  -1   9  -3 3081.63  100.88
   1  -9   3 2978.78  100.96
  -1   9  -3 3016.45   94.20
   1   9   3 2881.34   93.28
  -1  -9  -3 2944.50  102.11
   1  -9   3 3158.08   94.16
  -2  -9  -3 1227.56   45.90
  -2  -9  -3 1258.10   43.46
   2  -9   3 1247.53   45.35
   2   9   3 1288.09   39.39
  -2   9  -3 1202.67   39.93
  -2   9  -3 1284.84   45.31
  -2   9  -3 1271.73   43.95
  -2   9  -3 1291.36   40.33
   2   9   3 1246.31   39.52
   3   9   3  714.94   22.34
  -3  -9  -3  701.81   28.81
  -3   9  -3  693.89   27.65
  -3  -9  -3  655.19   26.67
   3   9   3  724.62   26.67
   3  -9   3  679.00   27.46
  -3   9  -3  676.06   23.71
  -3   9  -3  684.29   23.41
  -3  -9  -3  679.09   22.15
  -4   9  -3 1404.97   45.16
   4   9   3 1276.38   47.50
   4   9   3 1349.48   42.86
   4  -9   3 1349.83   48.98
  -4  -9  -3 1354.72   51.47
  -4  -9  -3 1303.28   42.72
  -4   9  -3 1386.72   48.20
   5   9   3  269.18   15.67
  -5  -9  -3  289.47   17.77
   5   9   3  299.95   12.09
  -5   9  -3  287.06   13.65
  -5   9  -3  294.96   15.12
  -5   9  -3  275.43   16.07
   6   9   3  383.32   20.54
  -6   9  -3  411.27   18.42
  -6  -9  -3  432.99   23.49
  -6   9  -3  408.38   19.40
  -6   9  -3  377.75   18.77
   6  -9   3  413.19   18.37
   6  -9   3  417.29   21.31
  -6   9  -3  410.92   20.91
   6   9   3  414.28   20.40
  -7   9  -3   62.35    9.25
  -7  -9  -3   58.17   10.61
   7  -9   3   58.62    7.83
   7  -9   3   55.43    9.29
   7   9   3   55.22    9.41
  -7   9  -3   61.14    7.44
  -7   9  -3   57.50    7.39
  -7   9  -3   61.70    7.75
   8  -9   3  130.79   11.36
  -8  -9  -3  100.79   13.75
   8   9   3  120.38   13.52
  -8   9  -3  102.05   12.24
   8  -9   3  129.78   13.67
   9   9   3   16.85    8.49
  -9  -9  -3   -0.05    8.52
   9  -9   3   20.84    8.98
  -9   9  -3    6.55    6.60
   9 -10  -3    0.27    6.63
   9  10  -3    0.31    7.08
   8  10  -3   13.81    6.97
   8  10  -3   -3.86    5.74
   8 -10  -3   -3.77    4.50
   8 -10  -3    0.83    5.32
   7  10  -3    1.08    5.27
   7 -10  -3    5.66    4.46
   7  10  -3    7.94    5.81
   7 -10  -3    7.11    6.44
   6  10  -3   29.43    7.01
   6  10  -3   28.17    6.71
   6 -10  -3   14.98    6.13
  -6 -10   3   26.76    8.53
   6 -10  -3   21.84    5.41
   5 -10  -3   30.12    5.11
   5 -10  -3   25.60    6.66
   5  10  -3   18.73    5.63
   5  10  -3   28.27    6.30
   4 -10  -3  102.45    9.76
   4  10  -3  118.28   10.09
   4 -10  -3  114.15    7.64
   4  10  -3   98.35    9.01
   4 -10  -3  119.43    6.50
   3 -10  -3  201.07    9.73
   3  10  -3  201.23   11.27
   3 -10  -3  204.39    9.99
   3 -10  -3  215.70   12.26
   3  10  -3  194.46   12.16
  -3  10   3  203.37   10.30
   2  10  -3  576.69   23.44
   2  10  -3  564.84   21.97
   2 -10  -3  605.24   23.02
  -2  10   3  598.57   21.03
   2 -10  -3  590.00   21.18
  -2 -10   3  552.06   24.28
   1 -10  -3   10.44    3.15
  -1 -10   3   11.74    4.46
   1  10  -3    6.23    2.55
  -1 -10   3    3.33    2.90
   1  10  -3    6.00    3.74
  -1  10   3    4.58    2.21
   1 -10  -3    7.81    2.17
   1 -10  -3    9.79    2.83
   0 -10  -3    0.81    2.03
   0  10   3    2.39    2.19
   0  10   3   -1.04    1.94
   0 -10   3    1.39    2.00
   0  10   3   -1.00    2.00
   0 -10  -3   -2.10    2.10
   0  10  -3   -0.96    2.79
   0 -10  -3    0.46    1.97
   0 -10   3    3.70    3.58
   0 -10  -3    1.99    2.45
   0  10  -3   -0.04    1.67
  -1  10  -3   76.64    7.58
  -1 -10  -3   79.91    6.69
   1 -10   3   73.45    7.25
   1 -10   3   80.94    4.12
   1  10   3   78.51    4.86
  -1  10  -3   68.81    4.01
  -1  10  -3   74.20    7.21
   1  10   3   78.62    4.73
   2 -10   3  271.55   13.96
   2  10   3  253.94    9.64
  -2 -10  -3  259.64   13.70
  -2  10  -3  261.75    9.30
   2  10   3  255.73    9.47
  -2 -10  -3  259.31   12.81
  -2  10  -3  255.71   13.80
  -2  10  -3  256.52    9.60
  -2  10  -3  260.25   13.58
  -3  10  -3  164.71    7.19
  -3  10  -3  165.64   11.17
  -3 -10  -3  160.04   10.22
   3 -10   3  162.10   10.62
   3  10   3  161.37    9.84
  -3  10  -3  160.60    7.45
  -3 -10  -3  149.43   10.85
   3  10   3  157.34    6.53
  -3 -10  -3  156.48    6.43
   4 -10   3  259.14   14.00
  -4  10  -3  243.22   14.26
   4  10   3  236.49    9.67
  -4  10  -3  241.82   10.67
  -4 -10  -3  223.70    9.57
  -4 -10  -3  248.87   15.32
   4  10   3  239.77   13.49
  -4  10  -3  279.93   11.42
  -5  10  -3    3.63    3.35
  -5 -10  -3    2.35    5.06
   5  10   3    7.28    4.42
   5  10   3    0.78    2.51
  -5  10  -3    5.55    4.91
  -6  10  -3  112.88    9.06
   6 -10   3  106.38   11.23
   6  10   3  132.81   11.91
  -6  10  -3  106.84    9.24
  -6  10  -3  106.41   10.91
  -6  10  -3  118.42    8.82
  -6 -10  -3  106.86   12.00
  -7  10  -3   20.49    7.03
   7 -10   3   11.13    4.98
  -7 -10  -3    5.37    6.75
   7  10   3   11.40    6.24
   7 -10   3   15.22    7.07
  -7  10  -3   22.22    5.59
   8 -10   3   12.66    6.92
  -8 -10  -3    8.22    7.82
   8  10   3    1.44    6.26
  -8  10  -3   -1.48    5.79
  -9 -10  -3   10.58    9.75
  -9  10  -3   18.57    8.35
   9  10   3    9.92    6.68
   9  11  -3   19.70    8.84
   8  11  -3   30.28    8.96
   8  11  -3   27.40    8.25
   8 -11  -3    6.45    6.48
   7 -11  -3   24.47    5.98
   7  11  -3   18.04    6.96
   7 -11  -3   13.06    6.62
   7  11  -3   18.57    6.81
   6  11  -3  387.77   20.23
   6 -11  -3  385.69   18.26
   6  11  -3  390.04   20.84
   6 -11  -3  412.91   21.93
   5 -11  -3  183.02   13.23
   5  11  -3  195.16   13.15
   5  11  -3  177.03   12.84
   5 -11  -3  206.10   11.17
   4 -11  -3  411.57   17.31
   4  11  -3  414.26   20.12
   4  11  -3  430.37   19.71
   4 -11  -3  399.51   19.91
   4 -11  -3  460.44   17.00
   3 -11  -3  623.83   22.20
   3  11  -3  606.79   23.98
   3 -11  -3  578.95   22.86
   3 -11  -3  597.77   24.74
  -3  11   3  600.29   22.25
   3  11  -3  615.06   25.15
   2 -11  -3  285.90   12.71
   2 -11  -3  338.00   15.12
   2  11  -3  307.93   15.25
  -2 -11   3  324.16   16.24
   2  11  -3  312.96   13.77
  -2  11   3  324.64   12.78
   1 -11  -3 1639.16   54.96
   1 -11  -3 1616.78   53.63
   1 -11  -3 1632.22   52.92
  -1 -11   3 1679.96   53.43
  -1 -11   3 1592.83   57.75
   1  11  -3 1618.86   55.18
  -1  11   3 1630.48   52.63
   1  11  -3 1565.44   52.70
   0  11  -3  649.48   26.79
   0 -11   3  692.55   28.45
   0  11   3  694.59   24.71
   0 -11  -3  744.91   25.03
   0 -11  -3  708.55   26.28
   0  11  -3  679.12   23.62
   0 -11  -3  679.29   25.05
   0  11   3  728.48   24.97
   0 -11   3  743.60   24.11
  -1  11  -3 1427.12   46.09
   1 -11   3 1379.57   52.37
   1  11   3 1506.72   46.93
  -1 -11  -3 1487.06   52.21
  -1 -11  -3 1453.72   49.10
   1 -11   3 1516.59   46.24
   1  11   3 1452.25   46.99
  -2 -11  -3  362.92   16.48
   2 -11   3  367.07   17.90
  -2  11  -3  375.93   12.75
  -2  11  -3  390.25   12.51
   2  11   3  371.15   13.26
   2  11   3  363.86   13.44
  -2 -11  -3  367.19   17.66
  -2  11  -3  359.10   17.54
   3  11   3  401.95   17.82
  -3 -11  -3  405.80   13.88
   3  11   3  393.92   13.96
   3 -11   3  391.71   18.92
  -3 -11  -3  420.80   19.72
  -3  11  -3  395.40   18.87
  -3  11  -3  394.15   14.27
  -3  11  -3  411.14   14.13
  -3 -11  -3  371.35   17.94
  -4  11  -3  848.43   33.20
   4 -11   3  824.63   33.00
  -4 -11  -3  788.10   34.49
   4  11   3  829.91   32.29
   4  11   3  809.89   27.16
  -4  11  -3  820.40   28.07
  -4  11  -3  871.92   28.58
  -4 -11  -3  813.68   27.08
   5  11   3  125.10   10.88
   5  11   3  137.69    7.21
  -5  11  -3  138.00    8.29
  -5 -11  -3  113.99   11.67
  -5  11  -3  137.59   11.87
  -6 -11  -3  275.57   19.05
  -6  11  -3  304.70   14.76
  -6  11  -3  318.56   16.57
  -6  11  -3  300.89   15.47
  -6  11  -3  314.16   18.34
   6  11   3  309.53   17.81
   7  11   3   13.78    6.46
  -7 -11  -3    7.07    6.69
  -7  11  -3   10.93    6.04
  -8  11  -3   59.20   10.26
  -8 -11  -3   63.55   12.09
   8  11   3   84.86   12.38
  -9  11  -3   11.04    8.51
  -9 -11  -3   17.18   10.41
   8  12  -3   18.42    7.71
   8 -12  -3    8.04    7.03
   8  12  -3   19.49    8.27
   7  12  -3   12.88    6.47
   7  12  -3   12.33    6.64
   7 -12  -3    4.48    6.43
   6  12  -3    2.65    4.45
   6 -12  -3    4.30    4.19
   6  12  -3    1.29    4.75
   6 -12  -3    2.66    4.84
   5  12  -3    7.12    4.84
   5  12  -3    1.85    4.78
   5 -12  -3   -0.27    3.02
   5 -12  -3    8.21    5.66
   4 -12  -3   83.62    6.74
   4  12  -3   79.40    8.17
   4 -12  -3   73.17    8.74
   4  12  -3   74.95    8.59
   4 -12  -3   82.27    6.23
   3 -12  -3   66.20    5.84
  -3  12   3   57.39    5.14
   3 -12  -3   55.91    5.12
   3 -12  -3   62.96    7.40
   3  12  -3   49.25    7.07
   3  12  -3   56.01    6.42
  -2  12   3  163.10    8.31
  -2 -12   3  174.87   11.85
   2 -12  -3  174.52    8.68
   2 -12  -3  166.16   10.29
   2  12  -3  191.84   11.83
   2  12  -3  178.00    9.60
  -1  12   3   34.46    3.84
   1 -12  -3   45.47    4.41
  -1 -12   3   42.39    4.76
   1  12  -3   38.05    5.84
   1 -12  -3   33.44    4.72
   1 -12  -3   39.73    3.77
   1  12  -3   41.29    4.12
  -1 -12   3   40.32    6.56
   0 -12  -3    0.65    2.68
   0 -12   3    2.93    4.19
   0  12  -3    4.18    1.99
   0 -12  -3    2.36    2.79
   0  12   3    3.80    2.66
   0  12  -3    1.87    3.13
   0  12   3    3.25    2.76
   0 -12   3    3.09    2.25
   0 -12  -3    2.33    2.32
  -1  12  -3    7.23    4.05
  -1 -12  -3   16.71    4.16
  -1  12  -3    9.15    1.49
   1 -12   3   12.82    1.57
  -1 -12  -3   11.46    3.38
   1 -12   3    3.70    4.07
   1  12   3   12.96    2.77
   1  12   3   13.96    2.90
   2  12   3  242.21    9.95
  -2 -12  -3  229.83   13.44
   2 -12   3  234.66   13.55
  -2 -12  -3  232.77   12.38
  -2  12  -3  239.19   13.76
   2  12   3  247.16    9.77
   3  12   3  146.42    6.92
  -3  12  -3  132.67   10.56
   3 -12   3  154.63   10.99
   3  12   3  156.63    6.77
  -3 -12  -3  141.12   10.07
  -3 -12  -3  146.16   11.50
  -3  12  -3  145.75    6.28
   3  12   3  132.79    9.67
  -3  12  -3  158.24    6.18
   4  12   3  169.82    7.84
   4 -12   3  171.87   11.87
  -4  12  -3  181.75    8.39
  -4 -12  -3  171.02   13.05
  -4 -12  -3  170.87   11.71
  -4  12  -3  173.49   12.46
   4  12   3  185.88   11.76
  -5  12  -3   12.23    3.35
  -5  12  -3   10.08    5.35
  -5 -12  -3    4.79    5.17
   5  12   3   16.33    5.52
  -6  12  -3    8.78    4.76
   6  12   3   18.17    6.22
  -6 -12  -3   17.79    6.95
  -6  12  -3    9.81    6.25
  -7  12  -3   36.76    8.61
   7  12   3   19.90    7.11
  -7 -12  -3    6.84    7.36
  -8  12  -3    1.02    6.21
  -8 -12  -3    3.01    7.68
   8  12   3    9.88    7.31
  -9  12  -3   12.01    8.13
   8 -13  -3   18.41    8.27
   8  13  -3   25.45    8.85
   7  13  -3   13.89    6.95
   7  13  -3   16.86    7.17
   7 -13  -3   27.25    8.37
   6  13  -3  217.95   14.78
   6  13  -3  205.08   14.57
   6 -13  -3  222.92   15.85
   6 -13  -3  207.67   12.14
   5 -13  -3  298.56   13.89
   5  13  -3  307.72   17.11
   5  13  -3  272.07   16.14
   5 -13  -3  301.98   17.73
   4 -13  -3  408.78   16.95
   4  13  -3  385.67   19.56
   4  13  -3  382.45   18.70
   4 -13  -3  407.42   20.07
   4 -13  -3  395.59   16.24
   3  13  -3  555.27   23.99
   3 -13  -3  547.48   22.22
   3  13  -3  547.26   22.42
  -3  13   3  555.13   20.21
   3 -13  -3  564.90   20.34
   3 -13  -3  500.92   23.13
  -2 -13   3  385.61   19.60
   2  13  -3  365.69   18.28
   2  13  -3  372.34   16.11
   2 -13  -3  393.54   15.18
  -2  13   3  390.46   14.85
   2 -13  -3  397.92   17.85
  -1 -13   3 1341.31   53.05
   1 -13  -3 1457.49   49.93
   1 -13  -3 1516.08   48.06
   1 -13  -3 1481.22   49.35
  -1  13   3 1410.96   48.87
   1  13  -3 1459.45   47.83
  -1 -13   3 1436.49   48.35
   1  13  -3 1419.26   50.86
  -1  13   3 1543.46   47.84
   0 -13  -3  648.51   25.10
   0  13  -3  602.26   26.00
   0 -13   3  621.93   27.58
   0  13  -3  671.29   22.18
   0 -13  -3  685.82   24.10
   0 -13  -3  708.10   23.80
   0 -13   3  643.40   22.47
   0  13   3  618.25   23.83
   1 -13   3 1022.25   41.11
   1  13   3 1054.87   36.22
  -1 -13  -3 1071.53   37.66
  -1 -13  -3 1100.43   40.33
   1  13   3 1101.35   36.16
  -1  13  -3 1133.76   40.27
   2  13   3  294.90   11.87
  -2  13  -3  343.52   16.84
   2  13   3  285.48   12.03
  -2 -13  -3  289.07   15.67
   2 -13   3  297.71   16.34
   3  13   3  241.07    9.46
   3  13   3  216.43   12.23
  -3 -13  -3  229.98   12.95
   3 -13   3  215.06   13.65
  -3  13  -3  215.77   14.02
   3  13   3  229.88    9.52
  -3 -13  -3  208.79   13.78
   4  13   3  390.26   18.69
  -4  13  -3  405.11   14.19
  -4 -13  -3  355.39   20.30
   4 -13   3  412.48   19.78
   4  13   3  384.95   14.21
  -4 -13  -3  342.14   18.43
  -4  13  -3  375.92   19.66
  -5  13  -3  228.75   15.31
   5  13   3  220.73   14.44
   5 -13   3  276.35   15.58
  -5 -13  -3  234.09   16.67
  -6 -13  -3  117.36   13.30
  -6  13  -3  140.89   13.38
   6  13   3  112.40   11.77
  -6  13  -3  123.61   10.80
   7  13   3   53.33    9.83
  -7 -13  -3   38.44    9.35
  -7  13  -3   43.86    9.39
  -8  13  -3   65.30   11.34
   8  13   3   76.24   12.18
  -8 -13  -3   83.45   13.96
   8  14  -3    3.60    6.79
   8 -14  -3    9.33    7.66
   7  14  -3   -0.17    5.43
   7  14  -3   -0.08    5.31
   7 -14  -3   -0.87    6.02
   6  14  -3    3.46    5.47
   6 -14  -3    0.52    4.86
   6  14  -3   -0.97    5.60
   5 -14  -3   28.98    4.76
   5  14  -3   39.21    7.28
   5 -14  -3   36.90    7.86
   5  14  -3   39.22    7.88
   4 -14  -3   16.53    3.67
   4 -14  -3   20.50    6.33
   4 -14  -3   13.89    4.16
   4  14  -3    9.19    5.66
   4  14  -3   19.14    5.35
   3 -14  -3   31.53    5.15
   3 -14  -3   22.52    5.76
   3  14  -3   24.77    5.11
   3 -14  -3   18.99    3.74
  -3  14   3   21.94    3.48
   3  14  -3   15.41    6.06
  -2 -14   3   17.86    6.20
   2  14  -3   24.55    4.32
   2 -14  -3   20.50    3.56
   2 -14  -3   23.25    5.35
   2  14  -3   25.73    6.04
  -2  14   3   26.78    3.39
   1 -14  -3  121.69    7.64
  -1 -14   3  139.18    8.67
  -1 -14   3  117.74   10.80
   1 -14  -3  128.22    7.71
   1  14  -3  128.86    7.36
  -1  14   3  123.75    8.69
   1 -14  -3  138.09    7.19
   1  14  -3  125.67    9.98
   0  14   3    3.42    2.96
   0 -14  -3   -0.67    2.99
   0 -14  -3    6.12    3.04
   0  14  -3    4.24    4.32
   0 -14   3   -0.07    2.10
   0 -14   3   -2.10    4.12
   0  14  -3    4.29    1.99
  -1 -14  -3   27.48    4.55
  -1 -14  -3   27.23    5.16
   1  14   3   30.83    4.16
   1 -14   3   38.41    7.01
  -1  14  -3   21.17    5.54
   1  14   3   26.02    4.18
  -2  14  -3  112.84   10.11
   2 -14   3  122.70   10.61
   2  14   3  120.17    6.81
  -2 -14  -3   82.94    7.49
  -2 -14  -3  112.68    9.54
   2  14   3  110.05    6.77
  -3 -14  -3   61.49    8.23
   3 -14   3   72.98    8.51
  -3  14  -3   53.89    8.08
   3  14   3   55.34    4.64
  -3 -14  -3   53.79    7.12
   4 -14   3   44.84    7.40
  -4 -14  -3   45.11    7.13
  -4  14  -3   49.20    8.35
  -4 -14  -3   36.58    7.83
   4  14   3   46.84    7.09
  -5 -14  -3   -1.96    5.19
  -5 -14  -3   -5.08    3.51
   5 -14   3    6.25    4.72
   5  14   3    2.53    4.56
  -5  14  -3  -11.07    4.12
  -6  14  -3    5.17    5.74
   6  14   3    4.53    5.33
  -6 -14  -3   12.41    6.37
  -7  14  -3   -5.25    5.09
  -7 -14  -3   -8.95    6.21
   7  14   3   -1.55    5.13
   8  14   3    8.50    6.81
  -8 -14  -3   -4.25    7.92
  -8  14  -3   -5.08    6.51
   8  15  -3   -0.47    6.02
   8 -15  -3    4.17    7.43
   7 -15  -3   45.34   10.50
   7  15  -3   20.07    7.66
   7  15  -3   25.22    7.86
   6  15  -3   90.22   10.85
   6  15  -3   79.78   10.19
   6 -15  -3   98.06   12.30
   5  15  -3   90.66   10.29
   5  15  -3  112.90   10.76
   5 -15  -3  100.94   11.45
   4 -15  -3  117.53    8.42
   4 -15  -3   95.31    6.81
   4  15  -3  106.48    9.44
   4  15  -3   92.82   10.11
   4 -15  -3  107.22   10.68
   3  15  -3   64.81    7.15
   3 -15  -3   73.99    8.65
   3 -15  -3   90.82    8.01
   3 -15  -3   86.35    6.01
   3  15  -3   71.79    8.97
   2  15  -3  230.00   11.78
  -2  15   3  221.81   13.19
  -2  15   3  260.49   10.76
   2  15  -3  245.21   14.52
   2 -15  -3  271.87   14.17
   2 -15  -3  248.00   10.81
  -2 -15   3  251.32   16.15
  -1 -15   3  314.09   17.85
  -1  15   3  298.48   14.94
   1  15  -3  317.00   16.81
   1 -15  -3  328.10   13.55
   1  15  -3  326.29   13.35
   1 -15  -3  333.52   13.13
   0 -15  -3  550.41   22.38
   0  15  -3  542.63   18.84
   0 -15   3  534.93   25.29
   0  15   3  503.01   21.26
   0 -15  -3  590.25   21.23
   0  15  -3  541.58   24.11
   0 -15   3  567.63   19.37
   1 -15   3  330.82   18.10
  -1 -15  -3  335.75   16.38
   1  15   3  338.78   14.54
  -1  15  -3  317.88   17.29
  -1 -15  -3  340.62   15.14
   2 -15   3  201.56   13.55
  -2  15  -3  178.57   12.53
  -2 -15  -3  160.82   10.56
   2  15   3  193.96    9.36
   2  15   3  163.17    9.16
  -2 -15  -3  188.57   12.42
   3 -15   3  152.91   11.50
  -3 -15  -3  125.18   11.35
  -3  15  -3  157.63   11.87
   3  15   3  142.81    7.81
  -3 -15  -3  128.87   10.15
  -4  15  -3  308.96   17.53
  -4 -15  -3  285.92   16.22
  -4 -15  -3  265.78   17.32
   4  15   3  295.93   16.04
   4 -15   3  287.09   16.76
  -5  15  -3   95.83   11.31
  -5 -15  -3   77.09   10.63
   5  15   3   92.36    9.93
   5 -15   3  101.11   10.27
  -5 -15  -3   94.11   10.45
  -6 -15  -3   71.37   10.42
   6  15   3   86.48   10.96
  -6  15  -3  121.97   13.00
  -6 -15  -3   98.28   12.39
  -7 -15  -3   17.99    9.01
   7  15   3   21.28    7.55
  -7  15  -3   23.69    8.37
  -8 -15  -3   11.37    9.09
  -8  15  -3   16.80    7.94
   8  15   3   20.42    8.43
  -8 -15  -3   15.12    8.16
   8  16  -3   12.74    7.66
   7 -16  -3   -0.02    6.63
   7  16  -3   -7.09    5.31
   6 -16  -3    3.42    6.01
   6  16  -3    0.63    5.17
   6  16  -3    1.62    5.48
   5 -16  -3   31.08    7.73
   5  16  -3   23.71    6.75
   5  16  -3   12.13    6.35
   4  16  -3   59.94    7.77
   4 -16  -3   59.07    6.71
   4  16  -3   54.52    8.45
   4 -16  -3   53.94    8.67
   3 -16  -3   13.78    3.04
   3  16  -3   14.35    4.56
   3 -16  -3   17.65    5.11
   3 -16  -3   16.16    5.99
   3  16  -3   16.72    6.32
   2  16  -3   43.52    7.56
   2 -16  -3   40.64    6.70
  -2  16   3   30.52    6.03
  -2 -16   3   18.57    7.07
   2  16  -3   22.52    4.49
   2 -16  -3   29.87    3.94
  -1  16   3   99.00    8.58
   1 -16  -3  126.77    6.95
   1  16  -3  108.54    9.98
   1  16  -3  107.72    6.81
   1 -16  -3  105.08    7.16
  -1 -16   3  101.28   11.00
   0  16  -3   12.32    2.33
   0  16  -3   24.71    6.33
   0 -16   3   12.81    6.07
   0 -16   3   16.34    2.89
   0 -16  -3    5.49    4.11
   0  16   3   15.41    4.28
   0 -16  -3   20.57    4.03
  -1 -16  -3    7.49    4.94
   1  16   3   18.35    4.35
  -1  16  -3   20.58    6.01
   1 -16   3   18.75    6.29
  -1 -16  -3   14.97    4.18
   2 -16   3   87.74    9.70
  -2 -16  -3   86.99    7.73
   2  16   3   83.46    6.54
  -2 -16  -3   68.86    8.36
  -2  16  -3   77.17    9.31
   3  16   3   18.18    3.76
   3 -16   3   22.49    6.13
  -3 -16  -3   12.77    5.94
  -3  16  -3   15.21    6.44
  -3 -16  -3   15.14    4.92
  -4 -16  -3   86.24    9.55
   4 -16   3   98.33   10.33
   4  16   3  102.00    9.61
  -4  16  -3   82.39   10.40
  -4 -16  -3   74.67    9.91
   5  16   3   -2.27    4.56
  -5 -16  -3   -4.43    5.18
  -5  16  -3    3.52    5.93
  -5 -16  -3   -5.69    4.20
   5 -16   3    3.75    4.76
  -6  16  -3   -4.99    5.30
  -6 -16  -3   -8.53    6.22
   6  16   3    6.56    5.38
  -6 -16  -3    7.24    5.77
   7  16   3    1.72    5.84
  -7 -16  -3   -3.18    7.41
  -7  16  -3   -3.99    6.48
  -7 -16  -3    1.16    5.73
   8  16   3    5.46    7.20
  -8  16  -3    1.68    7.67
  -8 -16  -3   -6.28    8.47
  -8 -16  -3    4.85    6.21
   7 -17  -3   65.11   12.33
   7  17  -3   70.43   11.19
   6 -17  -3    8.30    6.55
   6  17  -3   13.41    6.48
   6  17  -3    9.15    6.22
   5  17  -3  115.99   12.04
   5 -17  -3  172.44   14.76
   5  17  -3  151.16   12.12
   4 -17  -3  157.09   12.55
   4 -17  -3  167.48   11.21
   4  17  -3  136.23   10.76
   4  17  -3  146.80   12.51
  -3 -17   3   76.69   10.72
   3  17  -3   73.90    9.28
   3  17  -3   71.92    7.26
   3 -17  -3   73.91    8.18
   3 -17  -3   67.65    8.80
  -3  17   3   65.48    8.32
   2 -17  -3  364.64   13.88
   2  17  -3  334.12   18.87
   2  17  -3  367.54   15.73
   2 -17  -3  360.66   18.24
  -2 -17   3  338.85   19.82
  -2  17   3  333.92   17.16
   1  17  -3  132.50   11.94
   1 -17  -3  183.08    9.21
  -1 -17   3  175.17   13.45
  -1  17   3  188.35   11.41
   1  17  -3  190.79    9.09
   0  17  -3  212.23   14.17
   0 -17  -3  230.86   11.35
   0 -17  -3  236.08   13.23
   0 -17   3  208.69   15.11
   0  17   3  207.80   11.94
   0  17  -3  222.47    8.74
  -1 -17  -3  271.05   15.16
   1 -17   3  283.45   17.28
  -1 -17  -3  264.94   13.30
  -1  17  -3  276.50   16.26
   1  17   3  268.95   13.55
   2 -17   3  123.69   12.05
  -2 -17  -3  120.68   10.74
  -2 -17  -3  129.63    9.30
  -2  17  -3  129.65   11.71
   2  17   3  123.68    8.37
   3 -17   3  200.21   14.49
  -3  17  -3  203.78   14.48
  -3 -17  -3  201.14   14.66
   4 -17   3  163.66   12.63
  -4 -17  -3  111.40   12.22
  -4  17  -3  135.47   12.98
  -4 -17  -3  151.33   11.45
  -5 -17  -3  109.52   12.70
  -5 -17  -3   74.71   10.42
  -5  17  -3  100.60   12.19
   5  17   3  106.46   11.02
   5 -17   3  113.55   11.27
   6  17   3   13.83    6.44
  -6 -17  -3    6.39    6.99
  -6  17  -3   14.10    7.60
  -6 -17  -3   22.13    6.81
  -7 -17  -3   15.29    9.72
   7  17   3   43.72    9.71
  -7  17  -3   59.72   11.44
  -7 -17  -3   48.66    9.75
   7  18  -3   -3.36    6.23
   7 -18  -3   18.35    8.57
   6  18  -3    2.60    6.33
   6  18  -3    2.15    5.09
   6 -18  -3    9.45    6.96
   5  18  -3    0.19    4.71
   5 -18  -3    2.65    5.66
   5  18  -3    9.35    6.74
   4 -18  -3  114.85   12.12
   4  18  -3  112.58   11.35
   4  18  -3  111.79   10.17
  -4  18   3  131.39   11.73
   3  18  -3    0.41    3.52
  -3  18   3    6.40    5.06
   3 -18  -3   -0.35    4.81
   3  18  -3    8.58    5.78
  -3 -18   3    2.15    6.38
   3 -18  -3    2.93    4.34
   2  18  -3   74.74    6.66
   2 -18  -3   73.96    8.79
  -2  18   3   75.81    8.50
   2  18  -3   67.14    9.37
  -2 -18   3   71.85   10.71
  -1  18   3   26.36    5.71
   1  18  -3   32.86    4.11
   1  18  -3   32.89    7.83
   1 -18  -3   34.54    4.54
  -1 -18   3   29.04    7.99
   0  18  -3   30.90    7.52
   0 -18  -3   25.54    5.40
   0 -18   3   24.25    7.63
   0  18   3   31.71    5.51
   0 -18  -3   27.00    4.74
   1  18   3   91.83    7.75
  -1 -18  -3   76.11    8.84
  -1  18  -3   87.65   10.11
  -1 -18  -3   74.61    7.06
   1 -18   3   98.31   10.81
   2  18   3   51.11    6.00
   2 -18   3   51.00    8.72
  -2 -18  -3   51.08    7.76
  -2 -18  -3   49.21    6.56
  -2  18  -3   55.49    8.94
  -3 -18  -3   67.15    9.74
  -3 -18  -3   86.55    8.74
   3 -18   3   76.60   10.07
  -3  18  -3   71.28    9.81
   4 -18   3   58.72    9.08
  -4 -18  -3   48.79    9.65
  -4  18  -3   56.36    9.89
  -4 -18  -3   55.47    8.42
  -5 -18  -3   11.99    7.39
   5 -18   3   10.33    6.21
   5  18   3   10.85    5.76
  -5 -18  -3   17.45    6.17
  -5  18  -3    3.57    6.94
  -6 -18  -3    4.97    5.95
  -6  18  -3   -3.24    6.54
   6  18   3    7.21    6.19
  -6 -18  -3   -2.43    7.13
   7  18   3    3.46    6.31
  -7  18  -3    2.27    7.48
  -7 -18  -3  -15.20    6.60
  -7 -18  -3   -1.07    5.73
   7 -19  -3   19.04    9.51
  -7  19   3   24.34    8.46
   7  19  -3   31.40    9.02
   6  19  -3    1.69    5.95
   6 -19  -3    7.27    6.80
  -6  19   3   -7.70    4.62
   5 -19  -3   68.94   10.77
   5  19  -3   57.84    9.03
   5  19  -3   65.02    9.90
   4  19  -3   26.08    6.39
  -4 -19   3   28.94    8.92
   4  19  -3   41.05    8.34
   4 -19  -3   19.83    6.98
  -4  19   3   12.98    5.88
   3  19  -3   66.93    7.25
  -3  19   3   50.32    8.12
  -3 -19   3   45.57    9.79
   3  19  -3   49.77    8.94
   3 -19  -3   58.10    8.18
  -2 -19   3  299.29   18.98
   2 -19  -3  324.17   17.78
  -2  19   3  277.92   16.01
   2  19  -3  298.24   14.13
   2  19  -3  321.10   18.47
   1  19  -3   55.74    8.93
  -1 -19   3   48.96    9.31
  -1  19   3   52.25    7.35
   0 -19   3  367.82   20.57
   0  19  -3  308.38   18.44
   0 -19  -3  369.56   15.51
   0  19   3  335.50   16.66
   1 -19   3   38.78    8.29
  -1  19  -3   33.27    7.89
   1  19   3   31.58    5.91
  -1 -19  -3   31.81    7.10
  -1 -19  -3   21.45    4.92
   2  19   3  205.92   11.97
  -2 -19  -3  245.39   16.34
   2 -19   3  199.62   14.85
  -2 -19  -3  218.66   12.65
  -2  19  -3  201.21   15.28
  -3 -19  -3  121.72   12.26
  -3  19  -3  159.34   14.12
  -3 -19  -3  155.01   11.16
   3 -19   3  160.66   13.94
  -4 -19  -3   70.50   11.10
  -4 -19  -3   94.57   10.04
   4 -19   3   98.53   11.32
  -4  19  -3   98.19   12.33
  -5 -19  -3  120.67   12.25
  -5  19  -3  109.48   13.16
   5 -19   3  140.04   12.83
  -5 -19  -3   80.49   12.80
  -6 -19  -3   16.88    6.78
   6  19   3   21.51    7.53
  -6 -19  -3   15.45    8.58
  -6  19  -3    9.99    7.66
  -7  19  -3   47.35   10.89
   7  19   3   47.35    9.80
  -7 -19  -3   54.84   10.13
  -7 -19  -3   32.42   12.09
   7  20  -3   -8.87    5.45
  -6  20   3   -2.01    5.24
   6  20  -3   -2.04    5.70
   6 -20  -3    5.58    6.52
  -5  20   3    9.68    6.17
   5  20  -3   11.66    6.65
   5 -20  -3   -0.87    5.86
   5  20  -3    0.26    5.34
  -4  20   3   30.16    7.89
   4  20  -3   54.36    9.29
   4  20  -3   47.30    7.40
  -4 -20   3   52.76   10.56
   3 -20  -3   48.37    8.22
  -3 -20   3   37.94    9.49
   3  20  -3   47.42    6.60
  -3  20   3   55.83    8.67
   3  20  -3   59.06    9.70
  -2 -20   3   11.39    7.23
  -2  20   3    4.87    4.66
   2 -20  -3    0.82    5.45
   2  20  -3    1.87    5.75
  -1  20   3   26.84    6.20
  -1 -20   3   24.68    7.81
   1  20  -3   38.51    8.28
   0  20   3    4.34    4.32
   0  20  -3    4.48    5.33
   0 -20   3    9.86    6.48
  -1 -20  -3   20.26    6.55
   1  20   3   15.51    5.28
   1 -20   3   26.09    7.63
  -1 -20  -3   12.45    4.35
  -1  20  -3    9.93    6.31
  -2  20  -3   54.04    9.69
  -2 -20  -3   49.95    8.82
  -2 -20  -3   59.64    7.15
   2 -20   3   51.27    9.40
   3 -20   3    3.70    5.74
  -3  20  -3   -0.92    4.69
  -3 -20  -3    4.56    4.14
  -3 -20  -3   -5.72    5.91
  -4  20  -3   44.86    9.28
   4 -20   3   20.74    7.26
  -4 -20  -3    7.39    3.79
  -4 -20  -3   46.74   10.74
  -5  20  -3  -10.83    5.42
   5 -20   3    6.24    5.26
  -5 -20  -3    8.48    5.35
  -5 -20  -3    8.55    9.12
  -6  20  -3    7.04    7.88
  -6 -20  -3   -7.54    8.02
  -6 -20  -3    9.31    6.60
   6 -21  -3    2.49    6.64
   6  21  -3    6.79    6.48
  -6  21   3    4.46    5.27
   5  21  -3   69.89    9.72
   5  21  -3   63.62   10.68
  -5  21   3   57.63    9.88
   4  21  -3   26.63    6.73
  -4  21   3   35.20    7.99
   4  21  -3   38.65    8.93
  -4 -21   3   39.48   10.12
   3  21  -3  110.65   12.09
   3 -21  -3  135.93   11.97
  -3  21   3  117.34   11.86
  -3 -21   3  124.19   14.09
  -2 -21   3  115.33   13.84
  -2  21   3  146.61   12.07
   2  21  -3  136.56   13.31
   2 -21  -3  143.63   12.69
  -1 -21   3   61.71   10.79
  -1  21   3   59.37    8.24
   1  21  -3   51.90    9.54
   0  21   3  150.20   11.01
   0  21  -3  158.52   13.90
   0 -21   3  159.11   14.55
   1 -21   3   49.91    9.75
   1  21   3   64.34    7.77
  -1 -21  -3   55.54    8.39
  -1  21  -3   59.07    9.79
   2 -21   3  151.83   14.27
  -2 -21  -3  165.65   14.20
  -2 -21  -3  169.13   11.25
  -2  21  -3  150.66   14.29
  -3 -21  -3  155.57   11.67
   3 -21   3  193.83   14.81
  -3 -21  -3  182.93   15.79
  -3  21  -3  145.84   14.41
  -4 -21  -3   21.62    9.56
  -4 -21  -3   36.33    7.36
   4 -21   3   24.28    7.28
  -4  21  -3   27.54    8.23
  -5 -21  -3   63.37   13.12
  -5  21  -3   66.14   11.72
   5 -21   3   57.41   10.21
  -5 -21  -3   78.48   10.77
  -6  21  -3    4.29    7.50
  -6 -21  -3   16.87   10.52
  -6 -21  -3   17.59    7.51
   6  22  -3    7.15    6.90
  -6  22   3    5.85    6.93
  -5  22   3    5.05    6.68
  -4  22   3   34.08    8.43
   4  22  -3   51.90    9.98
  -3  22   3   11.46    5.66
   3 -22  -3   31.55    8.03
   3  22  -3   17.25    7.93
  -3 -22   3   14.24    8.48
  -2  22   3    2.91    5.26
  -2 -22   3   11.17    7.91
   2 -22  -3    9.40    6.64
   2  22  -3    8.66    6.62
  -1  22   3    4.59    5.29
   1  22  -3    2.47    5.51
  -1 -22   3    6.90    7.07
   0 -22   3    6.85    6.84
   0  22  -3   -0.96    6.11
   0  22   3   -3.47    4.47
  -1  22  -3    6.70    5.98
   1 -22   3   16.51    7.16
   2 -22   3   34.49    8.62
  -2 -22  -3   24.57    7.67
  -2  22  -3   23.44    7.52
  -3 -22  -3    9.52    5.06
   3 -22   3    5.75    5.58
  -3 -22  -3   15.50    8.04
  -3  22  -3    2.51    6.75
  -4 -22  -3   23.24    9.45
   4 -22   3   36.46    8.84
  -4  22  -3   18.55    7.93
  -4 -22  -3   23.15    6.78
  -5  22  -3   11.66    7.03
  -5 -22  -3   25.71    7.21
  -5 -22  -3    4.19    7.74
   5 -22   3   10.35    6.96
  -6 -22  -3   15.65    7.25
  -6 -22  -3    0.43    9.36
  -5  23   3   24.01    8.61
   4  23  -3   12.36    7.83
  -4  23   3   29.83    8.04
   3  23  -3   40.09    9.94
  -3  23   3   27.49    7.45
  -2  23   3   78.65   10.19
  -2 -23   3   64.56   12.23
   2  23  -3   71.77   11.33
   2 -23  -3   66.26   10.90
  -1  23   3   10.54    5.73
   1  23  -3   16.84    7.61
  -1 -23   3   -5.34    6.19
   1 -23  -3   -0.56    6.32
   0  23  -3  101.81   12.69
   0  23   3   89.41   10.01
   0 -23   3   91.00   12.36
  -1  23  -3    6.08    6.11
   1 -23   3   -9.22    4.49
  -2  23  -3  173.88   15.79
  -2 -23  -3  129.76   13.75
   2 -23   3  126.37   14.15
   3 -23   3   60.85   10.50
  -3 -23  -3   74.63   12.17
  -3  23  -3   73.87   12.09
  -4 -23  -3   -7.21    7.99
  -4  23  -3   12.71    8.63
   4 -23   3   13.79    7.16
  -5 -23  -3   59.60   12.93
  -5  23  -3   55.64   11.81
  -5  24   3   -8.27    6.56
  -4  24   3    5.65    6.70
  -3  24   3    2.68    6.08
   3  24  -3    6.83    7.54
   2 -24  -3    1.59    7.06
   2  24  -3   12.64    7.90
  -2  24   3    0.86    5.66
  -1  24   3   -3.52    4.50
   1 -24  -3    1.49    6.78
   1  24  -3   -1.22    6.51
   0  24  -3    0.40    5.56
   0 -24   3    1.19    6.31
   1 -24   3    9.57    7.19
  -1  24  -3   -1.66    6.09
  -2  24  -3   14.06    7.15
   2 -24   3    6.85    7.12
  -3 -24  -3    3.78    8.67
  -3  24  -3   15.02    7.97
   3 -24   3   11.65    6.85
  -4 -24  -3   13.57    9.78
  -4  24  -3    4.42    7.45
  -5 -24  -3   -6.34    8.80
  -4  25   3    0.40    6.50
   3  25  -3   35.72    9.79
  -3  25   3   28.13    8.61
   2 -25  -3   25.06    8.51
  -2  25   3   26.84    7.86
   2  25  -3   38.63    9.64
   1 -25  -3   -8.06    6.58
   1  25  -3   11.08    8.16
  -1  25   3    2.42    6.44
   0  25  -3   73.15   12.25
  -1  25  -3    1.53    6.48
  -2  25  -3  102.75   13.90
  -3  25  -3   16.47    8.53
  -3 -25  -3   19.65   10.50
  -4 -25  -3    1.07    8.58
  -4  25  -3   -5.38    7.33
  -3  26   3    5.15    7.19
  -2  26   3  -11.59    5.51
   2  26  -3    8.75    8.90
   2 -26  -3   -3.63    7.93
   1  26  -3    1.66    7.77
   0  26  -3    6.13    7.77
  -1  26  -3   -0.88    7.23
  -2  26  -3    3.41    7.54
  -3  26  -3    8.30    8.20
   2  27  -3   22.36    9.42
  -2  27   3    9.12    8.12
   1  27  -3    0.84    7.48
   0  27  -3   32.45   10.76
  -1  27  -3    7.15    8.02
  -2  27  -3    8.71    9.22
   0  28  -3   -0.85    8.07
  -1  28  -3    0.80    8.66
   9   0  -4   54.03   10.54
   9   0  -4   48.78   10.23
   8   0  -4   -0.84    5.58
   8   0  -4    3.43    5.79
   7   0  -4   89.92   10.59
   7   0  -4   89.18   10.54
   6   0  -4   22.90    6.29
  -6   0   4   22.41    3.04
   6   0  -4   21.58    6.26
   5   0  -4   17.10    5.19
   5   0  -4   15.60    5.28
  -5   0   4   18.34    2.61
  -4   0   4  240.96    9.38
   4   0  -4  245.71   13.38
   4   0  -4  263.39   13.32
  -3   0   4  342.10   12.25
   3   0  -4  322.77   15.01
   3   0  -4  344.10   15.40
   2   0  -4  785.63   28.12
   2   0  -4  781.83   25.85
  -2   0   4  782.04   26.57
   2   0  -4  798.23   28.28
   2   0  -4  775.81   26.74
  -1   0   4 1994.60   62.09
   1   0  -4 1849.23   62.71
   1   0  -4 1986.89   62.48
   1   0  -4 1885.43   62.02
  -1   0   4 1967.16   62.93
   1   0  -4 1942.57   63.50
   0   0   4  152.63    8.03
   0   0  -4  156.86    7.82
   0   0   4  163.70    7.67
   0   0  -4  150.60    8.12
   0   0  -4  163.51    7.66
   0   0  -4  176.53    7.97
   1   0   4   95.19    6.44
   1   0   4  102.63    6.20
  -1   0  -4  103.38    6.15
   1   0   4  104.13    5.56
  -1   0  -4  104.45    6.50
  -1   0  -4   97.64    5.66
   2   0   4  103.34    6.67
  -2   0  -4  104.82    5.59
  -2   0  -4  112.89    7.31
  -2   0  -4  109.07    5.93
  -2   0  -4  114.18    6.95
   3   0   4  549.27   21.52
  -3   0  -4  526.86   21.38
  -3   0  -4  555.27   19.81
  -3   0  -4  563.17   19.70
  -3   0  -4  528.72   21.41
  -4   0  -4   -1.16    2.50
  -4   0  -4   -2.94    2.44
   4   0   4   -2.28    2.46
   4   0   4    1.50    2.70
   4   0   4    0.49    2.40
   5   0   4  431.14   19.28
  -5   0  -4  409.45   19.41
   5   0   4  412.59   17.64
   5   0   4  439.26   19.43
  -5   0  -4  431.19   20.73
  -6   0  -4    4.73    5.39
   6   0   4   17.70    5.38
   6   0   4   12.23    4.68
  -7   0  -4    8.95    6.20
   7   0   4   -2.38    3.79
   7   0   4    2.28    4.21
   8   0   4    3.34    5.65
   8   0   4   -0.11    4.49
  -8   0  -4   -1.84    5.13
  -9   0  -4    4.46    5.95
   9   0   4    4.09    6.44
  -9   0  -4    3.21    6.99
   9  -1  -4    1.00    6.44
   9  -1  -4    2.91    5.79
   9   1  -4    5.95    6.85
   9   1  -4    8.89    7.21
   8   1  -4   -1.88    4.72
   8  -1  -4    3.38    5.68
   8  -1  -4   -2.80    4.86
   8   1  -4   -2.47    5.13
   7   1  -4   -1.17    4.78
   7   1  -4   -4.21    4.62
   7  -1  -4    3.40    4.78
   7  -1  -4   -9.37    3.57
   6  -1  -4    9.87    4.89
   6   1  -4    7.96    5.03
   6   1  -4   15.77    5.57
   6  -1  -4   10.93    4.92
  -5  -1   4    0.49    2.51
   5   1  -4   -1.05    3.44
   5  -1  -4   -6.30    3.05
   5   1  -4    3.12    3.86
   5  -1  -4   -0.68    3.52
   4   1  -4   88.86    8.25
  -4  -1   4   91.16    5.28
   4  -1  -4   84.80    7.96
   4   1  -4   82.12    7.64
   4  -1  -4   89.08    7.75
   3   1  -4  130.04    8.70
   3  -1  -4  128.07    8.29
   3  -1  -4  136.26    8.96
  -3  -1   4  122.51    6.21
   3   1  -4  130.34    8.73
   2  -1  -4   12.94    3.43
   2   1  -4   12.81    3.44
   2  -1  -4   12.27    1.95
   2  -1  -4   18.25    3.82
  -2  -1   4   16.72    2.46
   2   1  -4    7.67    3.07
   2   1  -4   18.67    2.66
  -1  -1   4   18.07    3.49
   1  -1  -4   22.37    3.59
  -1  -1   4   15.06    2.64
   1   1  -4   12.92    3.27
   1   1  -4   15.36    2.40
   1  -1  -4   12.24    2.19
  -1  -1   4   19.25    3.58
   1   1  -4   19.62    3.56
   1  -1  -4   18.91    2.43
   1   1  -4   15.32    2.65
  -1   1   4   17.59    3.43
  -1   1   4   18.54    2.27
  -1   1   4   18.05    3.29
   1  -1  -4   18.52    3.19
   0  -1  -4   17.03    3.19
   0   1   4   13.54    2.39
   0   1  -4   14.95    3.28
   0  -1  -4   13.81    2.66
   0  -1   4   16.54    3.07
   0   1  -4   15.98    2.91
   0  -1  -4   13.48    2.41
   0   1  -4   10.91    2.61
   0   1   4   17.05    3.08
   0   1  -4   11.44    2.39
   0   1   4    9.59    2.37
   0  -1   4   12.82    2.83
   0  -1   4   14.82    2.90
   1   1   4   49.83    4.65
  -1  -1  -4   47.92    4.37
  -1   1  -4   44.08    4.44
   1   1   4   49.79    3.78
  -1   1  -4   44.49    4.25
  -1   1  -4   51.52    4.15
  -1  -1  -4   39.85    4.42
  -1   1  -4   48.92    4.66
   1   1   4   42.80    4.12
  -1  -1  -4   46.01    3.78
   1  -1   4   47.00    3.95
   1  -1   4   48.56    4.31
  -2   1  -4  184.91    8.72
  -2  -1  -4  186.33    7.80
  -2   1  -4  190.62    9.46
   2  -1   4  203.61    8.73
  -2  -1  -4  191.95    9.55
  -2   1  -4  189.07    9.60
  -2   1  -4  179.72    9.78
  -2  -1  -4  195.69    8.08
   2  -1   4  188.02    9.47
  -2   1  -4  185.94    8.36
  -2   1  -4  202.94    9.24
   2   1   4  178.36    9.52
  -2  -1  -4  189.25    9.72
   2  -1   4  185.95    9.66
  -3   1  -4  160.20    8.18
  -3   1  -4  161.65    8.44
  -3   1  -4  138.73    8.80
   3   1   4  149.84    9.06
  -3  -1  -4  156.34    7.63
  -3  -1  -4  176.83    7.78
  -3   1  -4  170.09    9.27
  -3  -1  -4  158.78    9.38
   3  -1   4  165.83    9.39
  -4   1  -4   25.33    4.32
   4  -1   4   12.01    3.86
  -4  -1  -4   26.59    5.15
  -4   1  -4   15.37    4.29
  -4  -1  -4   21.25    3.56
  -4   1  -4   24.26    4.27
   4   1   4   21.35    4.22
   4   1   4   26.87    4.82
  -4  -1  -4   28.31    3.90
   4   1   4   30.54    3.85
  -5  -1  -4   -0.71    3.27
   5   1   4    4.09    3.09
   5   1   4   -0.88    3.43
   5  -1   4   -2.62    2.66
  -5   1  -4    2.59    3.83
  -5  -1  -4    8.87    4.85
  -5   1  -4   -1.95    3.61
   5   1   4   -5.20    3.13
  -5   1  -4   -1.40    3.42
   5  -1   4    3.42    3.45
   6   1   4   -3.87    4.08
   6  -1   4   -3.39    4.15
   6  -1   4   -0.13    3.75
   6   1   4   -5.03    3.27
   6   1   4    5.69    3.81
  -6  -1  -4    1.32    4.83
  -6   1  -4    3.58    4.55
  -7  -1  -4    0.81    5.20
   7  -1   4   -2.98    4.32
   7  -1   4   -2.51    3.59
   7   1   4   -1.69    4.82
   7   1   4   -0.83    3.83
  -7   1  -4    6.51    5.48
   8  -1   4   -5.70    4.61
   8   1   4   -2.66    4.63
   8   1   4   -1.01    5.00
  -8   1  -4   -1.84    5.88
  -8  -1  -4   -5.49    5.88
   8  -1   4    3.61    4.82
  -9  -1  -4    0.77    6.99
   9  -1   4   -4.57    4.72
  -9  -1  -4    8.77    5.91
  -9   1  -4    3.92    5.36
   9   1   4  -11.81    4.84
  -9   1  -4   -1.26    6.72
   9   2  -4   61.77   10.41
   9   2  -4   45.78    9.96
   9  -2  -4   50.95   10.18
   9  -2  -4   44.43   10.30
   8  -2  -4    2.60    5.49
   8   2  -4    8.84    6.02
   8  -2  -4    7.61    6.02
   8   2  -4    6.63    5.95
   7  -2  -4   96.32   10.51
   7  -2  -4   81.38   10.35
   7   2  -4   63.27    9.52
   7   2  -4   77.49   10.15
   6   2  -4  154.43   12.22
   6  -2  -4  144.60   11.83
   6  -2  -4  141.87   11.30
   6   2  -4  138.29   11.27
  -5  -2   4  127.86    7.48
   5  -2  -4  116.00   10.19
   5   2  -4  117.88   10.19
   5   2  -4  150.97   10.71
   5  -2  -4  151.57   10.51
  -4  -2   4  311.95   12.73
   4  -2  -4  302.45   15.34
   4   2  -4  312.33   15.40
   4   2  -4  320.18   15.57
   4  -2  -4  312.91   15.02
   3  -2  -4   -0.78    2.60
  -3  -2   4    2.89    2.28
   3   2  -4   -1.51    2.53
   3  -2  -4    0.75    2.85
   3   2  -4    2.60    3.06
  -2  -2   4  820.21   28.54
   2   2  -4  830.46   29.51
   2  -2  -4  840.94   27.42
   2  -2  -4  821.81   29.10
   2  -2  -4  800.49   29.26
  -2   2   4  798.68   26.91
   2   2  -4  837.97   29.51
   1   2  -4  247.71   11.50
   1  -2  -4  256.80   11.53
  -1  -2   4  257.83   10.93
  -1   2   4  256.36   11.49
  -1   2   4  258.51   10.08
  -1  -2   4  266.91   11.86
   1   2  -4  249.54   11.44
  -1  -2   4  271.59   12.02
   1  -2  -4  246.15   11.01
  -1   2   4  264.62   11.12
   0  -2   4  916.35   31.36
   0  -2  -4  921.39   30.28
   0   2  -4  908.70   32.23
   0   2   4  932.19   31.49
   0  -2  -4  905.38   31.62
   0   2  -4  881.43   31.27
   0  -2   4  928.74   31.22
   0  -2   4  914.25   32.33
   0   2   4  955.99   30.41
   0   2  -4  932.95   31.31
   0   2   4  949.60   31.61
   1  -2   4  497.54   18.48
   1   2   4  511.05   19.08
   1   2   4  499.95   16.96
  -1   2  -4  502.21   19.46
  -1   2  -4  501.82   19.08
   1   2   4  502.89   19.06
   1  -2   4  502.18   18.24
  -1  -2  -4  508.99   19.11
  -1   2  -4  517.07   18.67
  -1  -2  -4  484.70   16.97
  -1   2  -4  503.42   18.41
  -2   2  -4  412.03   17.00
  -2   2  -4  392.18   16.10
  -2  -2  -4  398.91   14.14
  -2   2  -4  423.47   15.84
  -2   2  -4  401.99   15.36
  -2  -2  -4  414.35   14.04
  -2   2  -4  376.96   15.45
   2   2   4  392.04   16.57
  -2  -2  -4  424.33   16.88
  -2   2  -4  429.93   16.92
   2  -2   4  441.28   16.33
  -3   2  -4   82.58    5.90
  -3   2  -4   80.37    6.35
  -3  -2  -4   77.38    4.81
  -3   2  -4   67.61    6.16
  -3  -2  -4   72.06    4.81
  -3   2  -4   78.18    5.98
  -3   2  -4   77.82    6.34
  -3  -2  -4   69.12    6.49
   3   2   4   66.92    5.95
  -4  -2  -4   19.08    3.31
   4   2   4   27.09    4.59
   4   2   4   19.19    4.27
  -4   2  -4   13.33    3.99
  -4   2  -4   21.18    4.53
  -4   2  -4   20.65    4.19
  -4  -2  -4   24.17    3.44
  -4   2  -4   18.03    4.08
   4   2   4   18.73    3.12
   4  -2   4   12.90    3.77
  -4  -2  -4   11.73    3.96
  -5   2  -4  141.44    9.56
  -5   2  -4  145.82    9.59
   5   2   4  125.70    9.65
   5  -2   4  149.34    9.57
   5   2   4  144.07    8.46
   5   2   4  132.46   10.12
   5  -2   4  144.30    9.82
  -5   2  -4  131.01    9.92
  -5  -2  -4  128.71   10.72
   6   2   4    8.34    4.02
   6  -2   4   20.91    5.52
  -6   2  -4   14.14    5.69
  -6   2  -4   16.84    5.31
  -6  -2  -4   18.16    6.20
   6   2   4   17.05    5.05
   6  -2   4   15.79    4.82
  -6   2  -4   14.18    4.94
   6   2   4   13.50    5.46
  -7   2  -4   -1.14    4.76
   7  -2   4   -7.16    3.44
  -7  -2  -4   -6.93    4.79
   7   2   4    0.42    2.81
   7  -2   4   -4.22    3.55
   7   2   4   -4.78    3.63
   7   2   4   -0.69    4.54
  -8  -2  -4   -1.24    6.17
   8   2   4   -5.72    4.33
   8  -2   4    0.00    4.82
  -8   2  -4  -12.92    4.85
   8  -2   4    2.95    5.34
  -8   2  -4   -1.14    4.83
  -8   2  -4    8.20    5.92
   9  -2   4    2.86    6.24
   9   2   4   -0.63    6.38
  -9   2  -4    3.27    6.39
  -9  -2  -4    7.32    6.36
  -9   2  -4    3.12    5.37
  -9  -2  -4   -4.44    7.10
   9   3  -4   -0.63    6.12
   9  -3  -4    2.34    5.57
   9  -3  -4    4.96    6.50
   9   3  -4    3.03    6.02
   8   3  -4    8.77    6.10
   8   3  -4    7.38    6.48
   8  -3  -4   -5.44    5.32
   8  -3  -4    5.85    5.28
   7  -3  -4   29.25    7.80
   7   3  -4   22.34    6.36
   7   3  -4   24.08    6.94
   7  -3  -4   26.08    7.04
   6   3  -4    2.89    4.70
   6   3  -4   -0.39    4.36
   6  -3  -4    2.64    4.12
   6  -3  -4   -3.34    3.02
   5  -3  -4  254.28   13.92
   5   3  -4  256.98   14.43
   5   3  -4  235.27   14.52
   5  -3  -4  239.00   14.27
   4  -3  -4   15.50    4.49
   4   3  -4   13.10    4.44
   4   3  -4   13.51    4.23
  -4  -3   4   20.23    3.67
   4  -3  -4    8.58    3.90
   3   3  -4   87.02    7.14
   3   3  -4   75.00    7.02
  -3  -3   4   75.58    5.58
   3  -3  -4   99.26    7.72
   3  -3  -4   83.71    6.83
  -2  -3   4  133.53    7.29
   2  -3  -4  152.62    8.23
   2   3  -4  123.16    8.50
   2  -3  -4  139.47    5.60
   2  -3  -4  126.20    8.06
   2   3  -4  139.08    8.19
  -2   3   4  131.57    5.73
   1   3  -4  233.00   10.38
  -1   3   4  224.41    9.17
   1  -3  -4  223.89   10.65
  -1   3   4  229.67   10.70
  -1   3   4  221.74   10.11
   1   3  -4  228.78   10.84
   1  -3  -4  221.68   10.02
   1   3  -4  237.33   10.69
  -1  -3   4  221.49   10.17
  -1  -3   4  228.87   10.84
  -1  -3   4  210.41   10.56
   0   3   4   82.26    5.79
   0  -3  -4   74.23    5.80
   0  -3   4   92.36    6.31
   0   3   4   80.89    5.05
   0   3  -4   77.92    5.71
   0  -3   4   77.30    5.44
   0   3  -4   85.23    6.00
   0   3  -4   79.82    5.92
   0  -3  -4   72.80    4.80
   0  -3   4   85.75    5.79
   0   3   4   82.39    5.08
  -1  -3  -4   81.18    5.99
  -1   3  -4   81.98    5.81
   1   3   4   83.64    4.25
   1   3   4  101.29    6.38
   1  -3   4   97.81    6.21
  -1   3  -4   86.48    5.87
   1   3   4   83.53    5.65
  -1  -3  -4   88.01    4.29
  -1   3  -4   85.99    6.19
   1  -3   4   77.35    6.16
   1  -3   4   84.69    5.63
  -2  -3  -4  271.10    9.50
   2  -3   4  291.24   11.91
  -2   3  -4  270.92   11.27
  -2   3  -4  252.24   12.39
  -2   3  -4  272.99   11.93
  -2  -3  -4  260.21    9.37
  -2   3  -4  265.24   11.62
  -2  -3  -4  265.22   12.43
   2   3   4  255.10   12.10
   2  -3   4  293.05   12.01
  -2   3  -4  278.69   12.43
  -2   3  -4  259.53   11.29
  -3  -3  -4   -1.09    1.69
  -3   3  -4   -1.46    2.32
  -3   3  -4   -0.68    2.23
  -3  -3  -4    0.66    1.70
  -3   3  -4   -1.00    2.59
   3   3   4   -0.94    2.04
  -3   3  -4    3.49    2.69
  -3  -3  -4   -1.07    2.49
  -4   3  -4    2.60    3.13
  -4  -3  -4    3.53    2.30
   4   3   4    0.16    1.88
   4   3   4    3.91    2.76
  -4   3  -4    3.71    3.15
  -4  -3  -4    2.20    3.27
  -4  -3  -4    1.03    3.56
   4   3   4    1.05    3.02
  -4   3  -4    3.77    2.82
  -4  -3  -4    0.39    2.24
  -4   3  -4   -1.01    2.99
   5   3   4   27.63    4.09
   5  -3   4   24.51    5.29
  -5   3  -4   27.71    5.53
   5  -3   4   30.33    5.17
   5   3   4   27.55    5.54
   5   3   4   26.81    5.83
  -5   3  -4   28.49    5.15
  -5   3  -4   26.12    5.50
  -5  -3  -4   24.86    6.15
  -6   3  -4   16.96    5.37
   6  -3   4   17.35    5.25
   6   3   4   12.70    4.19
  -6   3  -4   15.00    5.79
   6   3   4   11.30    5.66
  -6  -3  -4    1.25    5.42
  -6   3  -4   17.61    5.31
   6  -3   4    9.42    4.70
   6   3   4   14.70    5.04
   7   3   4    1.65    2.83
  -7  -3  -4   -1.05    5.41
   7   3   4   -5.18    3.59
   7  -3   4   -0.15    4.21
   7   3   4    1.88    4.56
  -7   3  -4    5.37    4.87
   7  -3   4   -3.08    4.00
  -7   3  -4    1.12    4.88
  -7   3  -4   -0.77    4.29
   8   3   4    0.01    5.38
  -8   3  -4    6.08    6.18
   8  -3   4    1.59    5.15
  -8  -3  -4   -3.69    6.00
  -8   3  -4    1.92    5.00
   8  -3   4    1.79    5.31
  -8   3  -4   -4.31    4.73
  -9   3  -4    2.88    5.25
  -9  -3  -4    4.23    6.15
  -9   3  -4    0.81    6.41
  -9  -3  -4    5.38    7.22
   9  -3   4   -1.70    6.21
   9   3   4    7.49    6.49
  -9   3  -4    0.03    5.74
   9  -3   4    3.75    5.66
   9  -4  -4   70.58   11.77
   9   4  -4   87.17   12.22
   9  -4  -4   52.43    9.87
   9   4  -4   72.53   12.08
   8  -4  -4    0.07    5.36
   8   4  -4   -1.86    5.82
   8  -4  -4    4.44    5.41
   8   4  -4   -3.60    5.18
   7  -4  -4   95.08   11.15
   7   4  -4  111.59   11.94
   7   4  -4   76.49   10.27
   7  -4  -4   96.55   10.30
   6  -4  -4   31.30    6.55
   6   4  -4   68.31    8.85
   6  -4  -4   40.83    7.73
   6   4  -4   51.18    8.32
   6   4  -4   43.53    3.61
   5   4  -4   64.24    8.19
   5   4  -4   69.04    8.12
   5  -4  -4   72.66    8.34
   5  -4  -4   77.69    7.95
   4  -4  -4  403.76   18.38
   4   4  -4  381.85   18.14
   4   4  -4  355.59   17.61
   4  -4  -4  396.32   17.35
  -4  -4   4  398.87   16.24
   3  -4  -4   37.86    5.08
   3   4  -4   34.72    4.99
   3   4  -4   34.94    5.37
  -3  -4   4   30.79    4.26
   3  -4  -4   34.82    5.07
  -2  -4   4  697.59   25.29
   2   4  -4  689.74   25.34
   2  -4  -4  702.93   25.23
   2   4  -4  696.08   25.95
   2  -4  -4  650.98   24.95
   1  -4  -4   84.61    5.68
  -1   4   4   77.29    5.81
  -1   4   4   75.25    5.51
   1  -4  -4   84.55    6.26
  -1  -4   4   85.89    6.50
  -1  -4   4   74.58    5.62
  -1  -4   4   82.01    6.28
   1   4  -4   83.30    6.52
   1   4  -4   83.90    6.31
   1   4  -4   85.35    6.06
   0   4  -4  545.11   21.32
   0   4  -4  543.99   20.68
   0  -4  -4  571.83   19.06
   0  -4  -4  532.34   20.52
   0   4   4  573.19   19.19
   0   4  -4  544.94   20.19
   0   4   4  553.25   20.39
   0  -4   4  589.71   20.98
   0  -4   4  554.60   21.31
   0  -4   4  559.00   20.07
   1   4   4  219.75    7.80
  -1  -4  -4  231.11   10.69
  -1   4  -4  215.93   10.20
  -1   4  -4  220.77   10.72
   1  -4   4  198.01   10.40
   1  -4   4  223.30    9.61
  -1  -4  -4  205.89    7.69
  -1   4  -4  208.82    9.59
   1  -4   4  224.92   10.43
  -2   4  -4  315.85   14.04
  -2   4  -4  324.76   13.15
   2   4   4  307.16   13.91
  -2   4  -4  303.38   14.24
   2  -4   4  340.69   13.21
  -2   4  -4  312.70   13.58
   2  -4   4  319.27   14.44
  -2  -4  -4  308.80   14.04
  -2   4  -4  311.21   12.55
   3   4   4  582.07   22.94
  -3   4  -4  566.06   23.09
  -3   4  -4  590.54   21.90
  -3   4  -4  575.00   22.71
  -3  -4  -4  570.27   23.09
  -3  -4  -4  577.26   19.01
  -3   4  -4  593.87   22.16
  -3  -4  -4  555.19   18.95
  -4   4  -4    1.98    2.85
  -4   4  -4    5.67    3.41
  -4  -4  -4    2.61    3.86
   4   4   4    2.24    2.01
  -4   4  -4    4.29    3.45
  -4   4  -4    2.92    3.34
  -4  -4  -4   -1.25    2.26
  -4  -4  -4   -1.87    3.10
   4   4   4   -3.47    2.77
   4   4   4    3.62    2.82
   5   4   4  523.26   19.28
  -5  -4  -4  532.57   19.68
  -5   4  -4  496.93   21.75
  -5  -4  -4  503.31   23.98
   5  -4   4  507.56   21.42
  -5   4  -4  519.18   21.89
   5   4   4  545.61   22.82
  -5   4  -4  474.48   21.49
   5   4   4  493.81   22.57
   5  -4   4  516.06   21.92
  -6   4  -4   16.49    5.50
   6   4   4    9.26    3.77
   6   4   4   11.30    5.02
  -6   4  -4   17.46    5.80
   6  -4   4   17.45    5.55
  -6   4  -4   10.73    4.92
  -6   4  -4    7.93    4.13
  -6  -4  -4   -5.31    4.67
   6  -4   4   18.43    5.32
   6   4   4   12.51    4.90
   7  -4   4   19.89    5.75
  -7  -4  -4    9.69    6.57
   7   4   4   18.43    4.61
   7   4   4   30.82    7.16
   7  -4   4   22.38    6.23
  -7   4  -4   19.73    6.29
  -7   4  -4   27.64    6.51
   7   4   4   21.84    5.70
  -7   4  -4   26.98    6.33
   8   4   4    0.98    5.33
   8  -4   4   -1.80    5.27
  -8   4  -4    5.18    5.38
   8  -4   4   -2.32    4.77
  -8   4  -4   -5.51    5.09
  -8  -4  -4   -8.30    5.91
  -8   4  -4   -8.58    4.41
  -9  -4  -4   -2.62    6.65
   9  -4   4   10.96    6.98
   9   4   4   -1.65    6.03
  -9   4  -4    1.17    5.64
   9  -4   4    3.09    5.91
  -9   4  -4    0.30    6.28
  -9   4  -4   -4.44    5.83
  -9  -4  -4   -1.28    5.85
   9  -5  -4    2.62    5.94
   9  -5  -4   17.90    7.95
   9   5  -4    0.34    6.35
   9   5  -4   12.48    7.35
   8   5  -4   -2.06    5.49
   8  -5  -4    4.28    5.23
   8   5  -4    3.22    6.12
   8  -5  -4    9.12    6.07
   7   5  -4   10.73    5.78
   7   5  -4    4.70    5.32
   7  -5  -4   -1.43    4.20
   7  -5  -4    2.65    4.97
   6   5  -4   -2.33    4.36
   6   5  -4    3.76    5.07
   6  -5  -4    2.58    4.56
   6  -5  -4   -3.82    4.03
   5   5  -4    7.01    4.77
   5   5  -4   13.07    5.20
   5  -5  -4   15.01    5.37
   5  -5  -4   12.22    4.53
   4   5  -4   69.89    7.38
   4  -5  -4   66.41    6.88
   4   5  -4   62.85    7.45
   4  -5  -4   73.13    7.67
  -4  -5   4   82.94    6.94
  -3  -5   4   38.50    4.79
   3  -5  -4   29.96    3.66
   3   5  -4   33.06    5.48
   3  -5  -4   33.33    4.99
   3   5  -4   27.73    4.82
   3  -5  -4   38.54    4.95
   2   5  -4   10.84    3.76
   2   5  -4   11.65    3.50
   2  -5  -4    9.63    3.42
  -2  -5   4   10.11    3.43
   2  -5  -4    5.17    2.84
   1   5  -4   59.05    5.15
   1   5  -4   63.04    5.54
  -1  -5   4   56.95    5.27
  -1   5   4   51.23    4.68
   1  -5  -4   48.90    4.73
  -1  -5   4   51.68    5.05
   1   5  -4   53.14    5.28
   1  -5  -4   48.81    4.46
   0  -5   4   65.27    4.86
   0  -5   4   56.09    5.27
   0   5  -4   64.36    5.59
   0  -5  -4   72.23    4.46
   0   5   4   69.80    5.51
   0  -5  -4   68.79    5.55
   0   5  -4   65.25    5.31
   0  -5   4   66.70    5.77
   0   5  -4   70.03    5.87
   0   5   4   74.41    4.70
  -1  -5  -4   46.40    2.47
   1  -5   4   46.96    3.98
  -1   5  -4   41.13    4.77
   1  -5   4   39.31    4.69
  -1  -5  -4   44.20    4.71
   1   5   4   44.31    2.67
  -1   5  -4   40.83    3.94
  -1   5  -4   36.95    4.48
  -2   5  -4  336.28   13.03
  -2   5  -4  322.84   14.46
   2  -5   4  361.18   13.66
  -2  -5  -4  318.59   14.69
  -2   5  -4  328.52   13.48
   2  -5   4  351.04   15.30
  -2   5  -4  330.80   15.06
  -3  -5  -4  166.65    6.04
  -3   5  -4  152.30    8.57
  -3   5  -4  158.98    9.96
  -3  -5  -4  167.45   10.12
   3   5   4  160.99    9.67
  -3  -5  -4  142.30    9.91
  -3   5  -4  163.55    9.74
  -3   5  -4  153.54    9.44
   4   5   4   -0.82    1.67
  -4  -5  -4   -2.98    3.71
  -4   5  -4    1.84    3.48
   4   5   4   -0.60    2.51
  -4  -5  -4   -0.72    3.27
  -4   5  -4    3.84    3.14
  -4  -5  -4   -1.78    1.98
  -4   5  -4   -2.44    2.90
   4   5   4    1.08    2.96
   5   5   4   -3.52    3.08
   5   5   4   -4.30    3.49
  -5   5  -4    2.20    3.79
   5   5   4    3.47    2.71
  -5  -5  -4    6.00    4.90
  -5   5  -4   -0.81    3.21
  -5   5  -4   -0.32    3.17
  -5  -5  -4    4.28    3.10
   6   5   4   21.41    6.58
   6   5   4   16.33    4.20
  -6   5  -4   20.02    5.86
  -6   5  -4   14.21    4.94
  -6   5  -4   11.79    5.41
   6  -5   4   18.78    5.18
   6  -5   4   19.70    6.00
  -6   5  -4   17.31    4.88
  -6  -5  -4   13.22    6.69
   6   5   4   24.70    5.34
   7  -5   4    1.35    4.87
   7   5   4    2.09    5.01
  -7   5  -4    8.67    5.45
  -7   5  -4    5.06    4.99
   7  -5   4   -0.71    4.37
   7   5   4    5.79    4.87
  -7   5  -4    1.29    4.31
  -7  -5  -4   11.97    6.41
  -8   5  -4   56.63    8.98
   8  -5   4   29.36    7.35
  -8   5  -4   62.29    9.58
  -8   5  -4   41.28    8.69
   8  -5   4   30.69    7.86
   8   5   4   40.39    9.15
  -8  -5  -4   47.12   10.16
   9   5   4    5.09    6.77
   9  -5   4    4.24    6.00
  -9   5  -4    0.95    6.30
   9  -5   4    9.08    7.13
  -9   5  -4    7.77    6.24
  -9  -5  -4  -11.41    6.62
  -9  -5  -4    8.31    7.05
  -9   5  -4    1.17    5.84
   9  -6  -4   54.58   10.75
   9  -6  -4   56.60   10.30
   9   6  -4   62.12   11.42
   9   6  -4   71.11   11.95
   8   6  -4    1.08    6.36
   8  -6  -4    3.44    5.45
   8   6  -4    9.24    6.27
   8  -6  -4   12.22    7.05
   7  -6  -4  177.22   12.91
   7   6  -4  159.84   13.81
   7   6  -4  176.14   13.92
   7  -6  -4  141.82   13.53
   6  -6  -4  120.35   11.54
   6   6  -4  131.19   11.71
   6  -6  -4  127.96   10.42
   6   6  -4  124.47   11.87
   5   6  -4  166.01   11.83
   5   6  -4  185.74   12.57
   5  -6  -4  153.39   10.83
   5  -6  -4  174.90   12.24
   4  -6  -4 1158.93   41.83
   4   6  -4 1128.89   41.68
   4  -6  -4 1147.45   40.55
   4   6  -4 1139.26   41.71
  -3  -6   4    8.72    3.69
   3  -6  -4    8.98    2.61
   3   6  -4    4.87    3.84
   3   6  -4    9.78    3.87
   3  -6  -4    8.82    3.37
   3  -6  -4    6.59    3.72
   2   6  -4 2170.90   72.62
   2   6  -4 2242.93   72.36
   2  -6  -4 2153.76   71.88
   2  -6  -4 2237.20   71.80
  -2  -6   4 2295.04   74.85
   1  -6  -4    0.59    2.16
  -1   6   4    1.69    1.00
  -1  -6   4   -2.19    2.45
   1   6  -4    0.16    2.49
   1  -6  -4   -1.56    2.21
  -1  -6   4   -2.06    2.28
   1   6  -4   -3.33    2.42
   1   6  -4   -1.17    2.49
  -1   6   4   -2.12    1.78
   0   6   4 1660.78   51.65
   0  -6   4 1636.19   56.13
   0  -6  -4 1655.84   53.74
   0   6  -4 1650.76   52.95
   0   6  -4 1556.64   53.69
   0   6  -4 1617.84   55.98
   0  -6  -4 1629.72   51.57
   0   6   4 1649.89   53.43
   0  -6   4 1607.82   52.81
   1   6   4  446.22   14.63
  -1   6  -4  438.88   16.43
  -1   6  -4  451.13   18.02
   1  -6   4  462.76   16.51
  -1   6  -4  441.15   18.55
   1  -6   4  444.86   18.69
  -1  -6  -4  441.66   14.54
  -1  -6  -4  438.04   17.69
  -2   6  -4   63.32    5.08
   2  -6   4   72.95    5.11
  -2   6  -4   57.23    5.75
   2  -6   4   74.88    6.41
  -2  -6  -4   47.48    5.51
  -2   6  -4   54.62    5.91
  -2   6  -4   70.01    4.65
  -3   6  -4  325.55   15.60
  -3  -6  -4  303.21   15.31
  -3  -6  -4  326.64   16.33
  -3   6  -4  329.51   15.18
  -3   6  -4  331.65   13.83
  -4   6  -4    6.01    3.60
  -4  -6  -4    2.56    2.02
  -4  -6  -4   -2.92    3.42
   4   6   4   -5.17    2.79
  -4  -6  -4   -6.75    2.29
   4   6   4    2.74    3.25
  -4   6  -4    7.53    3.19
   4   6   4    2.35    1.61
  -4   6  -4    4.13    3.14
  -5   6  -4  244.51   13.65
   5   6   4  240.20   13.82
  -5   6  -4  240.64   13.16
  -5  -6  -4  246.43   15.65
   5   6   4  228.56   10.19
  -5  -6  -4  249.78   10.88
   5   6   4  197.41   13.11
  -5   6  -4  230.88   12.73
  -6   6  -4   10.69    4.38
   6   6   4   13.83    5.03
   6  -6   4    6.07    4.65
   6   6   4    5.77    3.40
  -6   6  -4    7.57    4.54
   6   6   4    5.06    4.84
   6  -6   4    7.96    4.19
  -6   6  -4   12.11    5.64
  -6  -6  -4    6.13    5.70
  -6   6  -4   14.24    5.46
  -7   6  -4   99.96   10.72
  -7   6  -4  102.64   10.17
   7   6   4  111.11   11.88
  -7   6  -4  116.58   10.53
   7  -6   4  111.58   11.07
  -7   6  -4  100.76    9.15
  -7  -6  -4  108.06   12.22
  -8  -6  -4   -0.37    7.12
   8  -6   4    3.03    4.54
  -8   6  -4    5.44    5.95
  -8   6  -4   -0.80    5.05
  -8   6  -4   -2.53    5.60
   8  -6   4   -2.56    4.95
   8   6   4   -2.20    4.86
  -9   6  -4    5.31    6.31
  -9  -6  -4   -3.65    7.29
   9  -6   4   -4.13    5.73
   9   6   4   -3.76    6.02
  -9  -6  -4   -1.51    5.80
  -9   6  -4    1.76    6.39
   9  -7  -4    6.81    6.79
   9   7  -4    3.72    6.71
   9   7  -4   -5.15    6.64
   9  -7  -4    2.75    5.61
   8   7  -4   13.86    6.70
   8  -7  -4   16.41    6.41
   8   7  -4   15.13    6.22
   8  -7  -4    7.57    6.10
   7  -7  -4    3.58    5.48
   7  -7  -4    2.37    4.64
   7   7  -4   13.16    6.28
   7   7  -4    8.52    5.71
   6  -7  -4   53.68    7.51
   6  -7  -4   46.41    8.12
   6   7  -4   56.45    8.70
   6   7  -4   41.71    8.06
   5   7  -4    1.27    4.32
   5   7  -4    7.30    5.05
   5  -7  -4   -0.01    4.50
   5  -7  -4    3.63    3.55
   4  -7  -4  121.67    9.85
   4  -7  -4  130.28    7.32
   4   7  -4  118.67   10.18
   4   7  -4  126.63    9.55
   3   7  -4   27.60    5.57
   3  -7  -4   27.99    5.02
   3   7  -4   30.86    5.05
   3  -7  -4   26.89    3.05
   3  -7  -4   30.39    2.57
  -3  -7   4   36.67    5.40
   2   7  -4   92.33    7.93
   2   7  -4  105.91    7.46
   2  -7  -4   89.34    7.08
  -2  -7   4   99.53    7.92
   1   7  -4  188.31   10.63
   1   7  -4  208.26    9.60
  -1   7   4  162.59    8.74
   1  -7  -4  193.84    9.27
  -1  -7   4  202.50   11.00
  -1  -7   4  183.83    9.80
  -1   7   4  196.79    9.31
   0  -7  -4    1.50    1.83
   0   7   4   -1.26    1.78
   0   7  -4   -2.91    2.79
   0   7   4   -0.38    1.73
   0   7  -4   -2.52    2.29
   0  -7   4   -0.81    1.97
   0  -7   4   -7.03    2.31
   0   7  -4    0.18    2.89
   0  -7  -4    1.91    2.52
   1  -7   4    3.07    2.86
  -1  -7  -4    0.20    1.07
   1   7   4    3.05    1.34
   1  -7   4    1.52    1.85
  -1   7  -4    1.96    3.01
  -1   7  -4    4.23    2.37
  -1  -7  -4    3.37    2.62
  -1   7  -4    3.37    2.95
  -2  -7  -4    7.70    3.13
  -2  -7  -4    7.56    3.49
  -2   7  -4    6.66    3.50
  -2   7  -4    8.59    2.22
   2  -7   4    6.10    2.17
  -2   7  -4    9.39    3.54
  -2   7  -4    6.43    2.51
   2  -7   4    6.03    3.19
   3  -7   4  127.32    8.86
  -3  -7  -4  132.33    9.98
  -3   7  -4  137.17    7.22
  -3   7  -4  134.18    9.63
  -3   7  -4  139.18    9.58
  -3   7  -4  130.19    7.62
  -3  -7  -4  140.94    9.36
  -4  -7  -4   23.23    5.53
   4   7   4   21.31    2.20
  -4  -7  -4   20.85    2.34
  -4  -7  -4   25.22    5.89
  -4   7  -4   29.30    5.13
  -4   7  -4   20.78    4.20
   4   7   4   22.55    5.40
  -4   7  -4   29.62    5.69
  -5   7  -4   -2.30    4.22
  -5   7  -4    6.35    3.80
   5   7   4   -5.21    3.40
   5   7   4    4.32    4.27
   5   7   4    2.28    2.26
  -5  -7  -4    0.86    3.84
  -5   7  -4    4.22    3.72
  -5  -7  -4   -2.48    4.29
  -6   7  -4   12.24    5.56
  -6   7  -4   10.04    4.21
  -6   7  -4    8.35    4.84
   6   7   4    5.99    4.61
  -6  -7  -4   11.45    6.50
  -6   7  -4    8.91    4.84
   6   7   4    5.75    4.14
   6   7   4    7.37    3.44
  -7   7  -4   14.50    5.10
  -7  -7  -4   12.71    7.25
  -7   7  -4   23.20    6.14
   7   7   4   12.98    6.38
  -7   7  -4   25.79    6.93
  -7   7  -4   13.95    5.02
  -8   7  -4    5.56    5.79
  -8   7  -4    7.37    6.17
  -8   7  -4    5.88    5.12
   8   7   4   -5.88    5.56
  -8  -7  -4    8.98    8.12
  -9   7  -4    0.03    6.28
   9   7   4   15.80    8.03
  -9  -7  -4   -2.94    6.38
  -9  -7  -4   -1.23    8.11
   9   8  -4   38.84    9.26
   9  -8  -4   46.24    9.78
   9  -8  -4   33.15    9.42
   9   8  -4   32.71    9.87
   8   8  -4    7.30    6.88
   8   8  -4   13.49    7.28
   8  -8  -4   13.48    6.31
   8  -8  -4   20.94    6.71
   7  -8  -4  108.61   12.35
   7  -8  -4   67.54    8.34
   7   8  -4   96.81   11.58
   7   8  -4  115.79   11.88
   6   8  -4   89.40   10.45
   6  -8  -4   92.90   10.55
   6   8  -4   92.07   10.39
   5  -8  -4   87.03    8.19
   5   8  -4  105.37    9.94
   5  -8  -4  123.05   11.09
   5   8  -4  118.43   10.51
   4  -8  -4  706.26   24.37
   4  -8  -4  664.64   26.11
   4  -8  -4  637.16   27.54
   4   8  -4  700.46   28.15
   4   8  -4  696.89   27.78
   3  -8  -4    6.86    3.91
   3   8  -4   10.75    3.86
   3  -8  -4    9.78    3.57
   3   8  -4    6.42    4.21
  -3  -8   4    5.08    4.10
   3  -8  -4    6.80    1.96
   3  -8  -4    6.72    2.14
   2   8  -4  647.78   25.49
   2   8  -4  634.75   24.18
  -2  -8   4  648.65   26.00
   2  -8  -4  644.00   23.89
   2  -8  -4  653.97   24.57
  -1  -8   4   20.89    3.94
  -1   8   4   19.62    3.45
   1   8  -4   24.80    4.76
   1  -8  -4   26.96    3.75
  -1  -8   4   27.50    5.15
   1   8  -4   20.20    3.61
   1  -8  -4   26.86    3.94
  -1   8   4   21.83    3.56
   0  -8  -4  100.09    6.62
   0   8  -4  117.88    6.66
   0   8   4  109.46    6.11
   0  -8   4  102.81    8.00
   0   8  -4  104.57    8.20
   0  -8   4  108.57    6.61
   0  -8  -4  112.35    5.95
   0   8  -4  104.63    7.86
  -1   8  -4  128.94    9.30
   1   8   4  128.18    5.43
  -1   8  -4  125.52    6.71
   1  -8   4  126.08    8.93
   1  -8   4  130.01    6.45
   1   8   4  113.58    5.21
  -1  -8  -4  135.14    8.12
  -1   8  -4  124.01    8.58
  -2   8  -4   17.47    2.52
  -2  -8  -4   14.51    3.98
  -2  -8  -4   15.43    4.06
   2  -8   4   18.01    4.25
  -2   8  -4   17.89    4.29
  -2   8  -4    7.87    2.47
  -2   8  -4   13.94    4.07
  -3  -8  -4   44.70    6.07
  -3   8  -4   54.42    4.37
  -3   8  -4   49.56    4.62
  -3   8  -4   46.05    6.22
   3  -8   4   50.07    6.29
  -3  -8  -4   36.48    6.04
  -4   8  -4   26.66    4.47
  -4  -8  -4   23.79    5.51
   4   8   4   25.64    5.45
  -4   8  -4   33.01    5.51
  -4  -8  -4   24.08    5.94
  -4   8  -4   40.92    6.54
  -5  -8  -4   13.46    5.38
  -5   8  -4   13.49    4.59
  -5   8  -4   10.23    5.34
   5   8   4   10.97    2.54
  -5  -8  -4    6.77    5.54
  -5   8  -4    7.97    4.14
   5   8   4   11.64    5.09
   5   8   4    5.73    4.32
  -6  -8  -4   28.35    7.85
  -6   8  -4   34.77    6.29
  -6   8  -4   39.51    6.46
  -6   8  -4   47.66    8.21
   6   8   4   33.45    7.89
   6   8   4   28.32    6.48
   7   8   4   32.63    7.84
  -7   8  -4   22.10    5.94
  -7  -8  -4   22.74    7.84
  -7   8  -4   29.07    6.54
  -7   8  -4   22.75    7.31
  -7   8  -4   26.05    6.03
  -8   8  -4    8.43    6.99
  -8  -8  -4    2.14    8.08
   8   8   4    1.02    5.72
  -8   8  -4    3.80    5.09
  -9  -8  -4    6.85    7.05
   9   8   4    2.13    6.51
  -9  -8  -4    1.00    7.95
  -9   8  -4    8.71    6.99
   9   9  -4   11.74    6.96
   9  -9  -4    6.73    7.51
   9   9  -4    0.49    7.64
   8   9  -4    4.21    6.43
   8   9  -4    1.03    6.59
   8  -9  -4   -4.86    3.63
   8  -9  -4    2.51    5.13
   7  -9  -4    5.70    5.81
   7  -9  -4    0.17    4.34
   7   9  -4   -4.59    4.91
   7   9  -4   12.16    6.45
   6   9  -4   31.94    7.20
   6  -9  -4   22.27    5.70
   6  -9  -4   19.77    6.62
   6   9  -4   16.39    6.13
   5   9  -4   -1.79    4.32
   5  -9  -4   -2.46    3.99
   5  -9  -4    4.97    3.65
   5   9  -4    1.80    4.03
   4  -9  -4    9.87    5.23
   4  -9  -4   15.58    4.39
   4  -9  -4   20.13    2.06
   4   9  -4   22.16    5.36
   4   9  -4    8.28    5.40
   3  -9  -4   16.54    2.98
   3  -9  -4    5.83    4.05
   3   9  -4   12.22    4.68
   3  -9  -4   15.30    3.92
  -3  -9   4    8.16    5.01
   3   9  -4   18.20    4.75
   2   9  -4   24.61    4.29
   2   9  -4   26.21    5.21
   2  -9  -4   20.50    4.20
   2  -9  -4   21.65    4.03
  -2  -9   4   24.46    5.43
   1  -9  -4  306.41   13.35
  -1  -9   4  307.08   15.19
   1   9  -4  294.79   14.71
   1  -9  -4  301.76   13.12
  -1  -9   4  331.18   13.83
  -1   9   4  299.12   12.93
   1   9  -4  308.46   13.09
   0  -9   4  297.63   14.86
   0   9  -4  310.69   12.09
   0   9  -4  273.68   13.94
   0  -9  -4  279.33   11.63
   0  -9   4  289.95   12.07
   0   9   4  295.32   11.90
   0   9  -4  308.00   15.27
   1  -9   4   70.70    7.14
  -1   9  -4   71.81    5.15
  -1  -9  -4   78.82    6.26
  -1   9  -4   89.93    7.99
   1   9   4   75.84    4.18
  -1  -9  -4   75.37    6.41
   1   9   4   78.03    4.33
   1  -9   4   87.84    5.02
  -1   9  -4   74.33    7.10
   2  -9   4   14.60    4.12
  -2   9  -4   13.48    2.69
  -2  -9  -4   18.82    4.14
  -2   9  -4   12.69    2.22
  -2   9  -4   17.50    4.48
  -2  -9  -4    2.00    3.30
  -2   9  -4    9.61    4.31
  -3   9  -4   75.78    5.64
  -3   9  -4   76.39    5.15
   3  -9   4   88.89    8.06
  -3   9  -4   73.21    7.66
  -3  -9  -4   69.10    7.32
  -3  -9  -4   64.71    7.41
  -4   9  -4   -5.99    3.66
  -4   9  -4    0.91    2.66
   4  -9   4   -0.67    3.01
  -4  -9  -4   -8.38    2.97
   4   9   4   -2.86    3.58
  -4  -9  -4   -7.95    3.89
  -5   9  -4   -8.20    2.87
  -5  -9  -4    0.75    4.19
  -5  -9  -4    1.43    4.49
  -5   9  -4   -4.73    4.15
   5   9   4    0.41    1.82
   5   9   4   -1.13    3.94
  -5   9  -4   -1.84    3.16
  -6  -9  -4    5.36    6.55
   6   9   4   22.25    6.61
  -6   9  -4   10.51    4.65
   6   9   4   18.17    5.30
  -6   9  -4   14.91    5.18
  -6   9  -4   18.88    7.08
  -6  -9  -4   19.43    6.44
   7   9   4   11.77    6.85
  -7   9  -4    7.12    4.84
  -7   9  -4   18.83    5.62
  -7  -9  -4   11.03    7.24
  -7   9  -4   11.89    6.53
  -8  -9  -4    8.58    8.31
   8   9   4   29.23    8.26
  -8   9  -4   16.09    7.40
  -8  -9  -4   23.74    7.68
  -9  -9  -4    0.64    8.39
  -9  -9  -4    4.63    6.98
   9   9   4   -3.06    6.26
  -9   9  -4   -4.27    6.45
   9  10  -4   34.22    9.65
   9  10  -4   27.21    9.15
   8 -10  -4    9.50    5.64
   8  10  -4   20.95    8.00
   8 -10  -4    5.97    7.20
   8  10  -4   18.99    7.59
   7 -10  -4   67.93    8.43
   7  10  -4   82.58   11.14
   7 -10  -4   60.22   10.13
   7  10  -4   66.56   10.15
   6 -10  -4   77.88    8.29
   6  10  -4   73.60    9.66
   6  10  -4   85.94   10.48
   6 -10  -4   79.13   10.39
   5  10  -4   43.52    7.89
   5 -10  -4   33.77    7.37
   5 -10  -4   38.63    5.89
   5  10  -4   44.07    7.51
   4  10  -4  258.79   15.56
   4 -10  -4  284.62   10.84
   4 -10  -4  276.73   15.57
   4  10  -4  262.94   14.53
   4 -10  -4  266.89   13.35
   3  10  -4   87.99    8.86
   3 -10  -4   82.48    5.90
  -3 -10   4   83.97    8.33
   3 -10  -4   84.69    7.97
   3  10  -4   89.58    7.70
   3 -10  -4   86.12    6.81
   2 -10  -4  656.63   24.23
   2 -10  -4  634.43   21.31
   2  10  -4  591.39   23.18
  -2 -10   4  610.54   25.74
   2  10  -4  582.93   24.73
   2 -10  -4  586.51   22.88
   1  10  -4    4.08    3.69
   1 -10  -4   -0.47    1.94
   1 -10  -4    4.11    2.84
  -1 -10   4    0.77    3.12
   1  10  -4    2.48    2.46
  -1 -10   4   -4.85    3.29
   1 -10  -4    4.08    2.82
   0 -10   4  662.45   27.95
   0 -10  -4  714.17   26.28
   0 -10   4  700.75   24.38
   0 -10  -4  695.93   24.23
   0  10  -4  667.74   26.92
   0  10   4  695.82   24.29
   0 -10  -4  703.30   25.62
   0  10  -4  714.85   24.23
   1 -10   4   74.35    7.76
   1  10   4   92.70    4.96
  -1 -10  -4   89.96    7.09
  -1 -10  -4   81.38    7.07
   1 -10   4   89.58    5.20
  -1  10  -4   80.42    7.69
   1  10   4   86.93    4.97
  -1  10  -4   97.83    5.52
  -2 -10  -4    2.22    3.23
  -2 -10  -4   -1.07    2.91
   2 -10   4    0.30    3.22
  -2  10  -4    1.61    3.63
  -2  10  -4   -1.20    2.12
  -2  10  -4    1.04    1.57
  -3 -10  -4  196.24   12.10
  -3  10  -4  201.85    9.13
  -3  10  -4  206.39    8.76
   3 -10   4  196.68   12.14
  -3 -10  -4  187.36   12.43
  -4  10  -4   30.17    4.28
  -4 -10  -4   32.65    7.03
   4 -10   4   29.07    6.07
  -4  10  -4   29.77    6.37
   4  10   4   31.95    5.96
  -4 -10  -4   26.74    5.99
  -5 -10  -4   31.50    7.07
  -5  10  -4   23.07    6.39
  -5  10  -4   33.18    6.12
   5  10   4   39.26    7.02
  -5  10  -4   25.21    4.67
  -5 -10  -4   19.71    6.66
  -6  10  -4   -2.68    4.62
  -6  10  -4    1.21    3.87
  -6  10  -4   -1.03    3.28
  -6 -10  -4   -0.12    4.76
  -6 -10  -4   -4.29    3.77
   6  10   4   -1.50    4.87
  -7 -10  -4   23.81    7.44
  -7  10  -4   35.39    7.76
  -7  10  -4   23.18    5.88
   7  10   4   26.35    7.82
  -7 -10  -4   25.90    8.69
  -7  10  -4   22.86    5.96
  -8 -10  -4    5.26    6.52
  -8  10  -4    1.94    6.59
   8  10   4   -4.05    6.25
  -8 -10  -4    1.35    7.54
  -9 -10  -4   -0.93    8.59
  -9  10  -4   -3.13    6.71
   9  11  -4   12.02    7.92
   8 -11  -4    1.50    6.71
   8  11  -4   -4.37    5.27
   8  11  -4   17.07    7.17
   7 -11  -4   20.71    7.51
   7  11  -4   24.07    7.90
   7  11  -4   28.78    7.90
   7 -11  -4   21.08    5.99
   6 -11  -4   26.42    5.94
   6 -11  -4   32.18    8.09
   6  11  -4   46.05    8.58
   6  11  -4   27.22    6.90
   5 -11  -4    9.88    3.92
   5 -11  -4   17.50    5.85
   5  11  -4    8.86    4.92
   5  11  -4   18.17    6.27
   4  11  -4   33.42    6.15
   4 -11  -4   29.75    4.98
   4  11  -4   35.66    7.06
   4 -11  -4   34.29    6.85
   4 -11  -4   36.54    3.70
   3 -11  -4    3.04    4.09
   3 -11  -4    0.19    2.94
   3  11  -4    6.28    4.76
   3 -11  -4    0.14    2.76
  -3 -11   4    2.02    4.52
   3  11  -4    2.87    3.73
   2 -11  -4   59.12    3.44
   2 -11  -4   66.11    6.84
   2 -11  -4   68.60    6.00
   2  11  -4   71.92    7.83
   2  11  -4   58.71    5.88
  -2 -11   4   67.70    8.10
   1  11  -4  215.25   13.05
  -1 -11   4  234.16   14.02
   1 -11  -4  246.50   10.45
   1  11  -4  241.24   10.93
   1 -11  -4  247.93   11.61
   1 -11  -4  222.01   11.29
   0  11  -4    5.72    2.48
   0  11   4    3.99    2.48
   0 -11   4    2.24    2.45
   0 -11   4    1.85    4.08
   0 -11  -4    9.06    3.45
   0 -11  -4    4.77    2.94
   0 -11  -4    4.62    2.58
   0  11  -4    8.50    4.05
  -1 -11  -4  357.87   16.20
   1  11   4  336.71   12.96
  -1  11  -4  343.56   13.05
   1 -11   4  342.06   17.52
   1  11   4  354.78   13.00
   1 -11   4  356.16   13.02
  -2 -11  -4  225.40   11.98
  -2  11  -4  227.82    8.56
   2 -11   4  222.59   13.08
  -2 -11  -4  204.67   12.59
  -2  11  -4  219.53    9.05
   2  11   4  210.64    7.89
  -2  11  -4  207.02   12.87
  -3 -11  -4  141.27   11.10
  -3  11  -4  140.00    6.56
  -3  11  -4  147.49   10.90
   3 -11   4  111.36    9.46
  -3  11  -4  126.34    6.87
  -3 -11  -4  121.46    9.48
  -4  11  -4   -1.03    2.29
  -4  11  -4   -1.09    2.39
   4 -11   4    1.34    3.83
  -4 -11  -4   -4.84    3.50
   4  11   4   -2.55    3.53
  -4 -11  -4  -11.47    3.71
  -4  11  -4    0.73    4.68
  -5  11  -4    1.14    4.84
  -5 -11  -4    7.34    4.77
  -5  11  -4    7.13    3.49
   5  11   4    8.16    4.61
  -5 -11  -4    0.21    5.11
  -6 -11  -4    5.96    4.94
  -6 -11  -4   13.64    6.59
  -6  11  -4    7.62    4.84
  -6  11  -4    7.60    4.32
   6  11   4    5.97    5.22
  -6  11  -4   -2.36    4.75
  -7 -11  -4   16.87    8.28
   7  11   4   25.58    7.49
  -7  11  -4   15.34    6.59
  -7 -11  -4   36.92    8.56
  -8 -11  -4    2.09    5.82
   8  11   4   -0.53    6.48
  -8  11  -4  -13.08    4.44
  -8 -11  -4   -1.50    7.48
  -9  11  -4    0.31    6.75
  -9 -11  -4   -5.13    8.32
   8  12  -4   30.96    8.60
   8  12  -4   25.63    8.56
   8 -12  -4   18.56    8.41
   7  12  -4   25.92    7.89
   7 -12  -4   38.29    9.19
   7 -12  -4   25.06    6.44
   7  12  -4   31.04    7.89
   6  12  -4   58.76    9.22
   6  12  -4   60.80    9.70
   6 -12  -4   68.20    7.58
   6 -12  -4   57.60    9.61
   5 -12  -4   37.55    5.72
   5  12  -4   34.10    7.38
   5 -12  -4   17.79    6.60
   5  12  -4   39.98    7.39
   4 -12  -4  100.75   10.15
   4 -12  -4   93.32    7.79
  -4 -12   4   99.62   10.22
   4  12  -4  118.81    9.38
   4  12  -4  119.67   10.56
   4 -12  -4  123.15    7.10
   3 -12  -4  131.39    8.24
   3  12  -4  124.64    8.97
   3  12  -4  145.30   11.44
   3 -12  -4  132.34    8.45
   3 -12  -4  131.52    9.87
  -3 -12   4  143.22   11.31
   2  12  -4  208.93   12.71
   2 -12  -4  194.89   10.33
   2 -12  -4  208.90   11.84
   2  12  -4  189.25   10.59
  -2 -12   4  216.66   13.71
   1 -12  -4    5.72    3.32
   1 -12  -4   -0.98    2.11
   1  12  -4   -4.46    3.41
   1  12  -4    0.39    2.64
  -1 -12   4    0.80    4.39
   1 -12  -4    0.44    2.88
   0 -12   4  179.00   12.32
   0  12   4  202.44    9.73
   0  12  -4  177.23    8.48
   0  12   4  186.48    9.24
   0 -12  -4  189.15   10.11
   0 -12  -4  198.58   10.23
   0 -12   4  175.51    8.93
   0  12  -4  185.90   11.82
  -1 -12  -4    2.86    2.43
   1 -12   4    3.89    4.24
  -1  12  -4    7.49    2.22
   1 -12   4    8.73    2.16
  -1  12  -4   10.48    4.63
  -1 -12  -4    5.46    3.67
   1  12   4    3.89    2.33
   1  12   4    8.43    2.47
   2 -12   4   35.38    6.37
  -2 -12  -4   33.44    5.96
  -2  12  -4   36.81    3.33
  -2  12  -4   37.70    3.01
   2  12   4   38.76    2.85
   2  12   4   34.35    2.94
  -2 -12  -4   24.24    5.13
  -2  12  -4   34.08    6.76
   3 -12   4  161.41   11.44
  -3  12  -4  156.13    6.93
  -3 -12  -4  158.32   11.69
  -3  12  -4  156.48   11.58
  -3 -12  -4  160.96   10.80
  -3  12  -4  152.57    7.31
  -4  12  -4    2.42    2.68
  -4  12  -4    2.98    5.01
  -4 -12  -4    4.17    4.43
  -4 -12  -4   -3.48    4.65
   4 -12   4    3.32    4.28
  -5  12  -4    2.41    3.12
   5  12   4    0.45    4.23
  -5  12  -4   -3.58    5.17
  -5 -12  -4   -2.41    4.07
  -5 -12  -4   -4.45    4.27
   6  12   4    5.45    5.27
  -6  12  -4   -4.73    5.30
  -6 -12  -4    8.98    5.52
  -6 -12  -4    6.03    6.62
  -7 -12  -4   -0.93    5.90
   7  12   4   -4.73    5.32
  -7  12  -4    2.17    6.10
  -7 -12  -4   -0.25    4.93
   8  12   4   -2.35    5.77
  -8 -12  -4    3.79    6.20
  -8  12  -4   -9.32    5.55
  -8 -12  -4   -7.88    6.90
   8  13  -4   10.12    7.60
   8  13  -4    0.34    6.50
   8 -13  -4    2.20    6.96
   7  13  -4    6.66    6.65
   7  13  -4   17.61    7.10
   7 -13  -4    1.52    5.87
   6  13  -4  100.99   11.44
   6 -13  -4   83.93    8.18
   6 -13  -4   82.68   10.99
   6  13  -4   75.89   10.20
   5  13  -4   22.05    6.99
   5 -13  -4   39.91    7.79
   5  13  -4   46.38    7.92
   5 -13  -4   44.26    5.89
  -4 -13   4   79.99    9.80
   4 -13  -4  127.65   11.00
   4 -13  -4  105.16    7.76
   4 -13  -4  109.53    7.35
   4  13  -4   89.62   10.21
   4  13  -4   97.41    9.18
   3  13  -4   14.09    4.92
   3 -13  -4   26.61    4.69
  -3 -13   4   24.34    6.77
   3 -13  -4   31.29    6.34
   3 -13  -4   24.74    4.24
   3  13  -4   16.44    5.73
   2  13  -4    7.17    3.53
  -2 -13   4    7.53    5.71
   2 -13  -4    1.23    3.24
   2  13  -4    7.05    4.53
   2 -13  -4    1.72    3.12
  -1 -13   4  100.79    9.81
   1  13  -4  101.00    9.34
   1  13  -4   84.27    6.48
   1 -13  -4  100.29    7.30
   1 -13  -4  102.18    6.32
   1 -13  -4   96.36    7.48
   0 -13  -4  116.78    8.33
   0 -13  -4  126.97    8.25
   0 -13   4   95.64    9.87
   0  13  -4  120.73    9.86
   0  13   4  139.74    7.83
   0 -13   4  136.34    7.27
   0  13  -4  130.37    6.69
   1  13   4  526.83   18.95
  -1 -13  -4  502.05   21.00
  -1  13  -4  523.22   23.10
  -1 -13  -4  489.32   21.97
  -1  13  -4  545.18   17.81
   1  13   4  509.79   18.86
   1 -13   4  547.33   17.97
   1 -13   4  479.89   23.45
  -2 -13  -4  168.83   11.47
  -2  13  -4  156.05    6.15
  -2  13  -4  163.79    6.49
   2  13   4  163.30    7.11
  -2 -13  -4  148.85   10.17
  -2  13  -4  143.34   11.05
   2 -13   4  156.58   11.53
   2  13   4  161.22    7.33
  -3 -13  -4  134.57   11.26
  -3  13  -4  141.85   11.26
  -3  13  -4  126.62    6.10
  -3  13  -4  122.94    5.66
  -3 -13  -4  114.03    9.44
   3 -13   4  145.67   10.95
   4 -13   4   -0.53    4.13
  -4  13  -4    0.49    2.36
  -4  13  -4   -2.06    4.61
  -4 -13  -4   -4.53    3.82
  -4 -13  -4   -7.00    4.31
  -5 -13  -4   19.57    6.14
  -5  13  -4   15.59    6.98
   5 -13   4   23.99    6.24
   5  13   4   18.83    5.96
  -5 -13  -4   18.28    7.03
   6  13   4   51.36    9.08
  -6  13  -4   53.71    9.96
  -6 -13  -4   47.67    8.97
  -6 -13  -4   31.46    8.28
   7  13   4   -5.54    5.13
  -7 -13  -4    0.56    5.01
  -7  13  -4    0.46    6.62
  -7 -13  -4   -4.13    6.35
   8  13   4   15.89    7.86
  -8  13  -4   13.83    8.21
  -8 -13  -4   18.14    9.89
  -8 -13  -4   22.07    7.98
   8  14  -4   15.08    8.20
   8  14  -4   47.13   10.28
   8 -14  -4   45.08   10.92
   7 -14  -4    3.94    6.50
   7  14  -4   23.44    7.79
   7  14  -4   26.09    7.90
   6  14  -4   55.43    9.57
   6 -14  -4   66.78   10.67
   6  14  -4   56.90    9.52
   5 -14  -4   23.40    5.05
   5  14  -4   20.76    6.30
   5 -14  -4   27.74    7.74
   5  14  -4   31.16    7.01
  -4 -14   4    1.38    5.02
   4 -14  -4    3.49    3.23
   4 -14  -4   -0.23    3.09
   4  14  -4   -2.13    4.73
   4 -14  -4    0.45    4.58
   4  14  -4    6.85    4.70
   3 -14  -4  206.93   10.66
   3 -14  -4  215.04   11.71
   3  14  -4  231.54   12.49
  -3 -14   4  192.64   13.95
   3 -14  -4  218.33   13.44
   3  14  -4  200.84   13.59
   2  14  -4   80.45    9.18
   2 -14  -4   82.68    6.71
   2 -14  -4   67.72    7.61
   2  14  -4   79.50    6.82
  -2 -14   4   96.48   10.22
   1  14  -4   48.97    7.56
   1 -14  -4   58.41    4.88
   1  14  -4   61.09    5.37
  -1  14   4   41.04    5.65
   1 -14  -4   55.01    6.05
   1 -14  -4   57.29    5.83
  -1 -14   4   60.26    8.84
   0 -14   4  228.69   15.09
   0 -14   4  245.80   10.76
   0 -14  -4  259.59   12.65
   0  14  -4  224.14   14.14
   0  14  -4  256.15   10.41
   0  14   4  239.91   11.73
   0 -14  -4  269.56   12.69
   1 -14   4    4.08    4.69
  -1  14  -4   10.89    2.02
  -1 -14  -4   10.66    4.63
   1  14   4   12.33    3.11
   1  14   4   12.50    3.12
   1 -14   4   15.95    2.31
  -1 -14  -4    8.47    4.07
  -1  14  -4   11.31    5.26
  -2 -14  -4   47.20    6.97
   2  14   4   47.06    4.15
  -2  14  -4   52.08    7.77
   2 -14   4   55.30    8.07
   2  14   4   46.85    3.77
  -2 -14  -4   43.34    6.07
   3  14   4  126.14    5.35
  -3 -14  -4  119.88   10.98
  -3 -14  -4  100.88    9.50
   3 -14   4  140.51   11.29
  -3  14  -4  140.16   11.95
  -4 -14  -4   -0.62    4.44
  -4  14  -4    1.87    5.10
  -4 -14  -4   -1.14    5.39
   4 -14   4    0.71    4.40
  -5 -14  -4   -0.23    5.71
   5  14   4    8.54    5.21
   5 -14   4    2.89    4.83
  -5 -14  -4    7.53    5.11
  -5  14  -4    4.55    5.83
   6  14   4    7.03    5.81
  -6  14  -4    5.66    6.13
  -6 -14  -4    4.61    5.67
  -6 -14  -4    1.58    5.57
  -7 -14  -4  -15.87    5.30
  -7 -14  -4    4.90    6.01
   7  14   4    6.52    6.49
  -7  14  -4   -0.56    6.04
  -8  14  -4   -5.01    6.92
  -8 -14  -4    2.89    7.84
  -8 -14  -4   14.23    7.13
   8  14   4    9.05    7.56
   8  15  -4    1.85    6.15
   7 -15  -4   31.29    8.67
   7  15  -4    7.72    6.64
   7  15  -4    6.26    6.30
   6 -15  -4   17.30    6.48
   6  15  -4    3.02    5.26
   6  15  -4    4.60    6.27
   5  15  -4   45.54    8.03
   5 -15  -4   35.46    8.14
  -5 -15   4   44.50    8.62
   5  15  -4   44.82    8.66
   4 -15  -4   12.60    5.50
   4 -15  -4   17.33    4.41
  -4 -15   4   21.12    7.32
   4  15  -4   16.13    6.46
   4  15  -4   29.41    6.27
   4 -15  -4   16.99    4.69
   3  15  -4   35.75    7.62
   3 -15  -4   31.77    5.67
  -3 -15   4   36.27    8.11
   3 -15  -4   45.62    7.42
   3  15  -4   23.80    5.58
   3 -15  -4   40.51    4.79
   2  15  -4    1.97    3.43
   2  15  -4   -1.51    4.51
   2 -15  -4    1.60    3.78
   2 -15  -4    4.06    3.36
  -2 -15   4   -3.14    5.41
   1 -15  -4   17.44    3.54
   1 -15  -4   20.23    4.36
  -1 -15   4   19.11    6.72
   1  15  -4    2.63    5.18
   1 -15  -4   19.16    4.75
   1  15  -4   18.77    3.67
  -1  15   4   21.81    4.65
   0 -15  -4  132.37    8.90
   0  15  -4  133.64    6.84
   0  15  -4  120.69   10.79
   0 -15  -4  135.30    8.98
   0  15   4  134.31    8.57
   0 -15   4  140.85    7.52
   0 -15   4  124.84   11.53
   1  15   4  413.94   16.55
   1 -15   4  429.56   14.08
   1 -15   4  413.51   21.38
  -1  15  -4  396.65   20.26
   1  15   4  421.85   16.50
  -1 -15  -4  380.94   17.73
  -1 -15  -4  409.53   19.17
   2 -15   4  139.02   11.95
  -2 -15  -4  135.09   10.80
  -2  15  -4  129.92   11.48
   2  15   4  120.25    7.07
  -3 -15  -4  114.45    9.84
  -3 -15  -4  106.61   10.72
   3 -15   4  110.10   10.85
  -3  15  -4  112.68   11.26
  -4 -15  -4   -4.23    4.98
  -4  15  -4   -6.01    4.34
  -4 -15  -4   -3.38    4.10
   4 -15   4    3.89    4.68
  -5 -15  -4   15.88    7.66
  -5  15  -4   17.47    6.93
   5 -15   4   19.73    6.27
  -5 -15  -4   22.87    6.68
  -6 -15  -4   34.77    9.26
  -6 -15  -4   25.54    7.77
   6  15   4   43.42    8.62
  -6  15  -4   24.37    7.83
  -7  15  -4    3.33    6.35
  -7 -15  -4   -1.94    6.10
  -7 -15  -4   -8.84    6.32
   7  15   4   -1.77    5.35
   8  15   4   36.16    9.78
  -8 -15  -4   40.56    9.85
  -8 -15  -4   34.46   11.14
  -8  15  -4   32.00   10.22
   8  16  -4    8.55    7.68
   7  16  -4   34.96    8.69
  -7 -16   4    6.24    7.93
   7 -16  -4   25.87    8.87
   7  16  -4   27.76    8.13
  -6 -16   4   31.45    8.45
   6  16  -4   41.86    9.22
   6 -16  -4   35.03    8.94
   6  16  -4   38.62    8.40
  -5 -16   4   29.23    8.65
   5  16  -4   24.30    7.43
   5 -16  -4   39.38    8.93
   5  16  -4   25.88    6.90
   4  16  -4  125.10   10.55
  -4 -16   4  137.27   13.29
   4 -16  -4  138.29   12.44
   4  16  -4  134.53   12.33
   3 -16  -4  107.46   10.28
   3 -16  -4   91.79    7.02
   3  16  -4  125.55   11.54
  -3 -16   4   88.32   10.78
   3 -16  -4  118.28    9.26
   3  16  -4   99.19    8.61
   2 -16  -4  267.50   12.52
   2  16  -4  267.87   13.11
   2  16  -4  281.78   16.64
   2 -16  -4  280.49   14.97
  -2 -16   4  267.77   17.02
  -2  16   4  249.10   14.23
  -1 -16   4  113.77   11.82
   1 -16  -4  117.28    8.15
   1  16  -4  117.90    7.36
   1 -16  -4  125.70    8.42
  -1  16   4  113.86    8.64
   1  16  -4  115.00   11.18
   0 -16  -4  152.05    9.48
   0  16  -4  142.66    7.03
   0 -16  -4  148.69    9.83
   0  16  -4  149.25   12.29
   0  16   4  137.43    9.16
   0 -16   4  145.70   12.29
   1  16   4   31.46    4.79
   1 -16   4   18.77    6.46
  -1  16  -4   18.83    6.10
  -1 -16  -4   39.99    5.77
  -1 -16  -4   27.21    5.83
  -2  16  -4   32.55    7.51
  -2 -16  -4   32.42    6.73
   2  16   4   41.05    4.59
  -2 -16  -4   33.06    5.94
   2 -16   4   51.30    8.20
  -3 -16  -4   45.66    7.50
  -3 -16  -4   57.35    8.61
   3 -16   4   49.16    8.38
  -3  16  -4   58.85    9.06
  -4  16  -4   30.32    7.93
  -4 -16  -4   31.90    7.91
   4 -16   4   41.27    8.06
  -4 -16  -4   37.94    7.24
  -5 -16  -4    1.88    4.68
  -5  16  -4   10.58    6.83
  -5 -16  -4    1.22    6.25
   5 -16   4    9.08    5.31
  -6 -16  -4   15.39    6.95
  -6 -16  -4   -1.33    5.90
  -6  16  -4   20.81    7.58
  -7 -16  -4   -1.10    6.53
   7  16   4   -4.98    5.98
  -7 -16  -4    2.24    7.51
  -7  16  -4    2.80    6.30
  -8 -16  -4   -4.58    8.55
   7 -17  -4   15.76    8.00
  -7 -17   4    4.65    8.21
   7  17  -4    5.02    6.73
   7  17  -4   20.81    7.84
  -6 -17   4   36.79   10.10
   6  17  -4   64.62    9.88
   6  17  -4   47.69    9.59
   6 -17  -4   19.63    7.93
  -5 -17   4   39.49    9.56
   5 -17  -4   28.70    7.46
   5  17  -4   31.62    8.02
   5  17  -4   32.02    7.28
   4  17  -4   60.56    8.09
   4  17  -4   83.76   10.44
  -4 -17   4   73.43   10.71
   4 -17  -4  102.39   11.01
   3  17  -4    0.50    3.83
   3 -17  -4    3.60    4.21
   3  17  -4   -1.52    5.40
  -3 -17   4    5.69    6.14
   3 -17  -4    1.90    4.52
   2  17  -4   -0.34    4.55
   2  17  -4   -2.31    3.26
   2 -17  -4    0.29    3.34
   2 -17  -4    1.13    3.91
  -2 -17   4   -6.21    5.78
  -2  17   4   -0.75    4.04
   1 -17  -4   32.07    4.82
   1 -17  -4   53.12    5.75
  -1 -17   4   43.58    8.75
   1  17  -4   43.43    4.72
   1  17  -4   44.45    8.45
  -1  17   4   41.92    6.15
   0  17  -4   82.98    9.84
   0 -17  -4   86.17    7.57
   0  17   4   85.39    7.35
   0 -17  -4   78.43    7.13
   0 -17   4   67.09    9.77
   0  17  -4   73.69    4.93
   1  17   4  399.08   16.74
  -1  17  -4  385.80   20.46
   1 -17   4  363.56   20.88
  -1 -17  -4  400.58   18.00
  -1 -17  -4  389.29   18.87
  -2 -17  -4   33.80    6.14
   2  17   4   23.54    4.22
  -2 -17  -4   42.91    7.04
   2 -17   4   27.57    7.70
  -2  17  -4   29.37    7.35
  -3 -17  -4  129.72   12.06
  -3 -17  -4  138.64   10.64
   3 -17   4  145.64   12.88
  -3  17  -4  137.12   13.09
  -4  17  -4    4.17    6.23
  -4 -17  -4   10.29    6.19
   4 -17   4   10.57    4.77
  -4 -17  -4    1.20    4.34
   5 -17   4   12.60    6.26
  -5 -17  -4   14.17    6.03
  -5 -17  -4    3.74    6.77
  -5  17  -4   24.22    8.12
  -6 -17  -4   20.31    8.18
  -6  17  -4   22.16    8.76
  -6 -17  -4   23.56    7.60
  -7 -17  -4    4.22    8.06
  -7 -17  -4   -4.16    6.33
  -7  17  -4   -1.19    7.00
   7  18  -4   10.03    7.78
   7 -18  -4   20.78    8.88
  -6 -18   4   18.04    9.12
   6 -18  -4   19.22    7.76
   6  18  -4   26.20    8.68
   6  18  -4   19.15    7.36
   5 -18  -4   56.38   10.09
   5  18  -4   52.14    8.47
   5  18  -4   70.08   10.53
  -5 -18   4   56.87   10.68
  -4 -18   4    8.51    7.07
   4  18  -4   23.71    6.15
   4  18  -4   15.37    6.94
   4 -18  -4   20.13    6.63
  -3 -18   4   40.35    9.01
   3 -18  -4   31.41    7.24
  -3  18   4   40.38    7.44
   3  18  -4   27.29    5.50
   3 -18  -4   40.49    6.76
   3  18  -4   28.82    8.07
  -2 -18   4   13.53    7.04
   2  18  -4   14.26    4.41
  -2  18   4   10.04    4.89
   2  18  -4   20.60    6.84
   1 -18  -4  127.16    8.15
  -1  18   4   90.71    8.60
   1  18  -4   96.24    6.77
   1  18  -4  109.78   11.17
  -1 -18   4   92.73   11.36
   0  18   4    2.32    3.81
   0 -18   4    6.51    5.67
   0 -18  -4    4.05    4.08
   0  18  -4    5.42    5.88
   0 -18  -4    6.08    4.64
  -1 -18  -4   82.23    8.64
   1  18   4   88.09    7.44
  -1  18  -4   74.82   10.14
  -1 -18  -4   96.36    8.26
   1 -18   4   79.57   10.71
   2 -18   4   19.39    6.53
  -2  18  -4   24.49    7.04
  -2 -18  -4   22.35    5.63
  -2 -18  -4   25.01    6.71
  -3 -18  -4    2.50    2.35
   3 -18   4    5.14    5.26
  -3  18  -4   -1.29    5.42
  -3 -18  -4    4.01    5.79
  -4 -18  -4   52.93    9.70
   4 -18   4   64.56    9.82
  -4 -18  -4   48.34    8.34
  -4  18  -4   57.08   10.20
   5 -18   4    0.19    5.14
  -5 -18  -4    2.24    4.77
  -5 -18  -4   -0.46    5.71
  -5  18  -4    0.93    5.99
  -6 -18  -4    3.18    7.51
  -6 -18  -4    1.55    5.89
  -6  18  -4    1.14    6.79
  -7 -18  -4    4.09    7.44
  -7  18  -4   -5.48    7.10
  -7 -18  -4    7.26    6.96
   7  19  -4   -0.86    6.55
   6  19  -4    5.01    5.99
   6 -19  -4    9.85    7.36
   6  19  -4   13.30    7.51
  -5 -19   4   18.81    8.16
   5  19  -4   15.73    6.48
   5 -19  -4   16.28    7.45
   5  19  -4   13.62    7.49
   4  19  -4   23.71    7.97
  -4  19   4   11.57    5.79
   4  19  -4   15.16    5.44
  -4 -19   4   19.11    8.23
   4 -19  -4   15.02    6.84
   3 -19  -4    1.87    5.19
   3 -19  -4   -5.05    4.32
  -3  19   4   10.05    5.55
   3  19  -4   -1.62    4.84
  -3 -19   4    7.95    6.99
   3  19  -4   -0.71    3.56
   2  19  -4   -0.49    3.30
   2  19  -4   12.51    6.69
  -2 -19   4    1.05    6.42
  -2  19   4    6.28    4.46
   1  19  -4   20.48    7.05
  -1 -19   4   26.70    7.64
  -1  19   4   35.15    6.22
   0  19  -4   -1.89    4.93
   0 -19  -4   10.19    4.37
   0 -19  -4    2.36    4.86
   0  19   4    9.24    4.70
   0 -19   4    3.54    5.08
  -1 -19  -4  130.14   11.01
  -1 -19  -4  137.75    9.66
   1 -19   4  146.21   13.73
  -1  19  -4  123.15   12.37
   1  19   4  127.10    9.45
   2 -19   4    2.10    5.22
  -2  19  -4    9.38    5.85
  -2 -19  -4    2.55    5.47
  -2 -19  -4    5.87    4.68
   3 -19   4   16.35    6.27
  -3 -19  -4   20.39    6.00
  -3  19  -4   22.73    7.38
  -3 -19  -4   21.17    7.57
  -4  19  -4    3.93    5.92
  -4 -19  -4    6.31    5.26
  -4 -19  -4   -8.80    5.69
   4 -19   4    4.85    5.35
  -5 -19  -4   -4.01    6.31
  -5 -19  -4    9.05    6.12
  -5  19  -4    3.65    6.67
   5 -19   4   12.44    6.32
  -6  19  -4    7.51    7.82
  -6 -19  -4   23.64    7.53
  -6 -19  -4   -5.85    7.48
  -7 -19  -4  -19.38    6.39
  -7 -19  -4   -5.13    5.29
   6 -20  -4    7.89    7.54
   6  20  -4   18.84    7.30
  -6  20   4   13.52    6.68
  -5 -20   4    7.99    7.77
   5  20  -4   24.03    7.23
  -5  20   4    9.82    6.65
   5  20  -4   11.81    7.54
   5 -20  -4   15.48    7.12
   4  20  -4    6.32    4.88
  -4 -20   4   -5.73    6.90
   4 -20  -4   -6.81    4.74
   4  20  -4    2.89    6.25
  -4  20   4    4.80    5.58
  -3  20   4    9.11    5.46
   3 -20  -4   18.12    6.56
   3  20  -4   15.19    7.21
  -3 -20   4    0.90    7.35
   3  20  -4   13.49    4.92
  -2 -20   4    0.40    5.87
  -2  20   4   -0.85    4.45
   2  20  -4    1.08    6.01
   2 -20  -4   -7.22    5.47
  -1 -20   4   64.68   10.65
   1  20  -4   63.34   10.19
  -1  20   4   68.26    8.00
   0 -20   4    7.92    6.07
   0  20  -4    4.26    6.15
   0  20   4    5.53    4.25
  -1 -20  -4   18.33    5.20
  -1  20  -4   23.73    7.50
  -1 -20  -4    9.41    5.96
   1 -20   4   19.36    7.57
   1  20   4    3.72    4.67
  -2 -20  -4   28.63    7.43
  -2  20  -4   27.04    8.12
   2 -20   4   33.53    7.94
  -2 -20  -4   20.71    5.26
  -3  20  -4   -2.52    4.98
  -3 -20  -4   11.12    5.13
  -3 -20  -4  -12.33    4.97
   3 -20   4    9.21    6.04
  -4  20  -4   28.75    9.01
  -4 -20  -4   47.83    8.52
   4 -20   4   44.22    9.03
  -4 -20  -4   22.00    8.44
   5 -20   4   14.12    6.91
  -5  20  -4   -7.86    6.24
  -5 -20  -4   10.16    5.44
  -5 -20  -4   11.01    7.42
  -6  20  -4   17.87    8.94
  -6 -20  -4    9.28    6.58
  -6 -20  -4    6.00    8.79
  -6  21   4    2.77    6.53
   6  21  -4   11.22    6.71
   6 -21  -4    9.64    7.42
   5  21  -4   -2.47    5.11
   5  21  -4   -6.67    5.99
   5 -21  -4   -6.87    5.17
  -5  21   4    1.14    5.01
  -4 -21   4    2.42    7.22
   4  21  -4    3.28    6.77
   4  21  -4   -5.44    4.24
  -4  21   4    0.80    5.11
   3  21  -4    7.87    7.24
  -3 -21   4   11.34    7.88
   3 -21  -4   10.12    6.34
  -3  21   4    4.99    5.33
  -2 -21   4    7.63    6.93
   2  21  -4    8.63    6.35
   2 -21  -4   -7.87    5.51
  -2  21   4    5.78    5.36
  -1 -21   4    5.56    6.75
  -1  21   4   -0.94    4.56
   1  21  -4   -8.23    5.29
   0  21   4   -2.66    4.20
   0 -21   4   -1.43    5.99
   0  21  -4   -2.00    5.34
   1 -21   4   45.28    9.86
  -1 -21  -4   48.95    8.33
  -1  21  -4   57.36   10.04
   2 -21   4    1.94    5.62
  -2 -21  -4    4.77    4.50
  -2  21  -4    6.39    6.36
  -2 -21  -4    0.98    6.08
  -3 -21  -4   72.49    8.93
  -3  21  -4   77.38   11.82
   3 -21   4   55.02   10.13
  -3 -21  -4   61.00   10.31
  -4 -21  -4    2.15    6.78
  -4 -21  -4    6.05    2.99
  -4  21  -4   -0.62    6.49
   4 -21   4    9.73    6.54
  -5 -21  -4    3.01    7.42
   5 -21   4   21.29    7.42
  -5 -21  -4    8.64    6.65
  -5  21  -4   -0.86    7.06
  -6 -21  -4    5.45    9.31
  -6 -21  -4   24.00    8.24
  -6  21  -4   23.76    9.26
   6  22  -4   -0.66    6.39
  -6  22   4    0.38    6.30
  -5  22   4   30.33    8.34
   5  22  -4    7.80    7.55
  -4  22   4    7.89    5.90
   4  22  -4    3.75    6.96
  -3 -22   4   32.45    9.54
   3  22  -4   13.55    7.28
  -3  22   4   21.65    7.15
   2 -22  -4    1.87    6.50
  -2  22   4    5.14    5.37
   2  22  -4    3.77    6.83
  -2 -22   4   -9.98    6.20
  -1 -22   4   70.33   11.32
  -1  22   4   87.67    9.30
   1  22  -4   56.54   10.71
   0  22   4    1.49    5.00
   0 -22   4   -1.23    5.08
   0  22  -4    5.91    6.60
  -1  22  -4   30.34    8.76
   1 -22   4   29.42    8.58
   2 -22   4   20.42    7.68
  -2  22  -4    8.59    6.98
  -2 -22  -4    7.29    7.08
  -3 -22  -4    7.51    5.27
  -3 -22  -4    8.43    8.34
  -3  22  -4    7.15    6.90
   3 -22   4    0.98    5.50
  -4 -22  -4   32.05   10.20
  -4 -22  -4   37.62    8.38
  -4  22  -4   29.53    9.00
   4 -22   4   38.84    9.17
  -5 -22  -4    6.74    6.48
  -5  22  -4    7.23    7.90
  -5 -22  -4  -14.52    6.53
   5 -22   4   -1.18    6.26
  -5  23   4   15.31    7.39
  -4  23   4    7.37    6.06
   4  23  -4   -3.56    6.86
   3  23  -4   -2.17    6.86
  -3  23   4   -5.71    4.92
   2 -23  -4   -2.61    6.45
   2  23  -4   10.97    7.57
  -2  23   4   -1.03    5.17
   1  23  -4    6.96    7.12
  -1 -23   4   -4.50    7.67
  -1  23   4   10.89    5.70
   0 -23   4    6.07    7.28
   0  23  -4   -0.15    6.27
  -1  23  -4   15.83    8.04
   1 -23   4   27.01    8.87
   2 -23   4   10.61    7.55
  -2 -23  -4   -7.41    6.67
  -2  23  -4   12.73    7.26
  -3  23  -4   23.36    8.51
   3 -23   4   16.59    7.40
  -3 -23  -4    9.97    8.27
  -4  23  -4    7.00    7.17
  -4 -23  -4    2.94    8.22
  -5 -23  -4   -6.14    9.11
  -5 -23  -4    9.73    6.78
  -5  24   4   17.26    8.21
  -4  24   4   -0.71    6.53
   4  24  -4   -2.16    7.68
  -3  24   4   19.42    7.54
   3  24  -4   29.32   10.21
   2  24  -4    2.78    6.86
  -2  24   4   13.01    6.80
   2 -24  -4    0.29    7.56
  -1  24   4   90.92   10.39
   1  24  -4   84.51   12.74
   0  24  -4   -1.94    6.95
  -1  24  -4   -1.30    7.06
  -2  24  -4   12.59    7.63
  -3  24  -4    1.60    6.88
  -3 -24  -4  -17.91    6.46
  -4  24  -4   32.65    9.98
  -4 -24  -4   19.02   10.40
  -4  25   4   10.62    7.30
  -3  25   4   -2.80    6.18
   3  25  -4    1.03    7.70
   2  25  -4   -0.97    7.58
  -2  25   4   -1.39    6.18
   1 -25  -4   10.30    9.17
   1  25  -4   14.62    8.49
   0  25  -4    7.36    7.94
  -1  25  -4    7.78    7.74
  -2  25  -4  -12.76    6.60
  -3  25  -4   16.42    9.01
  -4 -25  -4  -11.71    8.65
  -3  26   4   40.03    9.65
   3  26  -4   21.36    9.63
   2  26  -4   -7.35    6.78
   1  26  -4   49.50   11.42
   0  26  -4    8.16    8.55
  -1  26  -4    5.86    8.47
  -2  26  -4   32.99    9.83
  -3  26  -4   -7.27    6.93
   2  27  -4   -4.57    8.50
   1  27  -4   22.92   10.15
   0  27  -4   14.21    9.03
  -1  27  -4    0.70    8.41
  -2  27  -4    6.09    8.80
   9   0  -5    3.71    6.76
   9   0  -5   -9.02    5.49
   8   0  -5    2.53    5.23
   8   0  -5    1.56    6.05
   7   0  -5   -4.49    4.50
   7   0  -5    4.46    5.53
   6   0  -5   -4.59    3.94
   6   0  -5   -4.97    3.87
   5   0  -5   -2.23    4.30
   5   0  -5   -3.94    3.31
  -5   0   5    2.06    1.47
   4   0  -5    5.76    3.95
  -4   0   5    2.84    1.68
   4   0  -5    6.06    4.19
   3   0  -5   -1.13    2.88
   3   0  -5    4.12    3.64
  -3   0   5    0.78    1.56
   2   0  -5    0.65    1.38
   2   0  -5   -1.26    2.84
   2   0  -5    2.31    2.03
  -2   0   5    0.69    1.75
   2   0  -5    3.89    3.03
  -1   0   5    1.86    2.52
   1   0  -5   -1.47    2.56
   1   0  -5    5.99    3.06
   1   0  -5   -2.43    1.71
   1   0  -5   -0.76    2.05
   0   0   5   -0.99    1.52
   0   0   5    1.41    1.76
   0   0  -5   -0.30    2.27
   0   0  -5   -1.01    1.72
   0   0  -5   -2.32    1.55
   0   0  -5    0.54    2.64
  -1   0  -5    1.59    2.28
   1   0   5   -2.53    1.94
  -1   0  -5    2.86    2.65
  -1   0  -5   -0.24    2.24
  -1   0  -5    0.03    2.09
   1   0   5    0.55    1.94
   2   0   5    2.33    1.90
  -2   0  -5   -2.24    2.40
   2   0   5   -1.74    2.05
  -2   0  -5    0.36    2.16
  -2   0  -5    1.49    2.07
  -3   0  -5    1.03    3.10
  -3   0  -5    2.93    2.37
  -3   0  -5    2.40    2.76
   3   0   5   -2.82    2.39
  -3   0  -5    0.68    2.47
  -4   0  -5   -4.37    2.85
   4   0   5   -0.63    2.62
  -4   0  -5    4.32    2.93
  -5   0  -5    6.02    3.53
  -5   0  -5    8.70    4.55
   5   0   5    0.46    3.76
   6   0   5   -3.50    3.56
  -6   0  -5   -5.99    3.77
  -6   0  -5    0.88    4.17
  -6   0  -5    4.91    3.90
  -7   0  -5    7.75    5.58
  -7   0  -5    7.92    4.87
  -7   0  -5    4.12    4.89
   7   0   5    0.79    4.44
  -8   0  -5    6.01    5.44
   8   0   5    4.65    5.18
  -8   0  -5   -3.59    5.43
  -9   0  -5    0.46    5.60
  -9   0  -5   -2.79    6.66
   9   0   5   -6.73    5.37
   9   1  -5   -5.32    6.37
   9   1  -5    0.01    6.36
   9  -1  -5   -4.88    5.61
   9  -1  -5  -15.05    5.79
   8   1  -5   -8.34    4.57
   8  -1  -5   -7.29    4.71
   8  -1  -5    2.55    5.45
   8   1  -5   -1.03    5.32
   7  -1  -5    1.07    5.36
   7  -1  -5   12.37    5.81
   7   1  -5    0.37    5.49
   7   1  -5   12.78    5.85
   6   1  -5   73.65    9.73
   6  -1  -5   78.41    9.76
   6  -1  -5   93.88   10.02
   6   1  -5   82.79    9.60
   5   1  -5   73.07    8.34
   5   1  -5   77.80    9.10
   5  -1  -5   64.13    8.31
  -5  -1   5   65.82    4.59
   5  -1  -5   64.29    7.89
  -4  -1   5  528.23   19.45
   4  -1  -5  551.58   23.00
   4   1  -5  518.73   23.23
   4  -1  -5  565.67   23.56
   4   1  -5  582.09   23.49
   3   1  -5    6.28    3.57
   3   1  -5    3.41    3.01
   3  -1  -5    7.12    3.75
   3  -1  -5    1.10    2.84
   3   1  -5    0.82    1.23
  -3  -1   5    5.27    2.07
   2   1  -5   27.31    3.53
   2  -1  -5   20.23    4.24
   2   1  -5   23.22    4.45
   2   1  -5   23.91    4.67
   2   1  -5   24.53    2.59
   2  -1  -5   24.34    2.79
  -2  -1   5   26.67    3.25
   2  -1  -5   23.79    4.34
   1   1  -5 1763.68   57.98
   1   1  -5 1874.70   58.22
   1  -1  -5 1755.86   58.77
   1   1  -5 1789.70   59.20
   1  -1  -5 1752.29   57.79
  -1  -1   5 1833.59   57.96
   1  -1  -5 1720.39   58.55
   1  -1  -5 1765.32   57.57
  -1   1   5 1794.60   57.65
   1   1  -5 1691.53   58.45
  -1  -1   5 1770.27   59.18
  -1   1   5 1772.94   57.84
   0   1  -5   11.91    3.20
   0  -1  -5   14.24    2.90
   0  -1  -5   17.26    3.77
   0  -1  -5   10.82    2.59
   0   1   5   11.63    2.64
   0  -1   5   17.73    3.26
   0  -1  -5   13.03    2.85
   0   1  -5   14.95    2.78
   0   1  -5   13.73    2.99
   0  -1   5    8.55    2.79
   0   1   5   13.51    2.82
   0   1  -5   10.70    3.46
  -1  -1  -5  937.52   33.06
  -1  -1  -5  935.89   30.91
   1   1   5  948.18   30.90
   1   1   5  933.91   33.10
  -1   1  -5  933.73   31.61
  -1   1  -5  910.52   32.60
  -1   1  -5  940.86   33.69
  -1   1  -5  952.69   33.31
  -1  -1  -5  936.31   32.93
   1  -1   5  922.61   31.48
  -2  -1  -5  257.42   12.35
  -2   1  -5  252.46   11.17
  -2  -1  -5  255.75   10.43
   2   1   5  267.65   10.47
   2  -1   5  278.63   11.30
  -2   1  -5  254.38   12.21
  -2  -1  -5  253.03   12.42
   2   1   5  268.64   12.57
  -2   1  -5  264.11   12.51
  -2   1  -5  260.70   12.75
  -3   1  -5  694.93   24.83
  -3  -1  -5  731.19   27.22
  -3  -1  -5  702.23   24.24
  -3  -1  -5  693.54   23.99
  -3   1  -5  690.28   24.99
   3   1   5  725.85   27.22
  -3   1  -5  713.19   27.70
  -3   1  -5  691.04   27.07
  -3   1  -5  657.64   26.42
  -4  -1  -5  106.60    8.94
  -4   1  -5   95.11    8.23
  -4  -1  -5  102.12    6.90
  -4  -1  -5   90.06    6.70
   4   1   5  105.24    8.02
  -4   1  -5   98.70    7.28
  -4   1  -5  113.11    8.21
  -5  -1  -5  592.15   26.26
   5   1   5  649.67   26.46
  -5   1  -5  589.75   26.02
  -5   1  -5  643.51   24.50
  -5  -1  -5  633.99   23.67
  -6   1  -5   48.17    7.79
  -6   1  -5   40.56    7.24
   6   1   5   47.27    7.58
  -6   1  -5   44.70    6.54
  -6  -1  -5   35.43    5.70
  -6  -1  -5   39.83    7.28
  -6  -1  -5   52.79    8.13
   6   1   5   31.35    6.50
   7  -1   5  149.73   12.22
  -7   1  -5  145.31   11.26
  -7  -1  -5  138.79   13.05
  -7  -1  -5  155.56   10.88
   7   1   5  150.67   12.77
  -7   1  -5  136.68   12.81
  -7   1  -5  135.26   12.58
  -7  -1  -5  146.89   13.19
   8   1   5   93.60   11.36
  -8  -1  -5   56.49    9.90
  -8   1  -5   75.74    9.43
  -8  -1  -5   61.90   10.76
   8  -1   5   69.92   10.48
  -8   1  -5   88.00   11.30
  -8   1  -5   79.61   10.90
  -9  -1  -5   14.16    7.58
  -9   1  -5   29.24    8.62
  -9  -1  -5    7.83    7.96
   9   1   5   17.56    7.82
  -9   1  -5   13.86    8.14
   9   2  -5   -4.59    6.15
   9   2  -5   11.56    7.76
   9  -2  -5    5.39    7.09
   9  -2  -5   -4.78    5.44
   8   2  -5   -3.38    5.28
   8   2  -5    5.81    5.79
   8  -2  -5   -3.92    5.33
   8  -2  -5   -1.67    5.08
   7  -2  -5    0.71    4.81
   7   2  -5   -5.11    5.27
   7   2  -5   -1.72    5.03
   7  -2  -5   -1.19    4.91
   6  -2  -5   47.04    7.93
   6   2  -5   55.81    8.44
   6   2  -5   57.85    8.94
   6  -2  -5   52.64    8.86
  -6  -2   5   59.40    4.96
  -5  -2   5    1.71    2.60
   5   2  -5   -2.47    3.76
   5  -2  -5   -3.10    3.78
   5  -2  -5   -2.14    3.89
   5   2  -5    2.28    4.51
   4   2  -5  206.01   12.50
   4   2  -5  174.53   11.65
  -4  -2   5  179.02    8.75
   4  -2  -5  191.31   11.48
   4  -2  -5  196.16   12.13
   3   2  -5   20.27    4.65
   3  -2  -5   31.44    5.14
  -3  -2   5   28.24    3.46
   3  -2  -5   22.37    4.63
   3   2  -5   26.64    5.27
   2  -2  -5   25.82    2.71
   2  -2  -5   37.27    5.16
   2   2  -5   29.31    4.93
   2   2  -5   28.98    4.85
  -2   2   5   27.48    2.64
  -2  -2   5   28.67    3.50
   2  -2  -5   30.37    4.75
   2   2  -5   30.23    3.91
   1   2  -5   59.23    4.54
  -1  -2   5   50.25    4.65
   1   2  -5   59.37    5.53
   1  -2  -5   65.32    4.70
   1  -2  -5   58.21    5.17
  -1   2   5   55.30    5.13
  -1   2   5   52.38    4.28
   1  -2  -5   55.87    5.52
   1   2  -5   59.71    5.60
   0   2   5    3.80    1.98
   0  -2  -5    8.44    3.36
   0  -2   5    4.94    2.54
   0  -2   5    8.92    2.94
   0   2  -5    2.71    1.91
   0   2  -5    4.92    3.17
   0   2  -5    2.37    2.37
   0   2  -5    2.63    2.70
   0  -2   5    9.07    2.93
   0   2   5    6.27    2.49
   0  -2  -5    5.43    2.47
   1   2   5  160.86    7.16
  -1   2  -5  147.31    8.61
  -1  -2  -5  155.43    8.87
  -1   2  -5  157.39    8.52
  -1  -2  -5  146.09    7.05
   1   2   5  169.76    8.62
   1  -2   5  134.38    7.76
  -1   2  -5  138.29    8.41
  -1   2  -5  169.81    8.46
  -2  -2  -5   -1.12    1.69
   2   2   5    0.09    1.55
   2   2   5    3.47    2.45
  -2  -2  -5   -2.34    2.54
  -2   2  -5    1.24    2.39
   2  -2   5    2.02    2.09
  -2   2  -5   -1.53    2.39
  -2   2  -5    0.31    2.47
  -2   2  -5   -1.68    2.08
  -3  -2  -5   16.91    4.33
  -3   2  -5   22.98    4.45
  -3   2  -5   30.85    4.75
  -3  -2  -5   28.18    3.03
  -3   2  -5   16.09    4.30
  -3  -2  -5   29.72    3.29
  -3   2  -5   23.12    4.04
   3   2   5   25.67    4.60
  -4   2  -5   70.91    6.90
  -4  -2  -5   69.90    5.48
  -4   2  -5   65.09    7.07
   4   2   5   69.09    6.97
  -4  -2  -5   69.23    7.57
  -4  -2  -5   78.55    5.69
  -4   2  -5   85.49    6.93
  -5  -2  -5   17.28    5.24
  -5  -2  -5   20.79    5.97
  -5  -2  -5   25.65    4.32
   5   2   5   19.91    5.16
  -5   2  -5   21.48    5.00
  -5   2  -5   21.93    5.20
  -5   2  -5   23.53    5.50
  -6  -2  -5    6.32    3.92
  -6   2  -5    2.18    4.70
   6   2   5   13.47    4.92
   6   2   5    3.56    4.35
  -6   2  -5   10.12    4.71
  -6   2  -5    6.93    4.29
  -6  -2  -5    3.32    4.95
  -6  -2  -5    5.71    4.60
  -7   2  -5    4.65    5.40
  -7  -2  -5    1.16    4.45
  -7  -2  -5    6.64    4.44
  -7  -2  -5    6.75    5.77
  -7   2  -5    4.87    4.77
   7   2   5    6.98    5.48
  -7   2  -5    4.50    4.72
   7   2   5    3.42    4.51
  -8   2  -5   10.70    6.57
   8   2   5   11.36    6.76
  -8  -2  -5   17.79    6.75
  -8  -2  -5    7.66    6.41
  -8   2  -5   -3.08    4.78
  -8   2  -5    3.71    5.24
  -9   2  -5    3.96    5.93
  -9  -2  -5    4.01    6.73
  -9   2  -5   -0.46    6.76
   9   2   5    4.74    6.99
  -9  -2  -5   10.31    7.47
   9   3  -5    0.89    7.32
   9   3  -5    4.47    7.10
   9  -3  -5    8.29    6.84
   9  -3  -5   -5.25    5.73
   8   3  -5    4.95    5.83
   8   3  -5   -8.50    4.91
   8  -3  -5   -3.33    4.81
   8  -3  -5   -3.93    4.67
   7   3  -5    8.37    5.76
   7   3  -5   16.13    6.22
   7  -3  -5    8.44    5.67
   7  -3  -5    3.64    4.94
   6   3  -5   10.79    5.67
   6  -3  -5    7.40    5.15
  -6  -3   5   13.94    4.01
   6   3  -5   12.85    5.62
   6  -3  -5   20.05    5.99
   5  -3  -5  107.24   10.26
   5  -3  -5  111.93    9.75
   5   3  -5  114.22   10.26
   5   3  -5  136.24   11.19
  -5  -3   5  121.81    7.57
   4  -3  -5  385.19   17.72
   4   3  -5  371.49   17.97
  -4  -3   5  385.25   15.61
   4   3  -5  381.47   18.57
   4  -3  -5  394.65   18.45
  -3  -3   5   33.03    4.08
   3  -3  -5   31.15    5.24
   3   3  -5   39.08    5.97
   3   3  -5   27.36    5.15
   3  -3  -5   28.02    5.13
   2  -3  -5   67.52    6.33
  -2   3   5   72.27    4.25
   2   3  -5   68.47    6.33
   2   3  -5   84.30    7.09
   2   3  -5   68.47    5.86
   2  -3  -5   71.72    4.29
  -2  -3   5   68.17    5.46
   2  -3  -5   71.46    6.19
  -1  -3   5  984.47   34.56
   1   3  -5 1004.92   34.35
  -1   3   5  968.46   33.10
   1   3  -5  940.39   34.38
   1   3  -5  975.65   34.19
   1  -3  -5  970.08   34.27
   1  -3  -5  974.41   33.21
   0  -3   5   10.18    3.04
   0   3   5    9.19    2.54
   0  -3   5    9.37    3.13
   0   3   5    8.69    2.34
   0  -3  -5    2.09    2.78
   0  -3  -5    6.28    2.34
   0   3  -5   10.14    3.17
   0  -3   5    5.20    2.90
   0   3  -5    4.03    2.77
   0   3  -5    8.07    2.78
   1   3   5 1454.06   49.64
  -1   3  -5 1486.43   48.66
   1  -3   5 1515.43   48.28
  -1  -3  -5 1464.09   49.34
  -1   3  -5 1428.68   50.62
  -1   3  -5 1426.37   48.17
   1  -3   5 1447.54   48.45
   1   3   5 1482.37   46.25
   1  -3   5 1523.73   51.04
  -1   3  -5 1422.50   49.78
  -1  -3  -5 1432.95   46.20
  -2   3  -5   42.27    4.98
  -2  -3  -5   39.54    2.99
  -2  -3  -5   38.18    2.96
  -2   3  -5   36.82    4.70
  -2   3  -5   49.02    5.00
  -2  -3  -5   45.78    5.52
  -2   3  -5   44.07    5.34
   2   3   5   41.29    4.73
  -3  -3  -5 1218.26   46.71
  -3  -3  -5 1338.04   42.87
  -3   3  -5 1390.37   48.42
   3   3   5 1362.80   47.59
  -3  -3  -5 1381.89   42.78
  -3   3  -5 1377.12   45.62
  -3   3  -5 1353.24   46.20
  -3   3  -5 1344.23   47.58
  -4   3  -5   68.02    6.86
  -4  -3  -5   83.60    8.20
  -4   3  -5   73.09    6.81
   4   3   5   71.02    7.15
  -4   3  -5   89.20    7.61
  -4  -3  -5   76.44    5.44
  -4  -3  -5   71.75    5.26
  -5   3  -5  443.05   21.13
  -5   3  -5  500.49   21.70
  -5  -3  -5  495.12   18.64
  -5  -3  -5  475.65   18.62
  -5   3  -5  516.14   20.99
   5   3   5  469.38   21.83
  -5  -3  -5  474.61   22.38
  -5  -3  -5  447.50   22.84
  -6  -3  -5  209.02   15.19
  -6  -3  -5  248.31   11.94
  -6   3  -5  212.61   13.16
   6   3   5  225.70   14.16
  -6   3  -5  237.89   14.81
  -6   3  -5  209.44   13.45
   6   3   5  217.80   13.90
  -6  -3  -5  200.67   14.02
  -6   3  -5  211.98   13.01
  -7  -3  -5   36.91    8.46
  -7   3  -5   57.51    8.19
   7   3   5   61.30    9.11
  -7   3  -5   55.42    8.64
  -7  -3  -5   46.11    8.46
  -7   3  -5   50.17    8.42
  -8  -3  -5  157.26   14.88
  -8  -3  -5  136.95   14.01
  -8   3  -5  150.86   13.83
  -8   3  -5  158.57   12.64
  -8   3  -5  142.16   13.42
   8   3   5  175.10   15.11
  -9   3  -5   13.62    7.85
  -9  -3  -5   11.80    6.98
   9   3   5   12.60    7.33
  -9  -3  -5    9.40    7.90
  -9   3  -5   26.60    8.51
   9  -4  -5    3.20    6.82
   9  -4  -5    6.97    6.56
   9   4  -5    3.03    6.89
   9   4  -5    8.40    7.22
   8  -4  -5   10.81    6.74
   8  -4  -5   15.93    6.58
   8   4  -5    1.39    5.55
   8   4  -5   20.99    7.81
   7   4  -5   13.18    6.16
   7   4  -5   26.27    7.30
   7  -4  -5   14.24    6.02
   7  -4  -5    2.34    5.36
   6  -4  -5   21.73    6.96
   6  -4  -5   40.17    7.21
   6   4  -5   23.46    7.20
  -6  -4   5   36.69    5.33
   6   4  -5   42.45    8.10
   5  -4  -5   -1.58    4.22
   5   4  -5    2.87    4.62
  -5  -4   5    4.39    3.64
   5  -4  -5    0.43    4.20
   5   4  -5   -4.23    3.95
   4   4  -5   59.89    7.61
  -4  -4   5   68.39    5.93
   4  -4  -5   55.19    7.24
   4  -4  -5   69.57    7.23
   4   4  -5   67.96    7.58
  -3   4   5   34.11    2.54
   3   4  -5   42.02    6.25
   3  -4  -5   40.73    5.65
   3  -4  -5   37.07    5.54
  -3  -4   5   45.49    4.82
   3   4  -5   30.80    5.32
   2   4  -5   99.73    8.26
   2   4  -5  109.38    7.73
   2  -4  -5  109.96    8.03
  -2   4   5  107.31    5.49
  -2  -4   5   99.65    6.85
   2  -4  -5   99.33    7.22
   1   4  -5   -2.63    2.66
   1   4  -5   -2.10    3.02
  -1  -4   5   -0.63    2.48
  -1   4   5   -3.21    1.68
   1   4  -5    0.56    2.80
   1  -4  -5    3.51    2.56
  -1   4   5    0.92    1.88
   1  -4  -5   -2.53    2.49
   0   4  -5   21.81    3.90
   0  -4  -5   17.36    2.74
   0  -4  -5   17.72    3.83
   0   4   5   13.83    2.96
   0  -4   5   22.91    4.05
   0   4  -5   14.94    3.57
   0   4  -5   16.20    3.70
   0  -4   5   19.85    3.53
   0   4   5   16.36    2.84
  -1  -4  -5  107.94    7.48
  -1   4  -5   98.82    6.59
  -1   4  -5   92.48    7.12
   1   4   5  108.20    5.17
  -1  -4  -5  100.81    4.98
   1   4   5  100.75    6.77
  -1   4  -5  117.61    7.59
   1  -4   5   95.64    7.14
   1  -4   5  110.19    6.81
  -2   4  -5    7.74    3.26
  -2  -4  -5    6.00    1.30
  -2   4  -5    4.96    2.76
   2   4   5    4.17    2.65
  -2  -4  -5    2.55    2.88
  -2  -4  -5    6.14    1.47
  -2   4  -5    4.33    2.84
  -2   4  -5    6.04    3.16
  -3  -4  -5    4.94    1.64
  -3  -4  -5    5.87    3.57
  -3  -4  -5    2.13    1.60
  -3   4  -5    5.32    3.23
  -3   4  -5    3.43    3.05
  -3   4  -5   -0.20    2.97
  -3   4  -5    2.02    3.07
   3   4   5    2.85    3.10
  -4   4  -5  328.40   16.03
  -4   4  -5  320.50   15.43
  -4  -4  -5  328.87   12.51
  -4  -4  -5  332.99   12.51
   4   4   5  336.97   16.27
  -4   4  -5  317.90   15.38
  -4  -4  -5  328.01   16.78
  -5  -4  -5  205.93   13.73
   5   4   5  239.13   13.88
  -5  -4  -5  241.00   10.95
  -5   4  -5  216.45   12.94
  -5  -4  -5  213.49   14.51
  -5  -4  -5  223.91   10.60
   5   4   5  258.67   14.12
  -5   4  -5  240.50   13.40
  -5   4  -5  216.70   13.19
  -6  -4  -5   89.13   10.18
  -6  -4  -5   82.63   10.06
   6   4   5   84.29    9.07
  -6  -4  -5   93.95    7.37
   6   4   5   71.90    9.12
  -6   4  -5   77.58    8.60
  -6   4  -5   64.85    7.88
  -6   4  -5   97.62    9.28
  -7  -4  -5    3.21    4.72
   7   4   5    4.95    5.29
  -7   4  -5    6.36    5.33
  -7   4  -5   -2.22    4.84
  -7  -4  -5    1.73    5.61
  -7   4  -5    2.12    4.68
  -8   4  -5    6.49    6.07
  -8  -4  -5   -4.16    5.58
   8   4   5    2.87    5.61
  -8   4  -5    8.22    6.25
  -8   4  -5   12.19    6.37
  -8  -4  -5    3.98    5.86
  -9   4  -5    5.22    6.33
  -9  -4  -5   12.66    7.10
  -9   4  -5   -0.76    6.57
   9   4   5    3.02    6.20
  -9  -4  -5   -1.70    6.87
   9   5  -5    0.72    5.99
   9   5  -5    8.33    7.54
   9  -5  -5    4.89    7.05
   9  -5  -5    2.07    5.81
   8  -5  -5    6.19    5.90
   8   5  -5    8.90    6.80
   8   5  -5    3.10    5.73
   8  -5  -5    0.25    5.43
   7  -5  -5    5.33    5.68
   7   5  -5    8.24    5.64
   7   5  -5   -0.72    4.34
   7  -5  -5   -3.06    4.23
   6  -5  -5  163.61   11.87
   6   5  -5  169.49   13.79
   6   5  -5  156.53   12.84
  -6  -5   5  154.76   10.26
   6  -5  -5  172.76   12.82
   5   5  -5    4.27    5.25
  -5  -5   5    7.61    4.34
   5   5  -5    1.38    4.19
   5  -5  -5    9.40    5.12
   5  -5  -5    4.45    4.37
   4   5  -5  327.24   16.67
   4  -5  -5  333.88   16.29
   4  -5  -5  344.16   17.21
  -4  -5   5  326.50   15.15
   4   5  -5  350.56   17.43
  -3   5   5    7.93    1.77
   3  -5  -5   16.44    4.39
   3  -5  -5   11.87    4.25
  -3  -5   5    3.67    3.43
   3   5  -5   11.46    4.15
   3   5  -5    1.95    3.85
   2  -5  -5  130.75    8.36
  -2  -5   5  124.98    8.03
   2   5  -5  127.70    9.04
   2  -5  -5  131.57    8.41
   2   5  -5  116.59    8.14
   1  -5  -5  175.37   10.07
   1   5  -5  184.82   10.53
   1   5  -5  200.73   10.05
  -1  -5   5  191.60   10.23
   1   5  -5  190.45   10.22
   1  -5  -5  172.04    9.10
   0  -5   5  231.62   11.01
   0   5   5  244.63   10.00
   0   5  -5  214.57   10.73
   0   5  -5  240.33   12.02
   0  -5  -5  239.58    9.78
   0  -5   5  223.16   11.67
   0  -5  -5  232.49   11.45
   0   5  -5  249.10   11.93
  -1   5  -5 1630.75   56.52
  -1   5  -5 1578.73   53.41
  -1  -5  -5 1642.39   54.83
   1  -5   5 1647.67   53.48
  -1  -5  -5 1622.91   50.95
  -1   5  -5 1685.61   54.34
   1   5   5 1617.72   50.96
   1  -5   5 1626.53   56.59
   2  -5   5   37.10    5.23
  -2   5  -5   50.77    5.67
  -2   5  -5   43.76    5.25
   2   5   5   37.63    4.92
  -2   5  -5   37.34    4.55
  -2   5  -5   49.56    5.63
  -2  -5  -5   39.00    5.35
  -3   5  -5 1397.62   47.93
  -3   5  -5 1440.90   47.57
  -3   5  -5 1402.83   49.36
  -3  -5  -5 1359.96   49.02
   3   5   5 1384.75   49.40
  -4  -5  -5  221.26    8.87
  -4   5  -5  209.93   11.81
  -4  -5  -5  203.14   13.44
   4   5   5  221.82   12.85
  -4   5  -5  229.85   12.80
  -4  -5  -5  211.78   13.02
  -4  -5  -5  234.75    8.88
  -4   5  -5  222.21   12.43
  -5  -5  -5  525.22   25.89
  -5   5  -5  543.73   23.89
  -5   5  -5  532.03   23.12
  -5  -5  -5  550.41   19.73
  -5   5  -5  546.27   23.58
   5   5   5  556.48   24.25
   5   5   5  556.14   24.57
  -5  -5  -5  581.33   25.20
   6   5   5  341.91   18.91
  -6  -5  -5  332.44   19.41
  -6  -5  -5  374.12   21.10
  -6   5  -5  363.11   18.47
  -6   5  -5  360.99   18.53
   6   5   5  392.10   19.67
  -6   5  -5  382.56   18.66
  -6  -5  -5  366.21   15.33
  -7   5  -5  188.61   13.47
  -7  -5  -5  157.20   14.07
  -7   5  -5  171.47   12.85
   7   5   5  171.91   13.45
  -7   5  -5  173.27   12.84
  -7  -5  -5  172.39   15.45
  -8   5  -5  149.21   13.22
  -8   5  -5  145.19   12.82
  -8  -5  -5  114.53   13.71
  -8  -5  -5  111.98   13.23
   8   5   5  120.29   13.50
  -8   5  -5  127.99   12.40
  -9  -5  -5   22.02    8.13
  -9   5  -5   29.86    8.69
  -9  -5  -5   26.96    9.91
   9   5   5   20.49    8.20
  -9   5  -5   13.09    7.20
  -9   5  -5   26.24    7.68
   9   6  -5   -6.83    6.53
   9  -6  -5   -3.16    5.77
   9   6  -5    8.57    7.75
   9  -6  -5    5.46    6.64
   8   6  -5    0.93    6.15
   8   6  -5    2.13    5.80
   8  -6  -5   12.79    6.88
   8  -6  -5    3.13    5.59
   7  -6  -5   -2.08    5.56
   7  -6  -5   -5.61    3.49
   7   6  -5   -0.34    5.06
   7   6  -5    3.35    5.70
   6   6  -5   -4.24    4.40
   6  -6  -5    0.25    3.88
  -6  -6   5    6.36    4.63
   6  -6  -5    2.41    5.01
   6   6  -5    0.16    5.52
  -5  -6   5    2.75    4.18
   5   6  -5    0.52    4.45
   5  -6  -5    0.28    4.01
   5   6  -5    2.17    4.42
   5  -6  -5    7.82    4.98
   4  -6  -5  119.89    8.92
   4   6  -5  112.55    9.73
   4  -6  -5   92.03    9.14
  -4  -6   5  128.31    8.73
   4   6  -5  141.08   10.99
   3   6  -5   34.87    5.53
   3  -6  -5   49.63    6.20
   3  -6  -5   39.06    5.33
   3   6  -5   38.35    6.27
  -3  -6   5   39.44    5.37
   2  -6  -5  182.57   10.20
   2   6  -5  181.95   11.15
  -2  -6   5  186.25   10.38
   2   6  -5  193.82   10.56
   2  -6  -5  173.97   10.09
   1  -6  -5   97.74    7.37
  -1   6   5  100.60    6.56
   1   6  -5   94.51    7.51
   1   6  -5   87.05    6.93
   1  -6  -5   91.48    6.36
  -1  -6   5   98.30    7.30
   1   6  -5  109.69    8.07
   0  -6  -5   19.81    2.86
   0  -6  -5   22.54    4.20
   0   6  -5   19.33    4.32
   0  -6   5   22.78    3.52
   0  -6   5   24.84    4.43
   0   6   5   17.53    2.90
   0   6  -5   29.46    4.55
   0   6  -5   22.88    3.91
  -1   6  -5   36.21    4.99
   1   6   5   27.20    2.44
   1  -6   5   27.20    4.74
  -1   6  -5   32.75    4.88
  -1  -6  -5   34.99    4.85
  -1  -6  -5   28.46    2.37
  -1   6  -5   28.61    3.95
   1  -6   5   28.99    3.74
   2  -6   5    0.96    2.94
  -2   6  -5    1.68    2.91
  -2   6  -5    7.44    3.07
   2  -6   5    8.14    2.70
  -2  -6  -5    2.69    2.91
  -2   6  -5    0.96    3.36
   3   6   5    1.64    3.10
  -3   6  -5    4.62    3.12
  -3  -6  -5    2.03    3.19
  -3   6  -5    5.64    3.68
  -3   6  -5   -0.04    3.39
  -4  -6  -5   99.48    9.18
   4   6   5   82.31    8.17
  -4   6  -5   83.10    7.77
  -4  -6  -5   95.69    4.33
  -4  -6  -5   81.56    8.69
  -4   6  -5   93.91    8.54
  -4   6  -5  101.21    7.73
  -5   6  -5    4.64    4.01
  -5  -6  -5    0.12    4.92
  -5   6  -5    4.99    4.80
  -5  -6  -5    6.40    4.34
   5   6   5   -1.24    3.80
  -5  -6  -5    2.28    2.37
  -5   6  -5    6.37    4.00
  -6  -6  -5    8.95    5.85
   6   6   5    1.89    4.42
  -6   6  -5    9.72    4.43
  -6   6  -5    6.13    4.29
  -6  -6  -5   12.24    5.45
  -6   6  -5   10.43    4.86
   6   6   5    4.92    4.73
  -7   6  -5    1.44    5.15
  -7   6  -5    3.07    5.12
   7   6   5    2.74    4.69
  -7  -6  -5   -1.29    5.80
  -7  -6  -5    4.22    5.27
  -7   6  -5    1.33    4.43
   8   6   5   19.02    7.38
  -8   6  -5    4.51    5.69
  -8   6  -5    4.63    6.01
  -8  -6  -5    6.18    7.14
  -8   6  -5   10.39    6.11
  -8  -6  -5    1.26    5.05
  -9  -6  -5    6.42    7.03
   9   6   5    3.66    6.75
  -9   6  -5    0.97    5.99
  -9   6  -5    0.07    6.12
  -9  -6  -5    4.42    8.66
   9   7  -5    5.72    7.62
   9   7  -5    6.92    7.50
   9  -7  -5   15.21    8.44
   9  -7  -5   12.74    7.12
   8   7  -5   -3.26    5.56
   8  -7  -5    1.35    5.16
   8  -7  -5   -2.10    4.43
   8   7  -5    4.91    6.44
   7   7  -5    0.53    5.68
   7   7  -5   -4.58    5.48
   7  -7  -5   -2.33    4.54
   7  -7  -5    4.24    5.13
   6  -7  -5   29.74    7.27
  -6  -7   5   43.25    6.63
   6   7  -5   47.02    8.30
   6   7  -5   50.77    9.12
   6  -7  -5   41.12    6.99
   5  -7  -5    4.96    4.20
   5   7  -5    8.77    5.22
   5  -7  -5    1.53    4.91
   5   7  -5    1.91    4.67
  -5  -7   5   13.00    5.08
   4   7  -5  130.23   10.39
   4  -7  -5  133.09   10.80
  -4  -7   5  139.88    9.89
   4   7  -5  137.01   10.95
   4  -7  -5  148.26    9.97
   3   7  -5   36.78    5.61
  -3  -7   5   55.69    6.34
   3  -7  -5   39.62    5.62
   3  -7  -5   30.92    5.58
   3  -7  -5   40.62    4.33
   3   7  -5   49.40    7.17
   2   7  -5  599.44   23.64
  -2  -7   5  602.15   24.43
   2  -7  -5  619.59   23.55
   2   7  -5  604.02   24.81
   2  -7  -5  612.88   23.65
   1   7  -5   65.32    6.00
   1   7  -5   76.35    7.25
  -1   7   5   78.60    6.19
   1  -7  -5   75.57    5.96
   1  -7  -5   76.78    6.54
  -1  -7   5   71.36    6.94
   1   7  -5   78.51    7.24
   0  -7   5  694.93   27.96
   0   7   5  739.54   24.73
   0  -7   5  721.33   25.84
   0  -7  -5  745.55   26.98
   0   7  -5  706.10   28.00
   0   7  -5  711.00   25.84
   0  -7  -5  716.83   24.50
   1  -7   5  755.25   33.56
   1   7   5  936.65   28.97
  -1   7  -5  938.47   31.32
  -1   7  -5  934.14   34.26
  -1  -7  -5  870.52   32.65
  -1   7  -5  908.98   33.00
   1  -7   5  971.97   31.36
  -1  -7  -5  907.36   28.83
   2  -7   5   12.82    3.00
  -2  -7  -5   12.54    3.83
   2  -7   5    5.02    3.52
  -2   7  -5    5.84    3.01
  -2   7  -5    6.63    3.61
  -2   7  -5    9.28    3.87
   3  -7   5 1412.43   51.27
  -3   7  -5 1386.02   47.29
  -3  -7  -5 1369.24   49.63
  -3  -7  -5 1457.55   52.51
  -4   7  -5   52.29    5.90
  -4   7  -5   43.76    6.23
   4   7   5   47.54    6.67
  -4  -7  -5   58.70    7.95
  -4   7  -5   59.15    7.22
  -4  -7  -5   58.40    7.76
   5   7   5  305.61   16.63
  -5   7  -5  313.33   16.62
  -5   7  -5  274.70   15.78
  -5  -7  -5  267.31   16.60
  -5  -7  -5  308.50   11.31
  -5  -7  -5  303.48   18.18
  -5   7  -5  322.14   15.36
  -6  -7  -5  292.37   18.54
  -6  -7  -5  247.84   16.77
  -6   7  -5  297.66   16.98
  -6   7  -5  296.38   16.33
  -6   7  -5  319.10   16.03
  -7  -7  -5    6.92    5.36
   7   7   5    4.91    5.78
  -7   7  -5   11.75    5.43
  -7   7  -5   16.37    6.64
  -7  -7  -5    3.21    6.42
  -7   7  -5   23.55    6.28
  -8   7  -5  196.81   14.17
   8   7   5  192.16   15.49
  -8   7  -5  201.56   14.48
  -8  -7  -5  184.38   16.64
  -8  -7  -5  156.52   16.43
  -8   7  -5  186.51   14.94
  -9   7  -5    7.53    6.99
  -9  -7  -5   -0.26    8.06
  -9  -7  -5    9.33    6.78
   9   7   5    5.38    7.55
   9  -8  -5    8.34    6.83
   9  -8  -5   11.23    7.98
   9   8  -5   12.79    6.94
   9   8  -5    2.96    7.48
   8  -8  -5    6.69    6.94
   8   8  -5   -6.59    5.42
   8  -8  -5   -1.38    5.35
   8   8  -5   -0.69    6.50
   7  -8  -5   18.14    6.84
   7   8  -5   12.48    7.06
   7   8  -5   19.36    7.40
   7  -8  -5   15.71    5.72
   6   8  -5   24.95    7.38
  -6  -8   5   16.19    5.82
   6  -8  -5   27.11    5.81
   6   8  -5    7.67    5.27
   6  -8  -5   17.38    6.63
   5  -8  -5   -3.66    2.94
  -5  -8   5    5.79    4.61
   5   8  -5    1.70    4.38
   5   8  -5   -5.81    4.08
   5  -8  -5   -0.65    4.55
  -4  -8   5   33.44    6.21
   4  -8  -5   39.59    6.73
   4   8  -5   36.34    7.07
   4   8  -5   27.09    5.93
   4  -8  -5   36.35    3.94
   3   8  -5  112.75    8.88
   3   8  -5   89.24    8.97
  -3  -8   5  105.74    8.77
   3  -8  -5  109.29    8.83
   3  -8  -5   97.11    6.60
   2   8  -5  138.04    8.78
  -2  -8   5  105.96    8.95
   2   8  -5  129.86    9.59
   2  -8  -5  115.14    8.33
   1  -8  -5  156.99    9.34
   1  -8  -5  151.65    8.43
   1   8  -5  161.68   10.61
   1   8  -5  145.06    8.57
  -1  -8   5  158.64   10.11
   0   8  -5    2.76    2.82
   0  -8  -5    1.38    2.91
   0  -8   5    0.25    2.25
   0   8  -5    7.57    3.56
   0  -8   5    0.47    3.25
   0  -8  -5    0.71    2.03
   0   8   5    3.37    2.43
   0   8  -5    3.67    3.64
  -1   8  -5   -2.41    2.74
  -1  -8  -5   -1.68    2.76
  -1   8  -5    1.77    3.42
  -1  -8  -5   -0.79    1.32
   1   8   5   -1.21    1.52
   1  -8   5    2.41    2.24
  -1   8  -5    5.01    2.75
   1  -8   5   -1.64    2.94
   2  -8   5    4.56    2.46
  -2   8  -5    2.98    3.55
   2  -8   5    3.17    3.29
  -2  -8  -5    5.56    3.40
  -2   8  -5    2.78    2.71
  -3   8  -5    3.29    4.10
   3  -8   5    2.75    3.84
  -3   8  -5   -2.62    2.66
  -3  -8  -5    3.11    3.86
  -3  -8  -5    5.12    4.03
  -4   8  -5   20.81    4.94
  -4   8  -5   22.02    5.73
  -4  -8  -5   21.43    5.49
  -4   8  -5   22.88    4.56
  -4  -8  -5   20.19    5.90
  -5   8  -5   43.77    7.30
   5   8   5   32.66    6.53
  -5   8  -5   46.85    6.24
  -5  -8  -5   45.54    7.86
  -5  -8  -5   33.44    7.10
  -5   8  -5   44.45    6.85
   6   8   5   12.39    5.54
  -6   8  -5   17.92    5.19
  -6   8  -5   13.65    5.12
  -6   8  -5    5.78    5.38
  -6  -8  -5    8.41    5.06
  -6  -8  -5    3.29    6.04
  -7   8  -5   15.25    5.52
  -7   8  -5   15.08    6.14
  -7  -8  -5   18.29    7.43
   7   8   5    4.03    5.08
  -7   8  -5   24.07    7.54
  -7  -8  -5   26.08    9.00
   8   8   5   15.44    6.84
  -8   8  -5   18.63    6.27
  -8  -8  -5   13.62    6.85
  -8  -8  -5   18.89    8.38
  -8   8  -5   18.28    6.83
  -8   8  -5   13.57    6.96
   9   8   5   -1.70    6.63
  -9   8  -5   -1.14    6.78
  -9  -8  -5    1.75    8.58
   9   9  -5   -0.06    7.15
   9   9  -5   -2.71    6.99
   8  -9  -5    1.16    6.77
   8  -9  -5   -1.37    4.19
   8   9  -5   -3.53    5.94
   8   9  -5    3.21    6.64
   7  -9  -5    1.62    5.24
   7   9  -5    0.05    5.09
   7   9  -5   -4.75    5.71
   7  -9  -5   -1.70    2.76
   6  -9  -5    8.13    3.95
  -6  -9   5   39.73    7.28
   6   9  -5   29.79    7.16
   6   9  -5   54.82    8.99
   6  -9  -5   30.57    7.52
   5   9  -5   12.32    5.84
   5   9  -5   12.57    5.56
   5  -9  -5    8.81    4.06
   5  -9  -5   10.44    5.42
  -5  -9   5    6.27    5.43
  -4  -9   5   67.37    7.95
   4   9  -5   64.84    7.79
   4   9  -5   76.34    8.94
   4  -9  -5   71.88    8.28
   4  -9  -5   56.99    6.75
   3  -9  -5    1.56    3.50
   3  -9  -5   -5.04    3.38
   3  -9  -5   -1.82    2.18
   3   9  -5    2.39    4.31
   3   9  -5   -2.22    2.96
  -3  -9   5   -2.52    4.17
   2   9  -5  647.06   27.13
   2   9  -5  688.32   25.87
  -2  -9   5  680.17   27.51
   2  -9  -5  684.36   25.69
   2  -9  -5  667.07   25.81
   1  -9  -5    7.56    2.97
   1   9  -5    4.51    3.98
   1  -9  -5    1.10    1.54
   1   9  -5    2.34    2.84
  -1  -9   5    2.76    4.06
   0   9  -5  539.01   22.48
   0  -9  -5  533.75   21.33
   0   9   5  553.20   19.49
   0   9  -5  532.23   20.11
   0  -9   5  533.50   23.13
   0  -9  -5  496.91   18.94
   0  -9   5  547.71   20.19
   1  -9   5  369.37   18.39
   1  -9   5  418.24   15.57
  -1  -9  -5  384.67   17.36
   1   9   5  398.28   13.89
  -1   9  -5  412.61   15.76
   2  -9   5    7.06    2.66
  -2  -9  -5   -0.04    3.07
  -2  -9  -5    2.69    3.25
  -2   9  -5    6.59    4.06
   2  -9   5    4.66    3.44
  -2   9  -5    8.15    2.88
  -3  -9  -5  484.09   21.91
  -3   9  -5  533.24   19.41
  -3  -9  -5  456.41   22.50
   3  -9   5  521.93   22.88
  -4   9  -5   21.76    5.21
  -4   9  -5   17.88    4.21
  -4   9  -5   14.60    5.29
  -4  -9  -5    4.21    4.70
  -4  -9  -5   20.12    5.76
  -5   9  -5  162.98   11.32
  -5  -9  -5  150.36   12.68
  -5   9  -5  146.65    9.77
  -5  -9  -5  131.49   11.81
  -5   9  -5  132.01   11.50
   5   9   5  154.69   11.51
  -6   9  -5  106.22    9.13
  -6   9  -5  115.82   11.60
   6   9   5   92.59   10.63
  -6  -9  -5  104.35   11.56
  -6  -9  -5   80.81   10.89
  -7  -9  -5   37.81    8.39
  -7   9  -5   38.79    7.41
  -7   9  -5   31.08    6.70
  -7   9  -5   38.76    8.80
  -7  -9  -5   26.37    8.36
   7   9   5   30.03    7.82
   8   9   5   98.37   12.77
  -8  -9  -5   94.83   13.67
  -8   9  -5   80.23   11.77
  -8  -9  -5   74.76   11.91
  -9  -9  -5   -4.03    8.18
  -9   9  -5    3.43    7.34
   8  10  -5    6.70    6.67
   8 -10  -5   -2.29    5.27
   8 -10  -5   -4.45    5.53
   8  10  -5    0.31    7.00
   7 -10  -5   36.03    7.49
   7  10  -5   33.33    8.39
   7  10  -5   29.65    7.98
   7 -10  -5   40.03    8.95
  -6 -10   5   19.12    6.45
   6  10  -5   31.41    7.76
   6 -10  -5   20.92    5.87
   6 -10  -5   25.56    7.69
   6  10  -5   40.03    8.35
   5 -10  -5    0.62    4.14
  -5 -10   5   28.82    6.45
   5  10  -5   14.94    5.48
   5  10  -5   13.53    5.83
   5 -10  -5   17.01    5.81
   4 -10  -5   43.11    6.06
   4 -10  -5   27.04    6.47
   4  10  -5   27.57    5.89
  -4 -10   5   23.21    6.20
   4  10  -5   32.81    7.14
   4 -10  -5   29.27    2.64
   3  10  -5   50.70    7.64
  -3 -10   5   52.45    7.55
   3 -10  -5   45.48    6.72
   3 -10  -5   51.10    6.08
   3  10  -5   52.53    6.78
   2 -10  -5  150.63    9.91
   2  10  -5  184.27   12.20
   2 -10  -5  160.47    9.84
  -2 -10   5  167.26   11.30
   2  10  -5  160.61    9.82
   1  10  -5  379.66   15.94
   1  10  -5  384.45   18.37
   1 -10  -5  354.94   15.53
   1 -10  -5  387.03   16.56
  -1 -10   5  390.81   18.43
   0  10   5   46.25    4.43
   0 -10   5   46.10    4.70
   0  10  -5   41.85    6.25
   0 -10  -5   42.26    4.30
   0 -10   5   42.77    6.52
   0  10  -5   48.64    4.86
   0 -10  -5   35.01    5.07
  -1 -10  -5    6.32    3.70
  -1  10  -5    9.15    3.00
   1 -10   5    4.77    3.88
   1 -10   5   -0.55    2.03
  -1 -10  -5    8.44    3.76
   1  10   5    7.36    2.04
  -1  10  -5    3.99    3.90
   1  10   5    4.97    1.82
   2 -10   5   40.87    6.51
  -2 -10  -5   29.80    5.71
  -2 -10  -5   28.11    5.53
   2 -10   5   32.55    3.88
  -2  10  -5   31.58    6.45
  -2  10  -5   33.07    4.07
  -3 -10  -5   -0.87    3.67
  -3  10  -5    5.77    2.50
  -3  10  -5    8.68    4.94
  -3  10  -5    3.79    2.88
  -3 -10  -5    7.09    4.52
   3 -10   5   12.06    4.66
  -4 -10  -5    2.73    4.29
   4 -10   5    7.89    4.63
  -4 -10  -5   12.07    5.52
  -4  10  -5   15.43    4.05
  -4  10  -5    7.53    5.35
   5  10   5   -2.14    3.48
  -5 -10  -5    2.52    4.86
  -5  10  -5   -5.85    3.37
  -5  10  -5    9.02    5.06
  -5 -10  -5    7.37    4.79
  -5  10  -5    1.26    3.21
   6  10   5   43.90    8.04
  -6  10  -5   37.15    8.08
  -6 -10  -5   39.35    8.28
  -6 -10  -5   29.39    7.89
  -6  10  -5   41.59    6.43
  -7  10  -5    6.72    6.47
  -7 -10  -5    5.17    7.01
  -7  10  -5   12.14    5.43
   7  10   5   27.27    8.01
  -7 -10  -5   13.28    6.76
  -8 -10  -5    7.50    6.53
  -8  10  -5    9.20    7.58
   8  10   5   29.28    8.63
  -8 -10  -5   19.51    8.92
  -9  10  -5    2.54    7.22
   8  11  -5   -2.62    6.23
   8  11  -5   12.34    7.70
   8 -11  -5   14.36    8.40
   7 -11  -5   17.76    5.91
   7  11  -5    7.91    6.30
   7  11  -5   10.99    6.73
   7 -11  -5    9.92    6.76
   6  11  -5   48.42    8.90
   6 -11  -5   67.79   10.00
   6 -11  -5   60.37    7.83
  -6 -11   5   49.44    8.29
   6  11  -5   64.63    9.91
   5 -11  -5   18.75    6.29
   5  11  -5   15.81    6.34
  -5 -11   5   17.87    6.46
   5  11  -5   18.63    6.01
   5 -11  -5   15.33    4.80
   4 -11  -5   57.21    6.43
   4  11  -5   58.02    8.73
   4  11  -5   42.62    6.99
   4 -11  -5   46.07    7.76
   4 -11  -5   49.64    4.14
  -4 -11   5   41.02    7.51
  -3 -11   5   34.47    6.87
   3  11  -5   36.30    5.75
   3 -11  -5   35.91    5.40
   3  11  -5   30.43    6.98
   3 -11  -5   28.17    5.73
   2 -11  -5  590.61   23.24
  -2 -11   5  572.61   25.35
   2 -11  -5  584.66   22.70
   2  11  -5  544.04   24.50
   2  11  -5  563.10   22.59
   1 -11  -5   22.49    4.25
  -1 -11   5   24.33    5.99
   1  11  -5   32.62    6.42
   1  11  -5   27.58    4.34
   1 -11  -5   21.39    4.61
   0  11   5  269.86   11.81
   0  11  -5  230.91   13.93
   0 -11   5  258.37   14.81
   0 -11   5  269.44   11.80
   0  11  -5  255.16   11.48
   0 -11  -5  273.41   12.76
   0 -11  -5  251.73   11.29
   1 -11   5  272.13   11.17
   1  11   5  240.85    9.88
  -1 -11  -5  255.01   13.35
  -1  11  -5  259.76   11.21
   1 -11   5  236.57   14.57
   1  11   5  261.46   10.21
  -1 -11  -5  258.19   13.15
  -1  11  -5  253.97   14.41
  -2  11  -5  167.56    8.45
  -2  11  -5  173.32   11.88
   2 -11   5  182.44    8.26
  -2 -11  -5  147.83   10.20
  -2 -11  -5  166.09   11.25
  -2  11  -5  171.12    7.78
   2 -11   5  139.58   10.97
  -3 -11  -5  319.82   17.19
  -3  11  -5  306.84   12.23
  -3  11  -5  296.82   12.75
  -3  11  -5  341.81   17.49
  -3 -11  -5  291.52   15.82
   3 -11   5  277.51   16.24
  -4 -11  -5  196.24   13.40
  -4 -11  -5  210.38   14.66
  -4  11  -5  241.29   11.24
   4 -11   5  219.16   13.98
  -4  11  -5  244.86   15.30
  -5  11  -5  116.02   10.66
  -5 -11  -5  141.54   12.39
  -5  11  -5  131.93    8.69
  -5  11  -5  133.52   11.95
  -5 -11  -5  124.36   12.04
  -6 -11  -5   36.69    8.15
  -6  11  -5   38.11    6.04
  -6 -11  -5   35.98    8.78
  -6  11  -5   18.48    6.92
  -7 -11  -5   44.14    8.99
   7  11   5   44.21    9.10
  -7  11  -5   51.30    9.95
  -7 -11  -5   32.95    9.22
  -8  11  -5   28.05    8.99
   8  11   5   48.99   10.19
  -8 -11  -5   41.72    9.88
  -8 -11  -5   23.01    9.39
   8 -12  -5    4.85    7.94
   8  12  -5   22.71    9.01
   8  12  -5   10.58    7.40
   7  12  -5   20.17    7.64
   7 -12  -5   20.13    7.84
   7 -12  -5   27.78    6.79
   7  12  -5   22.90    7.85
   6  12  -5   13.57    6.14
   6 -12  -5   -1.17    4.12
   6 -12  -5   -1.40    5.28
  -6 -12   5  -12.97    4.54
   6  12  -5    5.32    6.24
   5  12  -5   18.03    6.62
  -5 -12   5    6.45    5.81
   5 -12  -5   18.04    5.10
   5  12  -5   26.41    6.94
   5 -12  -5   14.16    6.53
  -4 -12   5   76.28    9.52
   4 -12  -5   83.59    7.64
   4  12  -5   87.40    9.77
   4 -12  -5   86.53    9.49
   4  12  -5   75.25    8.56
   4 -12  -5   84.23    5.78
   3 -12  -5   -4.74    3.62
   3  12  -5   -2.75    3.49
   3  12  -5   -2.07    4.41
  -3 -12   5    2.49    5.10
   3 -12  -5    0.32    3.44
   2  12  -5  200.83   11.14
   2 -12  -5  206.97   11.84
   2  12  -5  188.74   12.98
  -2 -12   5  190.48   13.14
   2 -12  -5  211.45    8.77
   2 -12  -5  199.70   11.25
   1 -12  -5   29.00    5.01
  -1 -12   5   28.74    6.41
   1 -12  -5   25.23    3.74
   1  12  -5   31.38    6.63
   1  12  -5   33.39    4.59
   1 -12  -5   37.56    5.00
   0 -12  -5  222.02   11.80
   0 -12  -5  212.39   11.10
   0  12   5  208.42   10.35
   0  12  -5  212.99   10.08
   0 -12   5  179.61   12.92
   0 -12   5  213.75   10.40
   0  12  -5  205.59   13.04
   0 -12  -5  208.39   10.01
  -1  12  -5    7.58    4.55
  -1 -12  -5   12.44    4.10
  -1 -12  -5   18.95    4.97
   1 -12   5   15.69    2.94
  -1  12  -5   12.65    3.15
   1  12   5   12.17    2.59
   1 -12   5    9.47    5.00
   1  12   5    9.50    2.45
  -2 -12  -5   19.43    5.45
  -2  12  -5   23.92    6.33
  -2 -12  -5   24.74    5.42
  -2  12  -5   30.28    3.71
  -2  12  -5   26.16    2.96
   2 -12   5   30.03    6.73
  -3  12  -5    8.91    5.52
  -3  12  -5   15.91    2.80
   3 -12   5   26.51    6.11
  -3 -12  -5   18.59    5.43
  -3 -12  -5   10.32    5.51
  -3  12  -5   15.21    3.42
   4 -12   5    1.92    3.97
  -4 -12  -5    6.20    4.67
  -4 -12  -5   -4.41    4.10
  -4  12  -5    0.87    2.82
  -4  12  -5   -0.62    5.10
  -5 -12  -5   30.02    7.36
  -5  12  -5   26.78    7.45
  -5 -12  -5   23.53    6.52
  -5  12  -5   26.91    4.69
  -6 -12  -5    6.69    5.31
  -6  12  -5    9.60    6.07
  -6 -12  -5    2.80    6.00
  -7 -12  -5   50.93   10.00
  -7  12  -5   60.54   10.62
  -7 -12  -5   41.54   10.05
  -8 -12  -5   12.13    6.52
  -8 -12  -5    5.91    8.71
  -8  12  -5    1.57    6.62
   8 -13  -5    8.74    7.71
   8  13  -5   -6.78    6.50
   8  13  -5    3.83    7.01
   7  13  -5   -1.83    5.78
   7  13  -5    5.82    6.75
   7 -13  -5    6.45    6.92
   6  13  -5    0.44    5.32
   6  13  -5    1.54    5.22
   6 -13  -5    1.27    4.23
   6 -13  -5   -0.63    5.35
  -6 -13   5   -5.86    5.55
  -5 -13   5    2.63    5.79
   5 -13  -5    8.38    4.57
   5  13  -5    1.67    5.24
   5  13  -5   16.14    6.97
   5 -13  -5    9.85    6.02
   4  13  -5   39.06    7.08
  -4 -13   5   47.45    8.49
   4 -13  -5   52.38    8.33
   4 -13  -5   47.09    6.08
   4  13  -5   42.69    8.30
   4 -13  -5   56.23    5.07
   3  13  -5   -2.89    4.55
  -3 -13   5   -3.45    5.24
   3  13  -5   -2.86    3.44
   3 -13  -5   -2.76    3.63
   3 -13  -5   -6.82    3.15
   2  13  -5  352.87   16.16
   2 -13  -5  381.70   13.82
   2 -13  -5  344.11   16.68
   2 -13  -5  390.14   16.56
  -2 -13   5  322.88   19.02
   2  13  -5  350.31   18.50
   1  13  -5   91.80    6.70
   1  13  -5   98.92    9.66
   1 -13  -5   96.86    7.91
  -1 -13   5  102.28   10.38
   1 -13  -5   79.45    6.22
   1 -13  -5   92.59    7.40
   0 -13  -5   73.80    7.28
   0  13   5   70.79    5.80
   0 -13   5   78.75    6.39
   0 -13  -5   63.85    6.31
   0 -13   5   61.64    8.62
   0 -13  -5   67.95    5.90
   0  13  -5   86.31    5.87
   0  13  -5   98.47    9.65
  -1  13  -5  197.65   13.14
   1 -13   5  182.84   13.13
  -1 -13  -5  211.32   12.10
   1  13   5  194.97    8.98
   1  13   5  206.81    9.29
   1 -13   5  205.31    9.20
  -1  13  -5  207.00    9.17
   2 -13   5  169.32   12.39
  -2 -13  -5  164.12   11.19
  -2 -13  -5  168.60   11.88
  -2  13  -5  180.01    8.18
  -2  13  -5  173.77   12.71
  -2  13  -5  165.92    7.38
  -3  13  -5  107.59   10.71
   3 -13   5  115.79   10.96
  -3  13  -5  101.76    6.22
  -3 -13  -5  118.09   10.11
  -3 -13  -5   97.54    9.85
  -4 -13  -5  111.68   11.45
   4 -13   5  141.94   11.95
  -4  13  -5  111.03    6.96
  -4  13  -5  113.75   11.61
  -4 -13  -5  110.66   10.65
  -5  13  -5   51.30    9.23
  -5 -13  -5   60.74    9.25
  -5 -13  -5   35.41    8.31
  -6 -13  -5   13.18    6.10
  -6  13  -5   14.21    6.84
  -6 -13  -5   11.78    6.16
  -7 -13  -5   23.22    7.87
  -7  13  -5   31.60    9.01
  -7 -13  -5   17.09    8.64
  -8  13  -5   18.39    8.01
  -8 -13  -5   10.28    8.60
  -8 -13  -5   27.86    8.95
   8  14  -5    7.94    8.07
   8  14  -5   -7.68    6.43
   7 -14  -5   23.90    8.57
   7  14  -5   36.64    9.09
   7  14  -5   39.62    9.12
  -6 -14   5   12.57    7.06
   6  14  -5   12.36    6.67
   6 -14  -5   13.93    6.56
   6  14  -5   25.28    7.37
   5 -14  -5   32.74    7.64
   5 -14  -5   30.07    5.75
   5  14  -5   32.29    7.14
   5  14  -5   16.41    7.30
  -5 -14   5   29.16    8.08
   4 -14  -5    7.82    5.33
   4  14  -5    0.99    4.28
   4  14  -5   -1.96    5.29
   4 -14  -5    1.44    3.57
  -4 -14   5   -2.64    5.23
  -3 -14   5   23.25    7.25
   3  14  -5   13.11    6.01
   3 -14  -5   17.57    4.57
   3  14  -5   15.42    4.87
   3 -14  -5   15.85    5.44
   3 -14  -5   15.30    4.62
   2  14  -5  133.12   11.77
   2 -14  -5  150.92    9.73
   2 -14  -5  151.08   10.35
   2 -14  -5  145.79    6.92
  -2 -14   5  151.16   12.73
   2  14  -5  174.36   10.00
   1  14  -5   50.49    8.33
   1 -14  -5   60.64    6.52
   1  14  -5   58.07    5.64
  -1 -14   5   57.04    8.76
   1 -14  -5   59.73    5.30
   1 -14  -5   60.65    6.47
   0 -14   5  338.75   13.93
   0 -14   5  321.54   18.44
   0  14   5  308.68   13.83
   0 -14  -5  323.69   15.37
   0 -14  -5  322.69   15.35
   0  14  -5  320.57   17.84
   0  14  -5  319.69   13.25
  -1 -14  -5    3.76    3.97
   1  14   5    3.22    2.65
   1 -14   5    3.95    2.33
  -1  14  -5   -6.43    3.96
   1  14   5   -0.07    2.39
   1 -14   5   -1.73    4.28
  -1 -14  -5    0.39    3.31
  -1  14  -5    2.00    2.31
  -2  14  -5   31.38    3.25
  -2 -14  -5   30.99    5.98
   2 -14   5   25.76    6.79
  -2 -14  -5   23.46    6.04
   2  14   5   32.39    2.88
  -2  14  -5   29.03    7.64
   3 -14   5   16.23    5.96
  -3  14  -5   25.52    7.13
  -3 -14  -5   27.59    6.51
  -3 -14  -5   20.78    6.67
  -4 -14  -5    4.78    5.38
  -4 -14  -5   19.96    5.71
   4 -14   5   -4.11    4.04
  -4  14  -5    5.75    6.01
  -5  14  -5   49.82    9.44
  -5 -14  -5   47.97    9.06
  -5 -14  -5   52.05    9.13
   5 -14   5   70.36    9.28
  -6 -14  -5   35.71    8.39
  -6  14  -5   56.96   10.19
  -6 -14  -5   15.29    7.71
  -7  14  -5   21.98    8.90
  -7 -14  -5   24.13    7.85
  -7 -14  -5   19.81    8.43
  -8 -14  -5    3.75    7.90
  -8  14  -5   19.95    8.43
  -8 -14  -5    9.79    6.56
   8  15  -5    5.48    7.23
   8  15  -5   10.83    7.95
  -7 -15   5   -1.42    7.09
   7  15  -5    1.10    6.90
   7 -15  -5    6.51    6.66
   7  15  -5    2.28    6.89
  -6 -15   5    4.02    6.52
   6  15  -5    1.62    5.91
   6 -15  -5    6.98    6.82
   6  15  -5   -0.94    5.57
   5  15  -5   13.86    5.88
  -5 -15   5   16.04    7.51
   5 -15  -5   12.67    6.35
   5  15  -5   19.79    7.43
   4  15  -5   22.85    6.14
   4 -15  -5   20.78    6.55
   4  15  -5   17.33    7.24
   4 -15  -5   21.17    4.69
  -4 -15   5   22.12    7.38
   3 -15  -5  123.13   10.70
   3 -15  -5  110.61    8.82
   3 -15  -5  132.86    8.71
   3  15  -5  109.02    9.25
   3  15  -5  120.14   11.58
  -3 -15   5  111.18   11.76
  -2 -15   5  160.02   12.79
   2  15  -5  159.58   13.01
   2  15  -5  154.33    9.92
   2 -15  -5  161.34   10.94
   2 -15  -5  173.50   10.58
   1  15  -5  164.55    9.36
  -1 -15   5  155.35   12.75
   1 -15  -5  169.87   10.48
  -1  15   5  168.85   10.03
   1  15  -5  149.49   12.19
   1 -15  -5  174.41   10.48
   1 -15  -5  164.58    9.09
   0  15   5   56.79    5.69
   0  15  -5   61.90    5.11
   0 -15   5   61.81    9.06
   0 -15  -5   60.87    6.40
   0  15  -5   74.02    9.32
   0 -15  -5   68.22    7.12
   1 -15   5  161.96   12.90
  -1  15  -5  178.45    7.75
  -1 -15  -5  160.25   10.79
   1  15   5  176.49    9.00
  -1  15  -5  166.70   12.82
  -1 -15  -5  193.03   11.80
   2  15   5  155.08    7.49
   2 -15   5  188.39   13.79
  -2  15  -5  178.36   13.17
  -2 -15  -5  171.56   11.46
  -2 -15  -5  179.50   12.44
  -3 -15  -5   87.13    9.38
  -3 -15  -5  101.93   10.52
   3 -15   5   86.01   10.39
  -3  15  -5  102.28   11.27
  -4 -15  -5  136.20   12.01
  -4 -15  -5  100.90   11.34
   4 -15   5  145.81   12.79
  -4  15  -5  125.12   12.93
  -5  15  -5   61.38    9.98
  -5 -15  -5   35.02    8.80
   5 -15   5   72.81   10.18
  -5 -15  -5   42.64    8.80
  -6 -15  -5    8.33    6.98
  -6 -15  -5   11.92    6.60
  -6  15  -5   12.77    7.37
  -7 -15  -5   48.25   10.47
  -7 -15  -5   67.03   12.06
  -7  15  -5   63.77   11.49
  -8  15  -5    9.09    8.24
  -8 -15  -5   22.99   10.52
   7  16  -5    6.94    7.55
  -7 -16   5    3.88    7.86
   7 -16  -5   13.72    7.65
   7  16  -5    6.03    6.65
   6 -16  -5    5.97    6.33
   6  16  -5    2.92    5.41
   6  16  -5    6.90    5.88
  -6 -16   5   -8.96    5.62
   5 -16  -5   31.41    7.93
   5  16  -5   29.41    8.09
  -5 -16   5   36.63    9.03
   5  16  -5   28.82    6.93
   4 -16  -5    9.16    5.24
  -4 -16   5    6.53    6.78
   4  16  -5   14.53    5.33
   4  16  -5   18.24    6.84
  -3 -16   5    4.57    6.14
   3 -16  -5    4.49    3.75
   3 -16  -5    5.78    4.32
   3  16  -5    4.50    4.02
   3 -16  -5   11.02    5.30
   3  16  -5   10.69    6.36
   2  16  -5   86.05   10.25
   2 -16  -5   78.18    7.26
   2  16  -5   89.55    7.54
   2 -16  -5  105.15    9.32
  -2 -16   5   90.43   11.14
   1 -16  -5    9.41    3.65
  -1  16   5   12.63    4.32
   1 -16  -5    9.05    4.48
   1  16  -5   11.94    3.53
   1  16  -5    6.49    5.56
   1 -16  -5   14.93    4.46
  -1 -16   5    2.76    6.18
   0  16  -5  399.68   15.21
   0 -16   5  382.58   21.30
   0 -16  -5  375.28   17.75
   0  16   5  377.24   16.66
   0  16  -5  416.88   21.15
   0 -16  -5  397.32   17.75
   1 -16   5   36.65    7.94
  -1 -16  -5   48.14    6.70
  -1  16  -5   32.78    3.17
  -1 -16  -5   36.45    6.41
  -1  16  -5   29.64    6.95
   1  16   5   42.39    4.78
  -2  16  -5   11.69    6.20
  -2 -16  -5   27.32    6.18
  -2 -16  -5    3.51    2.07
   2 -16   5   15.03    5.83
  -3  16  -5   18.04    6.99
   3 -16   5   27.52    6.99
  -3 -16  -5   22.53    6.46
  -3 -16  -5   20.23    6.06
   4 -16   5    3.77    5.15
  -4 -16  -5   11.54    6.31
  -4  16  -5   15.36    7.03
  -4 -16  -5   12.23    5.49
  -5 -16  -5   60.44   10.64
  -5  16  -5   75.08   11.44
   5 -16   5   65.09    9.80
  -5 -16  -5   73.15   10.42
  -6 -16  -5   22.47    8.34
  -6 -16  -5   38.08    9.41
  -6  16  -5   20.37    7.83
  -7  16  -5    9.09    7.55
  -7 -16  -5    5.78    7.50
  -7 -16  -5    5.44    6.85
  -7 -17   5  -12.71    6.84
   7 -17  -5    1.10    6.80
   7  17  -5    0.25    7.60
   7  17  -5    2.70    6.37
   6  17  -5   -2.89    5.18
   6  17  -5    1.49    6.34
  -6 -17   5   -0.68    6.77
   6 -17  -5    8.71    6.50
   5  17  -5    8.61    6.82
   5  17  -5    7.27    5.55
   5 -17  -5    6.35    6.39
  -5 -17   5    9.47    7.23
   4  17  -5   26.68    6.48
  -4 -17   5    6.24    6.55
   4  17  -5   16.35    7.24
   4 -17  -5   29.03    7.63
   3 -17  -5  137.65   10.74
   3 -17  -5  139.45   11.95
  -3 -17   5  152.79   14.18
   3  17  -5  148.35   13.54
   3  17  -5  157.11   10.58
   2  17  -5   24.79    4.94
   2 -17  -5   24.72    6.06
   2  17  -5   23.76    7.21
   2 -17  -5   35.77    5.53
  -2  17   5   29.84    5.88
  -2 -17   5   31.05    7.94
  -1 -17   5  151.49   13.83
   1  17  -5  148.94    8.58
  -1  17   5  150.53   10.13
   1 -17  -5  132.42    9.76
   1  17  -5  130.19   12.42
   0  17  -5   78.32   10.33
   0 -17  -5  111.31    8.65
   0 -17   5   92.88   11.01
   0 -17  -5  105.75    8.76
   0  17   5   98.39    7.67
   0  17  -5   81.43    5.81
  -1 -17  -5   73.72    8.25
   1  17   5   73.46    6.35
  -1 -17  -5   78.74    8.08
  -1  17  -5   56.92    9.60
   1 -17   5   60.14    9.37
   2 -17   5  301.56   18.26
  -2 -17  -5  277.46   15.34
  -2 -17  -5  277.47   16.65
  -2  17  -5  290.45   18.19
   3 -17   5   76.42   10.28
  -3 -17  -5   59.88    8.51
  -3  17  -5   57.73    9.91
  -3 -17  -5   54.20    9.07
  -4 -17  -5   89.34   10.43
  -4 -17  -5   82.53   11.26
   4 -17   5   91.90   11.15
  -4  17  -5   89.62   11.99
  -5 -17  -5   72.98   11.04
  -5 -17  -5   50.50    9.15
  -5  17  -5   44.80   10.15
   5 -17   5   70.30   10.32
  -6 -17  -5   14.61    7.37
  -6 -17  -5   13.71    8.49
  -6  17  -5   18.50    8.28
  -7  17  -5   35.06    9.77
  -7 -17  -5   48.74   10.77
  -7 -17  -5   26.68    9.31
   7  18  -5   -0.12    7.49
   7  18  -5   14.34    7.47
   7 -18  -5   -2.71    6.90
   6  18  -5   -2.90    5.57
   6  18  -5    4.46    6.96
   6 -18  -5    5.65    6.62
  -6 -18   5    0.23    7.37
  -5 -18   5    5.53    6.71
   5 -18  -5    0.57    5.56
   5  18  -5    9.56    6.95
   5  18  -5    2.92    5.51
  -4 -18   5    1.29    6.72
   4 -18  -5    5.55    5.56
   4  18  -5   -1.34    4.30
   4  18  -5    3.81    5.26
   3 -18  -5   -2.07    4.48
  -3 -18   5    0.60    6.24
   3 -18  -5    6.78    5.14
   3  18  -5   -3.91    5.47
   3  18  -5    2.15    4.04
   2 -18  -5   15.42    5.45
  -2  18   5   14.25    5.14
   2  18  -5   16.70    4.53
   2  18  -5    8.38    6.98
  -2 -18   5   16.39    7.00
   1 -18  -5    7.78    4.46
   1  18  -5    3.41    3.02
   1  18  -5   12.87    6.02
  -1  18   5    5.18    4.22
  -1 -18   5    1.83    6.03
   0  18   5   80.41    7.61
   0 -18  -5  100.20    8.51
   0 -18   5   74.70   10.68
   0 -18  -5   91.51    8.24
   0  18  -5   90.74   10.86
  -1 -18  -5   70.56    7.84
  -1 -18  -5   61.16    7.98
   1 -18   5   76.06   10.69
  -1  18  -5   85.15   10.77
   1  18   5   65.50    6.25
  -2  18  -5    2.53    5.28
  -2 -18  -5    2.75    5.18
   2 -18   5   -4.15    4.95
  -2 -18  -5    8.43    4.39
   3 -18   5   -0.25    4.92
  -3  18  -5   -0.05    5.21
  -3 -18  -5    5.28    6.04
  -3 -18  -5    4.41    4.52
  -4 -18  -5    0.20    6.22
  -4  18  -5   -7.32    5.74
  -4 -18  -5    6.84    5.06
   4 -18   5    0.52    5.00
  -5  18  -5   37.89   10.21
  -5 -18  -5   49.34   10.26
  -5 -18  -5   36.42    8.25
   5 -18   5   25.24    8.04
  -6  18  -5   27.91    9.08
  -6 -18  -5   11.14    8.05
  -6 -18  -5   12.81    7.06
  -7 -18  -5   16.55    8.00
  -7  18  -5    8.62    8.11
  -7 -18  -5   21.26   10.03
   7  19  -5    9.15    7.03
   6 -19  -5    4.27    7.13
   6  19  -5    4.69    7.30
   6  19  -5   -1.83    5.46
   5  19  -5   12.95    6.13
  -5 -19   5    4.89    7.59
   5  19  -5   17.51    7.99
   5 -19  -5    9.37    6.77
   4  19  -5    1.13    6.23
   4 -19  -5    5.33    5.41
   4  19  -5   -0.22    4.51
  -4 -19   5   -4.18    5.89
  -3  19   5   23.59    6.36
   3  19  -5   40.50    8.91
   3 -19  -5   38.25    7.37
   3 -19  -5   31.36    7.46
   3  19  -5   34.88    6.28
  -3 -19   5   31.85    8.81
   2  19  -5   -7.39    5.66
   2  19  -5    2.83    3.59
  -2 -19   5   -5.14    5.77
  -2  19   5   14.85    5.45
  -1 -19   5    3.92    6.30
   1  19  -5   22.59    7.38
  -1  19   5   19.09    5.53
   0 -19  -5   18.68    5.26
   0 -19   5   23.06    7.52
   0 -19  -5    9.92    4.90
   0  19  -5   16.92    7.23
   0  19   5   16.93    4.79
  -1 -19  -5   25.05    5.78
   1 -19   5   25.24    7.48
  -1 -19  -5   36.26    6.88
  -1  19  -5   38.17    8.54
  -2 -19  -5   50.22    7.69
  -2 -19  -5   44.69    8.04
  -2  19  -5   39.55    8.83
   2 -19   5   51.35    9.43
  -3  19  -5   41.93    9.30
   3 -19   5   35.64    8.49
  -3 -19  -5   39.46    8.58
  -4 -19  -5    4.03    6.53
   4 -19   5    3.54    6.33
  -4 -19  -5   17.45    6.10
  -4  19  -5   10.84    7.87
  -5  19  -5   23.54    9.19
  -5 -19  -5   15.70    8.13
  -5 -19  -5   36.93    8.33
   5 -19   5   38.97    8.79
  -6  19  -5   57.21   12.19
  -6 -19  -5   34.34   10.97
  -6 -19  -5   41.29    9.18
   6  20  -5    2.64    7.82
   6  20  -5    1.72    6.25
   6 -20  -5   24.15    8.91
   5 -20  -5   15.08    7.48
   5  20  -5    0.47    5.26
   5  20  -5   11.33    7.74
   4  20  -5    4.83    7.03
   4  20  -5   -2.88    4.48
  -4  20   5    3.49    5.19
   4 -20  -5   12.68    6.73
  -4 -20   5   -7.87    6.40
  -3  20   5    7.55    4.99
   3 -20  -5   10.78    5.91
   3  20  -5    2.82    6.93
   3  20  -5    0.23    4.25
  -3 -20   5   -6.03    6.67
  -2  20   5   34.74    6.85
  -2 -20   5   39.65    9.90
   2  20  -5   41.37    9.37
  -1  20   5   -3.22    4.14
  -1 -20   5    9.71    6.94
   1  20  -5   -1.22    5.79
   0  20   5  128.42   10.04
   0  20  -5  139.86   13.61
   0 -20   5  147.27   14.47
  -1  20  -5   17.72    7.59
  -1 -20  -5   19.45    5.62
  -1 -20  -5   16.67    6.03
   1 -20   5   17.46    7.40
  -2 -20  -5   15.35    6.86
  -2 -20  -5   28.25    6.35
   2 -20   5   22.24    7.60
  -2  20  -5   31.09    8.20
  -3 -20  -5    1.05    6.30
   3 -20   5    7.18    5.71
  -3  20  -5    5.44    6.61
  -3 -20  -5    3.53    4.97
  -4  20  -5   -5.62    6.67
  -4 -20  -5   -7.74    6.21
  -4 -20  -5    8.73    5.88
   4 -20   5    0.52    4.92
  -5  20  -5   15.11    7.93
   5 -20   5   24.87    7.91
  -5 -20  -5   17.31    6.71
  -5 -20  -5    5.85    7.75
  -6 -20  -5   18.01    9.36
  -6 -20  -5   22.01    7.85
  -6  20  -5   18.15    9.32
   6 -21  -5    8.73    7.66
   6  21  -5    5.13    6.72
  -6  21   5   -0.78    6.57
   5  21  -5    8.65    8.21
   5  21  -5   12.92    6.97
   5 -21  -5   12.79    6.92
  -5  21   5   13.71    6.96
   4  21  -5   -1.12    6.00
  -4  21   5   -0.33    5.14
   4 -21  -5    4.74    5.83
  -3 -21   5    4.70    7.42
   3  21  -5   11.29    7.45
  -3  21   5   14.92    6.07
   2  21  -5    1.30    7.09
  -2  21   5    3.97    4.95
  -2 -21   5    5.54    6.85
  -1  21   5    0.39    5.05
  -1 -21   5   -2.65    6.44
   1  21  -5    3.40    6.84
   0 -21   5   31.11    9.04
   0  21  -5   38.76    9.23
  -1  21  -5    3.88    6.86
  -1 -21  -5   -2.57    5.42
   1 -21   5   10.11    6.83
  -2 -21  -5  111.23   10.29
  -2  21  -5   83.99   12.19
  -2 -21  -5   94.73   10.91
   2 -21   5   99.15   12.67
  -3 -21  -5   -4.69    5.88
  -3  21  -5   -1.31    5.58
   3 -21   5    6.06    6.02
  -3 -21  -5    3.80    5.45
   4 -21   5   51.95   10.23
  -4 -21  -5   50.41   10.67
  -4 -21  -5   33.26    7.84
  -4  21  -5   60.16   11.33
   5 -21   5   31.91    8.80
  -5  21  -5    8.47    8.07
  -5 -21  -5    5.68    7.16
  -5 -21  -5   18.67    7.73
  -6 -21  -5   57.36   10.77
  -6 -21  -5   33.96   11.09
   5 -22  -5   -0.88    6.47
  -5  22   5    3.35    5.11
   5  22  -5   -4.44    6.94
  -4  22   5   -6.43    4.96
   4  22  -5   -3.75    6.88
  -3  22   5    5.28    5.89
   3  22  -5    2.21    7.11
   2 -22  -5   26.56    8.91
  -2  22   5   37.12    7.59
   2  22  -5   32.00    9.65
  -2 -22   5   58.91   11.68
  -1  22   5    0.21    5.06
   1  22  -5   -0.39    6.25
  -1 -22   5    0.19    5.92
   0 -22   5   22.69    7.63
   0  22  -5   26.61    8.40
  -1  22  -5   -8.31    5.38
   1 -22   5   -1.28    5.25
  -2 -22  -5   -1.84    6.35
  -2  22  -5   12.11    7.32
   2 -22   5   15.31    7.25
  -3  22  -5   22.36    7.86
  -3 -22  -5   22.01    6.50
   3 -22   5   19.44    8.05
  -3 -22  -5    4.73    7.66
  -4 -22  -5    3.77    3.56
   4 -22   5    0.58    6.12
  -4 -22  -5   -6.71    6.95
  -4  22  -5   -6.04    6.52
  -5 -22  -5  -13.98    6.26
  -5 -22  -5    4.52    6.27
  -5  22  -5    3.35    7.68
   5  23  -5    8.92    8.50
  -5  23   5   12.26    7.07
   4  23  -5   -5.44    6.77
  -4  23   5   -3.39    6.05
   3  23  -5   21.58    9.26
  -3  23   5   11.16    6.57
  -2  23   5   -2.26    5.21
   2  23  -5    3.48    7.37
   2 -23  -5   -2.93    6.76
   1  23  -5   12.22    8.18
   0 -23   5   16.94    7.39
   0  23  -5   -2.39    6.50
  -1  23  -5   -0.11    6.13
  -2  23  -5   17.59    8.16
  -3 -23  -5   -4.85    7.86
  -3  23  -5  -10.40    6.45
  -4  23  -5    8.38    7.32
  -4 -23  -5    8.31    8.75
  -5 -23  -5   10.02    9.15
  -5 -23  -5   12.36    6.87
   4  24  -5   15.44    8.38
  -4  24   5    2.30    6.25
   3  24  -5   -1.61    7.75
  -3  24   5   -4.58    5.65
  -2  24   5   56.34    9.34
   2  24  -5   76.54   12.73
   1  24  -5   -5.27    7.33
   0  24  -5    0.77    8.31
  -1  24  -5    1.34    6.27
  -2  24  -5   12.03    8.38
  -3  24  -5   11.55    9.16
  -3 -24  -5   10.24    9.35
  -4  24  -5   -0.26    6.40
  -4 -24  -5   -0.56    8.79
  -4  25   5   -3.53    6.50
   3  25  -5   -0.82    8.54
  -3  25   5    2.02    6.71
   2  25  -5    1.40    7.82
   1  25  -5   -1.64    6.82
   0  25  -5   16.18    9.33
  -1  25  -5  -10.10    6.71
  -2  25  -5   19.31    8.60
  -3  25  -5   -3.18    7.00
   2  26  -5   14.35    9.65
   1  26  -5    2.55    8.93
   0  26  -5   -6.33    7.98
  -1  26  -5   -6.07    7.35
  -2  26  -5   -7.56    7.58
   1  27  -5   15.01    9.83
   0  27  -5    3.22    9.33
  -1  27  -5   -0.53    8.74
   9   0  -6   24.54    8.60
   9   0  -6   29.31    9.72
   8   0  -6   10.54    6.26
   8   0  -6   12.74    7.35
   7   0  -6  240.99   17.17
   7   0  -6  243.86   16.65
   6   0  -6    3.27    5.24
   6   0  -6    7.52    5.35
   5   0  -6  512.55   23.07
   5   0  -6  473.51   23.13
   4   0  -6  229.34   13.59
   4   0  -6  244.19   14.63
   3   0  -6  364.09   16.70
   3   0  -6  311.41   15.85
   2   0  -6 2436.73   78.59
   2   0  -6 2479.30   79.56
   2   0  -6 2334.06   80.09
   2   0  -6 2505.29   80.32
   1   0  -6  237.36   10.61
   1   0  -6  241.65   11.11
   1   0  -6  251.33   12.70
   1   0  -6  223.04   11.81
   0   0  -6 3612.31  114.32
   0   0  -6 3741.09  117.63
   0   0  -6 3620.10  119.38
   0   0  -6 3616.30  116.41
  -1   0  -6    2.21    3.18
  -1   0  -6    2.87    2.39
   1   0   6    2.97    2.42
  -1   0  -6    4.55    2.67
   1   0   6    2.73    2.36
  -1   0  -6    6.11    2.89
  -2   0  -6 3541.86  118.29
  -2   0  -6 3627.98  116.42
  -2   0  -6 3557.73  111.21
  -2   0  -6 3542.45  114.46
   2   0   6 3489.16  116.21
   2   0   6 3627.10  111.15
  -3   0  -6  873.50   33.63
  -3   0  -6  915.29   31.35
   3   0   6  894.00   34.28
  -3   0  -6  925.88   34.38
  -3   0  -6  928.74   31.10
  -4   0  -6  515.38   23.25
   4   0   6  524.62   23.66
  -4   0  -6  603.11   21.50
  -5   0  -6 1139.61   39.27
  -5   0  -6 1091.43   42.17
  -6   0  -6  105.26   10.72
  -6   0  -6   89.62   10.06
  -6   0  -6   98.91    8.51
  -7   0  -6  399.62   22.00
  -7   0  -6  401.39   22.76
  -7   0  -6  434.32   19.94
  -8   0  -6  121.21   13.22
  -8   0  -6   95.97   12.47
  -9   0  -6   51.14   10.65
  -9   0  -6   56.98   10.36
   9   1  -6    2.16    6.84
   9   1  -6   -2.54    6.40
   9  -1  -6    5.59    6.94
   9  -1  -6    5.12    6.77
   8   1  -6    6.10    6.12
   8   1  -6    4.30    6.45
   8  -1  -6    4.93    5.95
   8  -1  -6   -2.98    5.53
   7   1  -6   10.57    5.95
   7   1  -6    9.10    6.06
   7  -1  -6    0.74    5.52
   7  -1  -6   11.80    6.26
   6  -1  -6   -6.71    4.26
   6   1  -6   -4.63    3.85
   6  -1  -6    0.73    4.67
   6   1  -6    1.31    5.10
   5  -1  -6   18.10    5.99
  -5  -1   6   20.25    2.75
   5   1  -6   25.13    6.46
   5  -1  -6   12.45    5.64
   5   1  -6   28.39    6.31
   4   1  -6   29.97    6.62
   4   1  -6   12.81    5.07
  -4  -1   6   16.07    2.94
   4  -1  -6   18.40    6.01
   4  -1  -6   21.15    5.21
   3   1  -6    1.00    3.57
   3   1  -6    2.17    3.79
   3  -1  -6    3.61    3.85
  -3  -1   6    0.82    2.14
   3   1  -6    1.26    1.57
   3  -1  -6    0.90    3.78
  -2  -1   6   51.95    4.59
   2  -1  -6   46.04    6.12
   2   1  -6   47.46    6.03
   2  -1  -6   40.94    4.08
   2  -1  -6   47.57    5.93
   2   1  -6   37.04    3.88
   2   1  -6   43.62    5.75
   2   1  -6   48.25    4.69
   1  -1  -6   99.04    7.91
   1   1  -6   92.57    6.17
   1   1  -6   94.39    7.71
   1  -1  -6   99.36    7.41
   1  -1  -6   99.89    6.01
   1  -1  -6  108.11    6.72
   1   1  -6   99.41    8.13
   1   1  -6   90.80    6.00
   0   1   6   27.25    3.91
   0   1  -6   27.33    4.37
   0   1  -6   30.08    4.69
   0   1  -6   17.54    3.80
   0   1   6   11.03    3.48
   0  -1  -6   24.64    4.00
   0  -1  -6   33.54    5.09
   0  -1  -6   20.24    3.81
   0  -1  -6   17.57    3.69
   0   1  -6   15.28    3.59
  -1  -1  -6    5.55    2.65
  -1   1  -6    1.75    2.77
  -1   1  -6    1.57    2.55
  -1  -1  -6    1.55    2.48
  -1   1  -6   -0.80    2.25
   1   1   6    1.76    2.27
   1   1   6    1.61    2.59
   1  -1   6   -0.03    2.24
  -1  -1  -6    1.96    3.34
  -1   1  -6    0.49    3.06
  -2   1  -6   10.55    3.18
  -2   1  -6   11.66    3.84
  -2   1  -6    4.17    3.27
  -2  -1  -6    5.54    3.65
   2   1   6    2.17    3.49
  -2   1  -6    6.42    3.71
  -2  -1  -6   10.56    2.83
   2   1   6   12.90    2.74
  -2  -1  -6   15.45    4.16
   2  -1   6   11.49    3.17
  -3  -1  -6    4.30    2.71
  -3   1  -6    1.65    3.28
   3   1   6    2.13    3.22
  -3  -1  -6    6.73    3.73
  -3  -1  -6    5.97    2.42
  -3   1  -6    0.93    3.61
  -3   1  -6    3.00    2.97
  -4   1  -6    9.01    4.26
  -4  -1  -6   13.15    3.52
  -4  -1  -6    6.17    3.06
   4   1   6    5.35    3.91
  -4   1  -6    3.27    3.87
  -4   1  -6   13.01    4.19
  -4  -1  -6   11.06    4.50
  -5   1  -6   12.22    4.36
[truncated: 311,962 more chars]
