# Supplementary material for: Crystal structure of tetra­kis­(μ-4-benzyl-4H-1,2,4-triazole-κ2 N 1:N 2)tetra­fluoridodi-μ2-oxido-dioxidodisilver(I)divanadium(V)
Source: Acta Crystallogr E Crystallogr Commun. 2022 Mar 15;78(Pt 4):399–403. doi: 10.1107/S2056989022001712 (PMC8983979; doi:10.1107/S2056989022001712)
Supplement: Supplementary file 2 [file e-78-00399-Isup2.hkl]

data_I                                                                          
_shelx_title ' dk8a in P2(1)/c'                                                 
_shelx_refln_list_code          4                                               
_shelx_F_calc_maximum      320.09                                               
_exptl_crystal_F_000      1088.00                                               
_reflns_d_resolution_high  0.7396                                               
                                                                                
loop_                                                                           
 _space_group_symop_operation_xyz                                               
 'x, y, z'                                                                      
 '-x, y+1/2, -z+1/2'                                                            
 '-x, -y, -z'                                                                   
 'x, -y-1/2, z-1/2'                                                             
                                                                                
_cell_length_a     7.5484                                                       
_cell_length_b    21.2439                                                       
_cell_length_c    12.5910                                                       
_cell_angle_alpha  90.000                                                       
_cell_angle_beta   90.910                                                       
_cell_angle_gamma  90.000                                                       
                                                                                
_shelx_F_squared_multiplier     1.000                                           
                                                                                
loop_                                                                           
 _refln_index_h                                                                 
 _refln_index_k                                                                 
 _refln_index_l                                                                 
 _refln_F_squared_calc                                                          
 _refln_F_squared_meas                                                          
 _refln_F_squared_sigma                                                         
 _refln_observed_status                                                         
   1   0   0       4052.16       3688.43        53.68 o                         
   2   0   0      85337.60      87296.16      1035.78 o                         
   3   0   0      21951.98      21903.73       289.74 o                         
   4   0   0       5856.32       5833.45       112.51 o                         
   5   0   0      21033.78      20511.21       437.89 o                         
   6   0   0       2883.94       2848.01        92.44 o                         
   7   0   0       2201.47       2205.22        93.46 o                         
   8   0   0         15.75         64.88        43.17 o                         
   9   0   0        657.69        584.16        64.22 o                         
  10   0   0        233.18        363.64        64.36 o                         
   1   1   0        100.62         97.96         4.25 o                         
   2   1   0      19289.01      19973.22       185.55 o                         
   3   1   0        430.83        448.06        12.94 o                         
   4   1   0          2.84         11.64         9.99 o                         
   5   1   0        124.78        199.22        20.62 o                         
   6   1   0         87.79        108.77        19.50 o                         
   7   1   0         34.82         46.68        21.23 o                         
   8   1   0         19.65         17.11        23.88 o                         
   9   1   0          2.90         50.66        28.22 o                         
  10   1   0         32.79         35.01        34.04 o                         
   0   2   0      90250.30      92837.97      1748.78 o                         
   1   2   0       4221.11       3960.92        39.89 o                         
   2   2   0      16096.25      15286.55       158.43 o                         
   3   2   0      13061.81      12793.95       129.62 o                         
   4   2   0       8476.89       8419.94       108.39 o                         
   5   2   0      15511.10      15085.31       186.59 o                         
   6   2   0        819.01        818.53        28.85 o                         
   7   2   0       2096.49       2147.00        60.16 o                         
   8   2   0          2.88        -15.90        22.15 o                         
   9   2   0        633.92        752.44        48.64 o                         
  10   2   0        103.55         63.02        49.15 o                         
   1   3   0       3332.70       3358.07        35.05 o                         
   2   3   0       3210.18       3091.97        36.42 o                         
   3   3   0       1110.21       1098.42        23.34 o                         
   4   3   0        748.65        811.40        23.05 o                         
   5   3   0        369.58        389.83        19.96 o                         
   6   3   0        411.37        411.26        22.65 o                         
   7   3   0        241.98        266.61        24.62 o                         
   8   3   0        118.97        105.11        27.51 o                         
   9   3   0          9.29         32.93        28.64 o                         
  10   3   0          3.20          3.87        41.82 o                         
   0   4   0     102454.77     104474.58      1350.91 o                         
   1   4   0       7382.63       7449.16        72.39 o                         
   2   4   0      27551.57      27000.50       271.55 o                         
   3   4   0       5788.23       5403.80        67.48 o                         
   4   4   0      10933.86      10876.61       145.76 o                         
   5   4   0       8293.25       7880.69       100.23 o                         
   6   4   0       2281.98       2263.47        47.32 o                         
   7   4   0       3258.69       3401.01        69.89 o                         
   8   4   0        139.01         87.96        27.12 o                         
   9   4   0        825.41        903.15        58.50 o                         
  10   4   0        135.43         62.18       123.20 o                         
   1   5   0       4192.58       4210.99        46.21 o                         
   2   5   0       4988.82       5235.06        60.12 o                         
   3   5   0       2632.28       2423.72        36.76 o                         
   4   5   0        140.60        193.24        14.05 o                         
   5   5   0       1331.38       1337.82        35.30 o                         
   6   5   0       1875.52       1859.20        39.10 o                         
   7   5   0         10.08         62.45        19.18 o                         
   8   5   0         12.03         13.66        23.82 o                         
   9   5   0          2.30        -12.01        27.81 o                         
   0   6   0       3112.23       2867.28        67.78 o                         
   1   6   0      14801.91      14920.89       162.06 o                         
   2   6   0      21298.54      20896.95       203.16 o                         
   3   6   0       6748.98       6521.54        75.44 o                         
   4   6   0       7081.71       6811.21        98.41 o                         
   5   6   0       4594.86       4395.14        83.51 o                         
   6   6   0        216.60        205.61        18.10 o                         
   7   6   0       3337.70       3391.51        70.25 o                         
   8   6   0        391.43        352.33        57.71 o                         
   9   6   0        632.69        679.07        72.94 o                         
   1   7   0         47.37         76.56         7.79 o                         
   2   7   0      14399.13      14710.11       161.37 o                         
   3   7   0       2950.17       2957.08        44.41 o                         
   4   7   0       1595.57       1579.16        35.96 o                         
   5   7   0        507.75        480.89        21.55 o                         
   6   7   0       1145.38       1017.66        32.22 o                         
   7   7   0          0.95         35.36        20.06 o                         
   8   7   0        216.64        282.40        42.11 o                         
   9   7   0          7.26        -18.76        32.03 o                         
   0   8   0         30.27        116.34         9.19 o                         
   1   8   0      15421.49      15603.02       202.10 o                         
   2   8   0      17481.58      16879.63       184.46 o                         
   3   8   0       7149.24       6924.05        80.18 o                         
   4   8   0       8674.98       8621.49       105.68 o                         
   5   8   0       3431.95       3378.33        62.04 o                         
   6   8   0        939.49        971.49        36.42 o                         
   7   8   0       3053.52       3125.05        67.71 o                         
   8   8   0        468.33        484.15        42.62 o                         
   9   8   0        580.43        687.04        60.80 o                         
   1   9   0       2023.84       2035.79        34.25 o                         
   2   9   0       3579.05       3457.47        46.74 o                         
   3   9   0       6405.73       6568.22        86.74 o                         
   4   9   0         68.98        141.59        28.76 o                         
   5   9   0        587.40        671.09        27.10 o                         
   6   9   0        197.32        171.92        20.25 o                         
   7   9   0         96.04        114.36        24.00 o                         
   8   9   0         66.18        100.44        34.52 o                         
   9   9   0         11.50          3.92        45.83 o                         
   0  10   0       9381.68       9248.61       139.82 o                         
   1  10   0       8894.79       8972.68       111.82 o                         
   2  10   0      26577.35      26599.71       307.04 o                         
   3  10   0       8119.85       8149.55       104.45 o                         
   4  10   0       4022.46       4057.64        61.91 o                         
   5  10   0       2519.07       2535.26        52.28 o                         
   6  10   0        423.57        414.25        40.84 o                         
   7  10   0       2672.32       2818.22        79.02 o                         
   8  10   0        510.95        537.12        66.94 o                         
   9  10   0        520.05        596.06        74.14 o                         
   1  11   0       2957.54       2935.72        83.87 o                         
   2  11   0       5905.15       5830.80        85.79 o                         
   3  11   0       2730.93       2779.52        51.73 o                         
   4  11   0       1393.11       1475.11        32.03 o                         
   5  11   0         44.67         85.66        17.10 o                         
   6  11   0          3.58          5.63        17.45 o                         
   7  11   0         69.67         99.13        26.36 o                         
   8  11   0         69.64         25.50        40.62 o                         
   9  11   0          0.19        -15.10        48.00 o                         
   0  12   0       2866.70       2707.73       104.05 o                         
   1  12   0       7459.48       7357.04       107.53 o                         
   2  12   0      10982.56      10961.52       160.40 o                         
   3  12   0       6830.87       6678.06        89.70 o                         
   4  12   0       3454.39       3597.98        83.91 o                         
   5  12   0       2681.11       2750.17        77.32 o                         
   6  12   0       1219.90       1246.08        49.95 o                         
   7  12   0       2262.95       2297.02       101.10 o                         
   8  12   0        441.11        551.84        68.59 o                         
   9  12   0        480.45        477.42       116.63 o                         
   1  13   0        694.85        677.41        25.49 o                         
   2  13   0        210.61        212.18        18.06 o                         
   3  13   0        502.95        476.49        28.17 o                         
   4  13   0        368.76        400.73        26.63 o                         
   5  13   0         63.13         76.92        18.07 o                         
   6  13   0         69.01         77.53        29.94 o                         
   7  13   0         30.24         65.53        41.03 o                         
   8  13   0         45.98         16.37        45.28 o                         
   0  14   0       2874.31       2981.93        71.38 o                         
   1  14   0       2945.59       2944.20        62.50 o                         
   2  14   0       5914.60       6332.68       119.94 o                         
   3  14   0       2348.91       2279.65        60.95 o                         
   4  14   0       1422.77       1489.05        38.32 o                         
   5  14   0        666.35        739.80        37.62 o                         
   6  14   0        821.51        792.27        47.30 o                         
   7  14   0        330.23        398.04        84.64 o                         
   8  14   0        203.74        265.41        46.54 o                         
   1  15   0         23.59         22.43        12.85 o                         
   2  15   0        664.31        702.18        29.50 o                         
   3  15   0        192.86        234.08        26.89 o                         
   4  15   0        380.82        426.09        30.43 o                         
   5  15   0        584.21        632.94        36.39 o                         
   6  15   0         28.39        -28.00        28.00 o                         
   7  15   0        131.70         81.42        39.38 o                         
   8  15   0         23.01         40.24        39.59 o                         
   0  16   0       6205.82       6124.94       129.47 o                         
   1  16   0       4169.57       4154.19        82.77 o                         
   2  16   0       2949.80       2864.31        75.31 o                         
   3  16   0       3958.15       3912.69        87.47 o                         
   4  16   0        428.94        461.97        34.15 o                         
   5  16   0       1067.51       1052.73        45.32 o                         
   6  16   0        767.95        736.84        95.08 o                         
   7  16   0        244.50        259.17        45.57 o                         
   8  16   0        347.02        360.19        75.78 o                         
   1  17   0        167.57        160.46        26.86 o                         
   2  17   0         13.81         28.83        20.15 o                         
   3  17   0        498.83        507.71        40.83 o                         
   4  17   0        270.85        289.31        30.67 o                         
   5  17   0       1043.91       1084.72        88.09 o                         
   6  17   0        125.12        101.06        38.67 o                         
   7  17   0         83.07         36.93        38.26 o                         
   8  17   0         56.65        -23.86        58.44 o                         
   0  18   0        783.00        744.98        41.46 o                         
   1  18   0       2030.37       2111.28        64.90 o                         
   2  18   0       1216.29       1286.86        55.10 o                         
   3  18   0       1401.39       1477.62        53.82 o                         
   4  18   0       1295.53       1332.82        84.03 o                         
   5  18   0        613.58        583.50        59.37 o                         
   6  18   0        848.30        831.32        82.13 o                         
   7  18   0         47.38         51.31        57.79 o                         
   1  19   0        244.90        288.69        31.07 o                         
   2  19   0        216.03        205.29        25.49 o                         
   3  19   0        988.12       1040.05        48.02 o                         
   4  19   0        202.38        205.95        30.63 o                         
   5  19   0       1096.49        921.64        83.90 o                         
   6  19   0         66.16          9.09        40.58 o                         
   7  19   0         81.92         -1.67        44.14 o                         
   0  20   0       1796.07       1594.42        96.35 o                         
   1  20   0       2367.75       2380.54       181.30 o                         
   2  20   0        705.49        746.60        61.81 o                         
   3  20   0       1012.68       1175.04        55.85 o                         
   4  20   0       1123.57       1241.34        81.52 o                         
   5  20   0        389.03        433.30        57.24 o                         
   6  20   0        787.83        827.47        74.42 o                         
   7  20   0        180.80        228.97        76.22 o                         
   1  21   0        124.59        198.05        40.71 o                         
   2  21   0        120.76        136.47        38.24 o                         
   3  21   0        204.83        230.06        29.07 o                         
   4  21   0        169.82        200.15        40.02 o                         
   5  21   0        447.46        414.18        55.63 o                         
   6  21   0          4.75         48.66        42.89 o                         
   0  22   0       1054.55       1254.76       236.74 o                         
   1  22   0       1743.14       1651.94       100.60 o                         
   2  22   0        673.02        737.51        61.55 o                         
   3  22   0        767.01        808.49       103.62 o                         
   4  22   0       1340.65       1282.36        62.80 o                         
   5  22   0        531.66        422.51       102.59 o                         
   6  22   0        472.99        471.32        72.51 o                         
   1  23   0        110.36        131.35        38.17 o                         
   2  23   0         79.89        148.98        42.88 o                         
   3  23   0        135.02        198.92        54.07 o                         
   4  23   0        173.49        402.45        96.19 o                         
   5  23   0         95.29        193.25        86.65 o                         
   6  23   0          3.65         41.64        75.15 o                         
   0  24   0        687.46        671.37        81.01 o                         
   1  24   0       1287.82       1284.48        71.26 o                         
   2  24   0        107.65         66.19        46.34 o                         
   3  24   0        298.23        374.04        68.43 o                         
   4  24   0        499.48        321.44        98.58 o                         
   5  24   0         79.84          0.33        70.92 o                         
   1  25   0         21.91         43.07        50.79 o                         
   2  25   0         29.72         66.17        60.08 o                         
   3  25   0         37.77         60.02        50.94 o                         
   4  25   0          3.19        -72.01        72.01 o                         
   0  26   0        332.82        301.48        94.02 o                         
   1  26   0        832.81        792.75       125.91 o                         
   2  26   0         35.97        -13.12        70.92 o                         
   3  26   0        308.89        375.23        99.88 o                         
   4  26   0        189.29        106.93        91.64 o                         
   1  27   0         13.08         38.72        80.79 o                         
   2  27   0         59.54         49.56        80.68 o                         
   3  27   0         76.59         72.01        81.44 o                         
   1  28   0        575.27        527.16       120.48 o                         
   2  28   0          0.37        -42.29        76.02 o                         
 -10   1   1        499.45        444.24        49.62 o                         
  -9   1   1         91.88         71.60        33.05 o                         
  -8   1   1       2124.73       2428.27        70.96 o                         
  -7   1   1        615.53        540.85        35.61 o                         
  -6   1   1       3373.83       3309.29        72.13 o                         
  -5   1   1       3435.04       3387.75        61.47 o                         
  -4   1   1       1460.78       1233.74        45.45 o                         
  -3   1   1       9096.01       8658.93       101.34 o                         
  -2   1   1        717.34        692.16        13.27 o                         
  -1   1   1      12723.48      13379.55       137.12 o                         
   0   1   1         76.48         61.06         4.03 o                         
   1   1   1        260.90        169.01        13.30 o                         
   2   1   1         35.48         42.44         7.32 o                         
   3   1   1        469.52        492.31        12.94 o                         
   4   1   1       1435.60       1137.22        29.49 o                         
   5   1   1        868.24        873.51        29.49 o                         
   6   1   1       1067.90       1074.23        35.98 o                         
   7   1   1        223.12        282.52        29.22 o                         
   8   1   1          3.36         -2.07        21.77 o                         
   9   1   1        171.18        134.39        32.13 o                         
  10   1   1        192.07        218.40        43.12 o                         
 -10   2   1          1.01         71.56        37.79 o                         
  -9   2   1          2.97         47.96        29.65 o                         
  -8   2   1        102.96        111.99        26.43 o                         
  -7   2   1        112.83         70.41        23.46 o                         
  -6   2   1        197.74        191.51        17.61 o                         
  -5   2   1        395.57        431.69        19.85 o                         
  -4   2   1        988.74       1069.14        28.06 o                         
  -3   2   1       5797.09       6051.60        66.88 o                         
  -2   2   1         87.53        120.16         6.86 o                         
  -1   2   1          8.82         27.58         3.98 o                         
   0   2   1       1628.17       1557.08        20.15 o                         
   1   2   1       2112.15       2050.50        24.82 o                         
   2   2   1        313.71        389.42        11.28 o                         
   3   2   1        105.43        128.31         8.28 o                         
   4   2   1         45.45         40.49        10.06 o                         
   5   2   1        138.19        139.97        15.33 o                         
   6   2   1         65.28         41.77        17.96 o                         
   7   2   1         36.62         28.27        17.33 o                         
   8   2   1        118.00        107.56        26.11 o                         
   9   2   1         95.41         79.60        29.53 o                         
  10   2   1         16.59         -5.57        37.86 o                         
 -10   3   1        633.04        801.15        64.22 o                         
  -9   3   1        143.79        157.52        35.26 o                         
  -8   3   1       1566.85       1802.16        62.04 o                         
  -7   3   1        783.97        695.89        38.87 o                         
  -6   3   1       3352.77       3335.52        59.27 o                         
  -5   3   1       5251.20       5090.89        75.49 o                         
  -4   3   1       4802.73       4766.01        67.48 o                         
  -3   3   1      13123.21      12761.18       130.10 o                         
  -2   3   1        810.72        818.67        14.49 o                         
  -1   3   1      41226.88      41250.13       393.64 o                         
   0   3   1        763.22        704.62        12.20 o                         
   1   3   1      11001.13      11290.90       106.06 o                         
   2   3   1       6784.26       6569.41        72.16 o                         
   3   3   1        155.24        164.43        11.79 o                         
   4   3   1       8985.34       8737.20       104.67 o                         
   5   3   1        840.91        905.05        25.59 o                         
   6   3   1       1484.67       1397.83        37.01 o                         
   7   3   1         29.59         16.59        17.67 o                         
   8   3   1          0.27        -18.28        21.42 o                         
   9   3   1        151.38        134.35        32.25 o                         
  10   3   1         95.63         40.95        48.28 o                         
 -10   4   1          0.14        114.19        79.27 o                         
  -9   4   1          0.01        -23.27        27.93 o                         
  -8   4   1         63.26         59.40        29.82 o                         
  -7   4   1        167.99        131.62        24.88 o                         
  -6   4   1         63.86         97.34        15.86 o                         
  -5   4   1        152.22        194.07        15.26 o                         
  -4   4   1       2571.28       2657.28        43.99 o                         
  -3   4   1       2955.72       3109.22        55.27 o                         
  -2   4   1       8160.78       8613.61        88.95 o                         
  -1   4   1        377.74        363.31        11.40 o                         
   0   4   1        455.64        453.51        12.71 o                         
   1   4   1      16278.97      16362.86       152.34 o                         
   2   4   1       2847.36       2697.23        33.17 o                         
   3   4   1        324.47        395.96        18.82 o                         
   4   4   1         35.13         44.79        10.84 o                         
   5   4   1         85.57         86.11        12.98 o                         
   6   4   1         66.31         70.18        15.76 o                         
   7   4   1        541.09        542.53        31.48 o                         
   8   4   1          3.03        -21.86        21.86 o                         
   9   4   1         32.97         -0.12        28.80 o                         
  10   4   1          0.73        -53.16        53.52 o                         
  -9   5   1          0.15          1.56        30.34 o                         
  -8   5   1        831.10        966.02        48.53 o                         
  -7   5   1        462.30        492.77        35.32 o                         
  -6   5   1       1419.06       1546.55        38.25 o                         
  -5   5   1       3176.63       3209.01        53.75 o                         
  -4   5   1       1366.35       1353.03        50.02 o                         
  -3   5   1      13329.15      12932.52       153.73 o                         
  -2   5   1          5.39         18.77         6.15 o                         
  -1   5   1      57662.61      58384.86       576.40 o                         
   0   5   1       3020.54       3114.82        31.79 o                         
   1   5   1      14408.53      14645.85       137.81 o                         
   2   5   1       5490.05       5319.08        57.95 o                         
   3   5   1         47.81         47.35         9.06 o                         
   4   5   1       3308.03       3213.52        48.23 o                         
   5   5   1          6.95          1.37        10.21 o                         
   6   5   1        544.25        537.57        29.45 o                         
   7   5   1        120.92        117.74        22.15 o                         
   8   5   1          0.17        -19.80        19.80 o                         
   9   5   1          6.71        -32.10        32.10 o                         
  -9   6   1         22.26        -12.53        29.34 o                         
  -8   6   1         12.42         42.54        27.55 o                         
  -7   6   1        110.06         99.55        24.15 o                         
  -6   6   1          2.32         -8.16        12.48 o                         
  -5   6   1         62.72         73.47        13.24 o                         
  -4   6   1       2225.24       2216.84        43.43 o                         
  -3   6   1       5692.81       5912.13        69.80 o                         
  -2   6   1       3814.99       4047.22        49.96 o                         
  -1   6   1        205.44        210.57         9.40 o                         
   0   6   1        169.36        204.72         7.15 o                         
   1   6   1       6675.88       6638.22        77.67 o                         
   2   6   1        863.15        747.10        15.17 o                         
   3   6   1        171.87        198.39        11.30 o                         
   4   6   1        604.50        637.84        21.61 o                         
   5   6   1        101.55         83.22        16.64 o                         
   6   6   1          5.73         -6.40        12.38 o                         
   7   6   1        864.53        871.45        52.82 o                         
   8   6   1          1.47         13.66        22.42 o                         
   9   6   1        144.31        172.81        48.85 o                         
  -9   7   1          9.17         53.98        38.58 o                         
  -8   7   1       1014.26       1078.69        69.52 o                         
  -7   7   1        637.66        575.27        40.80 o                         
  -6   7   1       1622.63       1709.11        44.09 o                         
  -5   7   1       6530.33       6483.61        91.58 o                         
  -4   7   1       1169.49       1155.15        30.51 o                         
  -3   7   1      16263.90      16065.89       179.20 o                         
  -2   7   1        900.47        980.54        21.23 o                         
  -1   7   1      19318.64      19238.66       205.83 o                         
   0   7   1       2882.67       2997.99        33.90 o                         
   1   7   1       5898.76       6012.67        76.29 o                         
   2   7   1       9940.38       9955.66       102.13 o                         
   3   7   1         19.19         17.30         7.76 o                         
   4   7   1       4819.12       4748.69        78.02 o                         
   5   7   1          3.83         -4.47        11.70 o                         
   6   7   1        551.11        592.01        24.48 o                         
   7   7   1          0.08         -9.52        17.86 o                         
   8   7   1        225.41        173.18        36.72 o                         
   9   7   1         19.75        -17.58        26.96 o                         
  -9   8   1          0.51        -33.69        33.69 o                         
  -8   8   1          6.85         32.35        26.92 o                         
  -7   8   1        215.16        174.61        29.95 o                         
  -6   8   1         82.77         94.13        18.05 o                         
  -5   8   1         44.32         58.73        15.41 o                         
  -4   8   1       1610.83       1592.50        36.19 o                         
  -3   8   1        254.32        240.56        16.78 o                         
  -2   8   1         77.90         81.98         9.41 o                         
  -1   8   1         56.98         57.20         8.24 o                         
   0   8   1       2311.52       2296.86        30.48 o                         
   1   8   1       1422.22       1381.79        28.20 o                         
   2   8   1       2104.02       2032.88        37.10 o                         
   3   8   1         62.88         94.57         9.92 o                         
   4   8   1        838.46        811.47        24.79 o                         
   5   8   1         46.61         30.95        12.93 o                         
   6   8   1         84.81         93.35        17.67 o                         
   7   8   1        628.40        686.42        34.43 o                         
   8   8   1         76.47         29.42        32.43 o                         
   9   8   1         66.02         54.55        49.04 o                         
  -9   9   1         94.89         95.94        47.89 o                         
  -8   9   1        355.55        347.71        39.53 o                         
  -7   9   1        506.49        511.45        42.68 o                         
  -6   9   1        413.54        451.93        25.83 o                         
  -5   9   1       2691.85       2707.57        59.67 o                         
  -4   9   1        308.51        314.28        17.60 o                         
  -3   9   1       9229.02       9246.03       133.38 o                         
  -2   9   1       3005.67       2925.91        44.76 o                         
  -1   9   1       2479.56       2357.09        32.02 o                         
   0   9   1       3063.02       3104.14        37.47 o                         
   1   9   1       1598.74       1568.72        31.16 o                         
   2   9   1       2557.96       2412.77        43.82 o                         
   3   9   1         55.05         75.64        10.41 o                         
   4   9   1       1154.38       1168.62        27.63 o                         
   5   9   1         30.19         28.27        14.70 o                         
   6   9   1        297.47        286.51        23.01 o                         
   7   9   1          7.47          7.50        20.20 o                         
   8   9   1         65.32         73.80        39.04 o                         
   9   9   1         32.43        -40.90        40.90 o                         
  -9  10   1          9.37        -33.96        43.70 o                         
  -8  10   1          8.82         13.14        33.46 o                         
  -7  10   1         97.08         54.48        25.46 o                         
  -6  10   1         83.22         60.02        19.40 o                         
  -5  10   1        281.55        313.06        22.94 o                         
  -4  10   1        121.89        132.58        16.22 o                         
  -3  10   1         17.05         22.43        12.48 o                         
  -2  10   1       1286.35       1251.43        29.57 o                         
  -1  10   1         10.31          1.47         6.46 o                         
   0  10   1        893.65        825.91        22.84 o                         
   1  10   1        601.59        664.78        18.44 o                         
   2  10   1        833.68        685.17        30.01 o                         
   3  10   1        136.43        136.49        17.61 o                         
   4  10   1       1024.00       1058.34        26.98 o                         
   5  10   1         17.34         -6.68        13.81 o                         
   6  10   1        148.86        116.88        19.21 o                         
   7  10   1        460.21        528.42        40.42 o                         
   8  10   1        389.31        415.54       109.84 o                         
   9  10   1        145.49        123.41        54.90 o                         
  -9  11   1         98.90         45.18        50.40 o                         
  -8  11   1        264.88        291.76        56.08 o                         
  -7  11   1        323.57        366.43        36.30 o                         
  -6  11   1        147.03        122.05        39.58 o                         
  -5  11   1       1005.27        967.24        41.64 o                         
  -4  11   1          1.47          4.90        13.24 o                         
  -3  11   1       4984.27       4722.35        73.15 o                         
  -2  11   1       1286.93       1240.37        27.53 o                         
  -1  11   1        290.45        271.47        11.70 o                         
   0  11   1       2440.44       2515.08        38.50 o                         
   1  11   1       1350.78       1288.28        27.94 o                         
   2  11   1       3023.35       3034.73        57.46 o                         
   3  11   1       1230.48       1392.44        27.36 o                         
   4  11   1        842.76        861.78        25.23 o                         
   5  11   1         25.44          8.63        16.48 o                         
   6  11   1        205.80        230.39        24.40 o                         
   7  11   1          1.51        -18.71        32.74 o                         
   8  11   1         67.89         49.92        41.80 o                         
   9  11   1         32.21         43.71        55.44 o                         
  -9  12   1          0.47         -0.81        58.98 o                         
  -8  12   1        112.88        130.91        53.55 o                         
  -7  12   1        218.53        276.13        41.42 o                         
  -6  12   1        947.78        899.54        45.12 o                         
  -5  12   1        693.56        756.33        33.26 o                         
  -4  12   1        526.65        613.18        28.85 o                         
  -3  12   1         52.69         47.62        11.99 o                         
  -2  12   1       1978.23       2082.78        36.31 o                         
  -1  12   1        674.37        684.25        18.49 o                         
   0  12   1       4247.35       4278.10        58.69 o                         
   1  12   1         34.47         22.93         9.65 o                         
   2  12   1       2673.69       2531.27        54.05 o                         
   3  12   1         11.33         32.43        14.41 o                         
   4  12   1       1504.72       1519.72        34.34 o                         
   5  12   1          1.78        -15.06        15.06 o                         
   6  12   1        137.29        135.89        22.99 o                         
   7  12   1        136.00        167.63        50.81 o                         
   8  12   1         10.53          2.54        35.10 o                         
   9  12   1        159.04        101.38        51.62 o                         
  -8  13   1        164.07         76.01        66.85 o                         
  -7  13   1        374.82        388.22        46.13 o                         
  -6  13   1        145.32        168.65        35.04 o                         
  -5  13   1        801.19        778.56        39.19 o                         
  -4  13   1        492.98        512.27        26.36 o                         
  -3  13   1       1935.97       1779.90        35.21 o                         
  -2  13   1       4104.27       3983.18        74.92 o                         
  -1  13   1         18.12         52.81        10.55 o                         
   0  13   1       1264.80       1335.62        26.46 o                         
   1  13   1       2226.58       2305.64        57.48 o                         
   2  13   1       2306.11       2182.68        55.24 o                         
   3  13   1        435.02        512.36        30.34 o                         
   4  13   1       1884.89       1828.95        42.69 o                         
   5  13   1         64.81         11.22        15.49 o                         
   6  13   1        435.75        504.54        48.67 o                         
   7  13   1         57.26          9.08        36.93 o                         
   8  13   1         13.92         -1.19        47.27 o                         
  -8  14   1         66.08         44.03        44.73 o                         
  -7  14   1        143.29        171.14        48.69 o                         
  -6  14   1        425.37        449.06        44.55 o                         
  -5  14   1        481.59        545.59        37.45 o                         
  -4  14   1          0.44          0.39        14.05 o                         
  -3  14   1         79.10         99.89        13.00 o                         
  -2  14   1        427.90        490.60        39.85 o                         
  -1  14   1        531.82        567.05        19.10 o                         
   0  14   1       2704.82       2621.83        48.91 o                         
   1  14   1        326.76        327.35        21.52 o                         
   2  14   1       5508.16       5452.58       103.84 o                         
   3  14   1        289.06        276.34        26.28 o                         
   4  14   1        446.71        495.07        33.09 o                         
   5  14   1        528.55        575.93        34.14 o                         
   6  14   1          1.55         -6.24        36.05 o                         
   7  14   1        455.04        487.74        51.65 o                         
   8  14   1         24.15        -34.35        35.80 o                         
  -8  15   1        316.70        246.43        57.27 o                         
  -7  15   1        456.04        448.38        61.72 o                         
  -6  15   1        527.66        489.35        46.78 o                         
  -5  15   1        735.46        748.31        49.63 o                         
  -4  15   1        556.03        577.97        33.99 o                         
  -3  15   1       3431.75       3407.60        73.16 o                         
  -2  15   1       1746.05       1585.81        54.37 o                         
  -1  15   1       1926.43       1873.61        42.14 o                         
   0  15   1       1340.49       1392.12        33.87 o                         
   1  15   1       2457.87       2471.58        60.72 o                         
   2  15   1        788.45        819.80        33.00 o                         
   3  15   1       2216.38       2178.06        60.61 o                         
   4  15   1        290.38        262.01        28.46 o                         
   5  15   1        441.61        538.63        36.95 o                         
   6  15   1        406.50        449.85        47.18 o                         
   7  15   1         45.96         80.92        37.67 o                         
   8  15   1         84.84         85.16        43.05 o                         
  -8  16   1         72.90         43.40        40.32 o                         
  -7  16   1        111.68         96.79        37.27 o                         
  -6  16   1        316.80        362.14        52.64 o                         
  -5  16   1       1109.98       1175.10        66.06 o                         
  -4  16   1          8.56         18.09        19.66 o                         
  -3  16   1        685.06        653.00        47.58 o                         
  -2  16   1        352.43        375.04        32.39 o                         
  -1  16   1        325.89        375.14        18.63 o                         
   0  16   1       1691.32       1712.86        49.01 o                         
   1  16   1        670.18        589.93        32.62 o                         
   2  16   1       2737.64       2694.53        62.81 o                         
   3  16   1        417.36        466.91        39.02 o                         
   4  16   1        141.75        143.53        25.90 o                         
   5  16   1         24.83         66.76        28.86 o                         
   6  16   1         34.85         -5.03        36.40 o                         
   7  16   1         62.77         22.69        40.02 o                         
   8  16   1          0.22        -42.33        42.33 o                         
  -8  17   1        245.59        229.70        74.27 o                         
  -7  17   1         86.97         61.75        37.43 o                         
  -6  17   1        322.45        411.42        48.02 o                         
  -5  17   1        741.75        725.13        46.74 o                         
  -4  17   1        458.30        447.21        35.60 o                         
  -3  17   1        443.63        430.96        36.45 o                         
  -2  17   1        506.36        481.26        48.27 o                         
  -1  17   1         20.12         24.57        20.30 o                         
   0  17   1        806.29        831.60        30.71 o                         
   1  17   1        329.41        307.09        27.52 o                         
   2  17   1        563.03        655.62        36.68 o                         
   3  17   1        279.51        385.62        32.26 o                         
   4  17   1         50.59         48.98        22.81 o                         
   5  17   1        199.43        219.21        50.95 o                         
   6  17   1         73.05         20.92        40.32 o                         
   7  17   1         46.42        -10.25        40.88 o                         
   8  17   1         30.16         -3.85        72.01 o                         
  -7  18   1        151.46         81.89        60.24 o                         
  -6  18   1        141.65        126.27        40.64 o                         
  -5  18   1        750.33        832.55        55.10 o                         
  -4  18   1        244.44        270.52        42.62 o                         
  -3  18   1         17.87         -6.37        22.54 o                         
  -2  18   1       1034.36       1114.62        49.73 o                         
  -1  18   1          7.26         15.96        15.97 o                         
   0  18   1       2624.75       2689.17        73.02 o                         
   1  18   1         60.38        109.01        24.38 o                         
   2  18   1       1818.24       1810.10        57.65 o                         
   3  18   1         15.04         38.08        25.87 o                         
   4  18   1         11.00         21.59        28.46 o                         
   5  18   1        308.65        338.34        63.08 o                         
   6  18   1          9.16         27.40        38.75 o                         
   7  18   1        116.39         75.14        54.45 o                         
  -7  19   1        196.37        153.56        60.18 o                         
  -6  19   1        391.45        328.16        72.61 o                         
  -5  19   1        376.13        360.80        61.01 o                         
  -4  19   1       1130.06       1089.56        55.01 o                         
  -3  19   1        482.87        516.18        40.24 o                         
  -2  19   1        899.91        834.40        45.17 o                         
  -1  19   1       2680.09       2440.31        66.13 o                         
   0  19   1        980.35       1027.54        62.85 o                         
   1  19   1       1411.24       1363.30        54.15 o                         
   2  19   1        117.18        198.08        37.52 o                         
   3  19   1        299.74        294.07        28.23 o                         
   4  19   1          1.00        -26.42        26.42 o                         
   5  19   1        354.78        421.61        67.97 o                         
   6  19   1          0.41        -19.92        37.72 o                         
   7  19   1         13.88         61.19        47.28 o                         
  -7  20   1         58.79         50.10        73.64 o                         
  -6  20   1         35.41         -4.05        46.42 o                         
  -5  20   1        473.83        563.69        70.33 o                         
  -4  20   1         28.05         -7.82        26.30 o                         
  -3  20   1        137.22        175.72        51.65 o                         
  -2  20   1        253.15        239.69        32.18 o                         
  -1  20   1          2.69         20.89        27.97 o                         
   0  20   1        549.97        563.81        52.79 o                         
   1  20   1         73.40         82.03        33.38 o                         
   2  20   1        624.59        662.24        68.33 o                         
   3  20   1         99.99         89.10        26.55 o                         
   4  20   1         73.89        105.84        30.79 o                         
   5  20   1         81.39         14.58        36.59 o                         
   6  20   1         11.31         64.07        44.93 o                         
   7  20   1         39.10         37.18        58.02 o                         
  -6  21   1         95.83         -1.31        46.60 o                         
  -5  21   1         16.82        -41.27        41.27 o                         
  -4  21   1        731.69        718.23        57.05 o                         
  -3  21   1        174.32        129.34        35.28 o                         
  -2  21   1        288.31        358.14        48.73 o                         
  -1  21   1         91.14         54.50        30.64 o                         
   0  21   1        348.02        362.71        47.91 o                         
   1  21   1         70.16         92.53        36.03 o                         
   2  21   1         14.33         34.85        32.08 o                         
   3  21   1          9.86         -4.54        30.24 o                         
   4  21   1         65.85         32.37        27.18 o                         
   5  21   1         70.25         94.75        46.79 o                         
   6  21   1         41.26        -37.01        37.01 o                         
  -6  22   1         12.70         59.08       129.92 o                         
  -5  22   1         55.28         25.61        52.65 o                         
  -4  22   1         37.49        -55.96        55.96 o                         
  -3  22   1         28.17          5.57        35.18 o                         
  -2  22   1         39.74         59.83        33.89 o                         
  -1  22   1         81.31         84.91        35.04 o                         
   0  22   1        587.59        498.30        48.11 o                         
   1  22   1          8.23         -4.44        33.21 o                         
   2  22   1        553.17        605.27        71.64 o                         
   3  22   1          0.04        -37.62        37.62 o                         
   4  22   1        509.89        518.35        49.66 o                         
   5  22   1        205.53        153.41        42.68 o                         
   6  22   1          2.15        -15.30        36.35 o                         
  -5  23   1        132.86        152.04        80.14 o                         
  -4  23   1        565.47        424.90       102.48 o                         
  -3  23   1          6.40         28.31        36.36 o                         
  -2  23   1        611.05        628.47        85.86 o                         
  -1  23   1         70.12         52.68        34.21 o                         
   0  23   1        344.45        440.69        48.04 o                         
   1  23   1         21.93         53.84        36.28 o                         
   2  23   1          8.09         28.35        47.94 o                         
   3  23   1        101.93         74.49        50.65 o                         
   4  23   1         16.49         32.74        50.26 o                         
   5  23   1        186.79        286.52        77.18 o                         
  -5  24   1         18.37        -56.07        68.65 o                         
  -4  24   1        110.67        -32.86        71.90 o                         
  -3  24   1          9.03         47.99        79.60 o                         
  -2  24   1         32.68          5.99        51.96 o                         
  -1  24   1         46.25          9.00        50.01 o                         
   0  24   1        417.35        439.56        49.64 o                         
   1  24   1          0.37        -13.78        34.44 o                         
   2  24   1        323.18        333.15        65.04 o                         
   3  24   1         16.16         16.13        83.12 o                         
   4  24   1        313.06        266.13        90.44 o                         
   5  24   1        114.22         -1.30        86.76 o                         
  -4  25   1        508.23        605.89       121.14 o                         
  -3  25   1          2.91        -10.85        66.32 o                         
  -2  25   1        734.46        751.90        91.62 o                         
  -1  25   1         21.58        -38.99        38.99 o                         
   0  25   1        244.11        160.00        47.79 o                         
   1  25   1         21.95         16.28        59.05 o                         
   2  25   1          3.61         87.73        51.35 o                         
   3  25   1        241.97        351.91        73.27 o                         
   4  25   1         18.55         -1.08        71.14 o                         
  -4  26   1         25.90        -67.13        67.13 o                         
  -3  26   1        139.20        233.81        95.98 o                         
  -2  26   1          6.94         26.31        68.32 o                         
  -1  26   1         49.63          1.58        44.96 o                         
   0  26   1         93.37         35.25        52.55 o                         
   1  26   1         30.42         23.97        65.72 o                         
   2  26   1         59.86        -12.58        63.88 o                         
   3  26   1          1.86         72.77        78.73 o                         
   4  26   1        180.12        222.32       101.07 o                         
  -3  27   1          0.90        113.98        90.23 o                         
  -2  27   1        332.00        308.10        97.28 o                         
  -1  27   1         21.12         20.85        57.94 o                         
   0  27   1        177.54        103.35        86.11 o                         
   1  27   1          1.04        -57.26        78.52 o                         
   2  27   1         35.23        -61.06        77.97 o                         
   3  27   1        393.37        441.60       121.03 o                         
  -2  28   1         24.34        -61.16        79.60 o                         
  -1  28   1          2.03        -53.68        76.78 o                         
   0  28   1        135.15        230.02        99.55 o                         
   1  28   1         21.61        -73.85        73.85 o                         
   2  28   1         46.35         78.52        86.65 o                         
 -10   0   2          6.07         82.68        58.95 o                         
  -9   0   2         33.84         65.41        44.35 o                         
  -8   0   2          3.34        -20.89        35.31 o                         
  -7   0   2       1107.19        948.56        63.11 o                         
  -6   0   2          1.18        -12.65        35.49 o                         
  -5   0   2         37.57        -21.04        21.04 o                         
  -4   0   2       2104.95       2242.17        88.60 o                         
  -3   0   2        876.82        736.55        59.94 o                         
  -2   0   2        471.39        578.09        24.73 o                         
  -1   0   2       1997.05       1823.66        28.21 o                         
   0   0   2         33.23         22.02        12.64 o                         
   1   0   2      10082.69      10443.94       186.45 o                         
   2   0   2       1305.81       1222.31        31.82 o                         
   3   0   2       7361.10       7727.14       165.41 o                         
   4   0   2      11464.22      10767.45       222.01 o                         
   5   0   2        303.36        324.79        26.67 o                         
   6   0   2       1604.17       1666.41        69.46 o                         
   7   0   2       1758.40       1837.96        86.58 o                         
   8   0   2        145.73         86.39        37.78 o                         
   9   0   2       1446.26       1438.28        84.61 o                         
  10   0   2          5.15         -0.07        55.02 o                         
 -10   1   2         24.89          1.42        50.37 o                         
  -9   1   2         13.84        -27.16        27.16 o                         
  -8   1   2         26.88          6.46        25.90 o                         
  -7   1   2         24.65        -20.79        20.79 o                         
  -6   1   2         38.02         -6.81        19.97 o                         
  -5   1   2         37.88          1.92        11.74 o                         
  -4   1   2        135.85        132.41        15.92 o                         
  -3   1   2       1031.73       1131.93        43.46 o                         
  -2   1   2       3232.49       3335.77        43.23 o                         
  -1   1   2       9461.26       9428.35        94.02 o                         
   0   1   2          3.50         -3.53         3.53 o                         
   1   1   2       4009.77       4370.04        49.44 o                         
   2   1   2        305.51        366.57        11.46 o                         
   3   1   2       1660.79       1701.42        27.39 o                         
   4   1   2        291.62        336.79        16.99 o                         
   5   1   2         53.53         28.97        13.70 o                         
   6   1   2         17.80         10.59        18.20 o                         
   7   1   2        404.99        431.92        31.91 o                         
   8   1   2         17.48         -3.70        22.63 o                         
   9   1   2          0.18         41.28        26.98 o                         
  10   1   2         35.41          6.33        40.75 o                         
 -10   2   2         75.70         51.31        37.77 o                         
  -9   2   2         17.55        -12.61        28.49 o                         
  -8   2   2         85.15         68.15        27.69 o                         
  -7   2   2        812.03        788.38        41.70 o                         
  -6   2   2         32.97         28.34        12.82 o                         
  -5   2   2        709.27        622.30        21.66 o                         
  -4   2   2        993.97        967.65        26.99 o                         
  -3   2   2      16728.81      16318.46       225.10 o                         
  -2   2   2      19752.92      20607.31       221.31 o                         
  -1   2   2      10790.99      10481.37       114.97 o                         
   0   2   2       9222.50       9878.53       101.56 o                         
   1   2   2       6121.31       6447.60        69.16 o                         
   2   2   2      50518.07      50802.60       499.62 o                         
   3   2   2        894.77        963.56        18.96 o                         
   4   2   2      23364.90      23161.03       255.63 o                         
   5   2   2        144.71        152.09        15.34 o                         
   6   2   2       1447.02       1513.55        42.36 o                         
   7   2   2       1497.64       1676.25        47.56 o                         
   8   2   2        225.61        252.05        31.79 o                         
   9   2   2       1058.58       1186.11        61.66 o                         
  10   2   2          0.11        -20.47        39.78 o                         
 -10   3   2          1.08         -2.85        51.17 o                         
  -9   3   2          0.85         -9.23        29.84 o                         
  -8   3   2         99.30         38.66        26.41 o                         
  -7   3   2        358.82        272.25        30.02 o                         
  -6   3   2          8.84        -12.16        12.16 o                         
  -5   3   2         61.62         81.64        12.44 o                         
  -4   3   2         37.93         25.54        11.66 o                         
  -3   3   2        930.69        999.78        25.07 o                         
  -2   3   2       2202.31       2411.99        34.83 o                         
  -1   3   2      31799.75      32150.14       380.75 o                         
   0   3   2       1135.87       1178.84        18.23 o                         
   1   3   2       3468.39       3600.09        47.80 o                         
   2   3   2        596.11        583.93        15.39 o                         
   3   3   2         29.89         12.05         5.39 o                         
   4   3   2       7642.02       7989.89        98.32 o                         
   5   3   2        552.31        535.47        21.12 o                         
   6   3   2       1959.34       1942.08        54.22 o                         
   7   3   2       1268.59       1254.82        42.62 o                         
   8   3   2          8.45        -13.24        20.18 o                         
   9   3   2          1.72         10.93        37.56 o                         
  10   3   2          0.71        -50.60        50.60 o                         
 -10   4   2          3.20        -18.44        72.98 o                         
  -9   4   2         22.42         47.54        33.29 o                         
  -8   4   2          0.05        -21.83        21.83 o                         
  -7   4   2        276.07        269.44        29.91 o                         
  -6   4   2          0.43          4.96        12.63 o                         
  -5   4   2       2612.54       2546.26        50.95 o                         
  -4   4   2       1565.39       1573.76        30.82 o                         
  -3   4   2       8322.19       8242.22       164.14 o                         
  -2   4   2        799.20        910.49        18.80 o                         
  -1   4   2       3908.77       3773.37        50.85 o                         
   0   4   2      30171.99      30787.73       363.78 o                         
   1   4   2       3001.92       3041.19        42.16 o                         
   2   4   2      15438.42      15111.66       142.72 o                         
   3   4   2       3735.67       4053.81        63.01 o                         
   4   4   2      10049.54       9554.43       126.05 o                         
   5   4   2       1022.13       1070.00        30.22 o                         
   6   4   2       2140.55       2097.56        46.17 o                         
   7   4   2       2297.58       2447.70        58.35 o                         
   8   4   2         95.64         78.53        28.45 o                         
   9   4   2        893.85        966.10        57.83 o                         
  -9   5   2         61.03         35.71        31.20 o                         
  -8   5   2        144.70         76.35        32.05 o                         
  -7   5   2         15.69        -17.18        20.78 o                         
  -6   5   2        226.99        270.14        24.32 o                         
  -5   5   2         20.38         13.53        11.00 o                         
  -4   5   2        518.68        468.62        26.79 o                         
  -3   5   2        237.00        266.13        19.53 o                         
  -2   5   2        336.70        312.39        10.93 o                         
  -1   5   2      27517.70      27900.16       293.49 o                         
   0   5   2       1388.10       1418.97        23.72 o                         
   1   5   2        793.26        761.25        13.73 o                         
   2   5   2          8.01         15.91         5.58 o                         
   3   5   2         26.82         30.99         8.29 o                         
   4   5   2       1747.81       1871.15        36.50 o                         
   5   5   2        332.51        330.73        21.76 o                         
   6   5   2        595.01        607.57        26.89 o                         
   7   5   2       1001.54       1047.80        39.75 o                         
   8   5   2          0.41         -2.33        22.52 o                         
   9   5   2          6.45          9.65        33.41 o                         
  -9   6   2          8.60        -32.41        32.41 o                         
  -8   6   2         17.77          8.13        26.41 o                         
  -7   6   2        177.34        119.08        25.70 o                         
  -6   6   2          0.96         16.98        18.90 o                         
  -5   6   2       2394.43       2288.13        51.75 o                         
  -4   6   2        200.76        256.87        22.89 o                         
  -3   6   2       5474.91       5350.46        78.75 o                         
  -2   6   2       3398.26       3555.30        50.89 o                         
  -1   6   2       5000.30       4898.68        60.37 o                         
   0   6   2      25560.58      26020.19       249.61 o                         
   1   6   2       4499.21       4779.54        53.44 o                         
   2   6   2      27254.30      27189.04       290.13 o                         
   3   6   2        852.74        946.07        20.16 o                         
   4   6   2      10635.12      10537.91       132.58 o                         
   5   6   2       2054.03       2088.47        42.35 o                         
   6   6   2       2236.74       2181.43        47.44 o                         
   7   6   2       2339.86       2471.61        58.16 o                         
   8   6   2        251.27        183.27        32.75 o                         
   9   6   2       1192.80       1386.50        76.51 o                         
  -9   7   2         83.77        111.67        35.89 o                         
  -8   7   2         21.25        -19.43        28.73 o                         
  -7   7   2          0.70          3.26        21.68 o                         
  -6   7   2         49.43         33.09        15.07 o                         
  -5   7   2         80.57         88.21        16.51 o                         
  -4   7   2         40.47         11.84        16.44 o                         
  -3   7   2        321.61        343.11        17.07 o                         
  -2   7   2         46.60         41.64         9.47 o                         
  -1   7   2       5920.99       5997.29        71.20 o                         
   0   7   2          1.18         10.41         6.25 o                         
   1   7   2         56.65         89.38         6.49 o                         
   2   7   2        106.82        141.83         8.47 o                         
   3   7   2        129.40        146.86         9.47 o                         
   4   7   2       1863.61       1918.80        40.09 o                         
   5   7   2         93.93         74.38        14.34 o                         
   6   7   2        414.96        417.63        25.82 o                         
   7   7   2        759.33        806.70        43.40 o                         
   8   7   2         13.39         30.98        29.99 o                         
   9   7   2         22.33         76.50        33.87 o                         
  -9   8   2          0.01         23.03        29.25 o                         
  -8   8   2         17.47         -5.38        25.61 o                         
  -7   8   2         97.07         75.18        28.13 o                         
  -6   8   2          8.18          8.14        16.12 o                         
  -5   8   2       4912.54       4854.96       100.32 o                         
  -4   8   2         49.83         43.75        18.27 o                         
  -3   8   2       6552.34       6887.59        98.21 o                         
  -2   8   2          4.78          6.82         9.87 o                         
  -1   8   2       4991.28       5272.62        64.33 o                         
   0   8   2       9015.15       8895.80        87.41 o                         
   1   8   2          2.32          1.47         4.84 o                         
   2   8   2       8017.03       7672.49        89.87 o                         
   3   8   2        924.86        979.86        21.08 o                         
   4   8   2       2489.53       2552.32        42.27 o                         
   5   8   2       2601.78       2572.08        49.01 o                         
   6   8   2       1770.69       1728.33        57.35 o                         
   7   8   2       1490.78       1509.78        47.00 o                         
   8   8   2        121.91        102.58        35.35 o                         
   9   8   2        379.81        425.04        64.27 o                         
  -9   9   2         78.34         72.37        46.52 o                         
  -8   9   2        154.12        167.02        34.40 o                         
  -7   9   2        209.31        157.97        30.45 o                         
  -6   9   2        112.27         63.97        23.71 o                         
  -5   9   2         17.95         27.99        19.42 o                         
  -4   9   2         35.36         36.52        14.48 o                         
  -3   9   2        172.43        162.51        14.93 o                         
  -2   9   2        709.90        662.55        22.60 o                         
  -1   9   2       7557.05       7540.12        93.18 o                         
   0   9   2        618.41        577.54        15.55 o                         
   1   9   2       3737.52       3883.37        59.14 o                         
   2   9   2        112.81        137.81         8.53 o                         
   3   9   2         42.93         35.71         9.80 o                         
   4   9   2        699.15        693.51        21.48 o                         
   5   9   2         97.71        104.96        14.10 o                         
   6   9   2        740.34        746.51        31.71 o                         
   7   9   2         19.06         35.94        21.99 o                         
   8   9   2        229.22        249.77        41.21 o                         
   9   9   2          2.53        -23.08        36.15 o                         
  -9  10   2         13.59        -40.92        44.82 o                         
  -8  10   2         11.25         27.33        27.47 o                         
  -7  10   2         22.06          6.93        24.54 o                         
  -6  10   2        365.56        369.64        34.64 o                         
  -5  10   2       1598.02       1573.41        52.57 o                         
  -4  10   2         35.65         55.08        19.17 o                         
  -3  10   2        262.22        244.52        17.23 o                         
  -2  10   2        137.47        144.90        16.59 o                         
  -1  10   2       1139.77       1210.62        25.97 o                         
   0  10   2       1568.75       1446.51        25.35 o                         
   1  10   2       6666.26       6816.59        94.84 o                         
   2  10   2       5662.63       5343.58        74.42 o                         
   3  10   2       1029.61       1039.21        23.04 o                         
   4  10   2       1260.41       1222.62        28.00 o                         
   5  10   2       3506.49       3437.99        83.69 o                         
   6  10   2       1381.32       1423.66        58.92 o                         
   7  10   2        718.22        703.99        52.89 o                         
   8  10   2        524.55        557.91        56.38 o                         
   9  10   2        256.81        208.86        48.03 o                         
  -9  11   2         19.39        -37.26        47.66 o                         
  -8  11   2        566.97        508.98        73.32 o                         
  -7  11   2         37.46         23.13        28.02 o                         
  -6  11   2        400.15        450.11        36.54 o                         
  -5  11   2        591.03        612.57        38.75 o                         
  -4  11   2          0.45        -13.34        13.34 o                         
  -3  11   2       1933.33       1956.13        41.45 o                         
  -2  11   2        431.78        394.72        19.88 o                         
  -1  11   2         84.73         70.59         9.43 o                         
   0  11   2       1031.67       1030.19        21.69 o                         
   1  11   2        256.66        234.81        15.21 o                         
   2  11   2         37.72         48.65        12.15 o                         
   3  11   2        286.70        349.21        14.21 o                         
   4  11   2        244.94        268.44        16.20 o                         
   5  11   2         80.38        112.36        16.85 o                         
   6  11   2        492.38        531.11        30.04 o                         
   7  11   2         26.56         35.02        30.73 o                         
   8  11   2        148.18        167.97        40.70 o                         
   9  11   2          0.61         -3.56        37.61 o                         
  -9  12   2          1.05        -85.13        85.13 o                         
  -8  12   2          0.07          6.50        42.32 o                         
  -7  12   2          6.55        -34.80        34.80 o                         
  -6  12   2        456.06        391.73        42.53 o                         
  -5  12   2        522.99        596.11        30.61 o                         
  -4  12   2         42.53         31.19        15.64 o                         
  -3  12   2        327.86        335.94        22.04 o                         
  -2  12   2          1.33          0.71        10.52 o                         
  -1  12   2        805.50        832.33        22.03 o                         
   0  12   2       2551.09       2475.95        39.81 o                         
   1  12   2       1503.06       1413.56        36.00 o                         
   2  12   2       3915.55       3809.68        68.28 o                         
   3  12   2        539.27        533.05        24.41 o                         
   4  12   2        989.34       1014.02        27.27 o                         
   5  12   2       2728.81       2749.47        60.68 o                         
   6  12   2       1299.55       1227.25        59.48 o                         
   7  12   2        174.29         70.00        33.68 o                         
   8  12   2        573.45        543.89        57.73 o                         
   9  12   2         46.65         34.34        55.17 o                         
  -8  13   2        337.32        320.40        59.66 o                         
  -7  13   2         70.98        109.02        36.38 o                         
  -6  13   2        198.49        153.46        36.30 o                         
  -5  13   2        163.84        133.81        20.75 o                         
  -4  13   2         67.54         45.67        16.50 o                         
  -3  13   2       3412.78       3293.94        91.93 o                         
  -2  13   2       1041.37        967.99        26.60 o                         
  -1  13   2       1732.24       1793.07        36.11 o                         
   0  13   2        396.30        425.55        15.79 o                         
   1  13   2       1318.34       1320.46        36.77 o                         
   2  13   2         46.14         35.13        11.95 o                         
   3  13   2          1.34         -3.16        13.59 o                         
   4  13   2         38.84         44.84        14.34 o                         
   5  13   2        871.86        846.84        40.44 o                         
   6  13   2        255.67        235.73        56.97 o                         
   7  13   2        239.57        197.68        40.29 o                         
   8  13   2         52.26         39.04        36.75 o                         
  -8  14   2        102.56         60.04        47.14 o                         
  -7  14   2         49.96         66.54        36.47 o                         
  -6  14   2        143.18        182.87        37.44 o                         
  -5  14   2        966.18        954.10        71.38 o                         
  -4  14   2         22.72         24.31        16.94 o                         
  -3  14   2        569.24        607.68        28.70 o                         
  -2  14   2        314.78        360.51        17.69 o                         
  -1  14   2        740.26        721.90        23.21 o                         
   0  14   2       1058.93       1030.05        25.41 o                         
   1  14   2       2191.45       2185.17        55.38 o                         
   2  14   2       2908.07       2909.16        59.83 o                         
   3  14   2       2747.33       2580.03        52.47 o                         
   4  14   2       1296.45       1186.78        45.31 o                         
   5  14   2       3130.94       3076.50        91.63 o                         
   6  14   2       1027.32        954.83       113.07 o                         
   7  14   2        391.60        302.49        53.11 o                         
   8  14   2        595.80        507.25        67.38 o                         
  -8  15   2        512.91        399.89        75.10 o                         
  -7  15   2        150.38        125.99        47.69 o                         
  -6  15   2        760.46        726.31        55.30 o                         
  -5  15   2         26.16         56.55        28.89 o                         
  -4  15   2          1.14         12.13        21.83 o                         
  -3  15   2       5279.07       5112.58        89.22 o                         
  -2  15   2        222.43        225.75        19.86 o                         
  -1  15   2       4174.50       4190.39        78.81 o                         
   0  15   2        297.79        330.23        15.38 o                         
   1  15   2       1646.74       1736.42        50.36 o                         
   2  15   2        259.12        263.19        29.66 o                         
   3  15   2        104.32         49.96        18.96 o                         
   4  15   2        292.47        341.92        41.59 o                         
   5  15   2        405.63        395.92        41.02 o                         
   6  15   2        139.38        171.94        43.92 o                         
   7  15   2         21.30        -35.77        35.77 o                         
   8  15   2         23.59         34.95        50.60 o                         
  -8  16   2          6.29          5.10        76.02 o                         
  -7  16   2         14.21         19.64        55.25 o                         
  -6  16   2         36.67         27.29        36.60 o                         
  -5  16   2          1.63        -27.05        27.05 o                         
  -4  16   2        495.11        551.10        36.65 o                         
  -3  16   2          6.06         37.62        20.57 o                         
  -2  16   2       1394.81       1341.00        39.41 o                         
  -1  16   2        317.59        361.51        18.05 o                         
   0  16   2       1133.02       1124.99        27.22 o                         
   1  16   2       2367.19       2398.16        66.11 o                         
   2  16   2        870.07        946.75        42.98 o                         
   3  16   2       1376.11       1344.62        71.46 o                         
   4  16   2       1906.07       1852.68        70.55 o                         
   5  16   2        382.63        359.98        41.39 o                         
   6  16   2        950.59        842.10        68.85 o                         
   7  16   2        383.95        397.75        58.13 o                         
   8  16   2        296.38        237.57        61.71 o                         
  -8  17   2        121.45         33.73        79.93 o                         
  -7  17   2          2.79         -4.21        48.42 o                         
  -6  17   2        181.21        126.36        42.32 o                         
  -5  17   2          2.82         13.66        26.78 o                         
  -4  17   2         15.28         29.16        22.09 o                         
  -3  17   2       1050.36       1117.54        78.25 o                         
  -2  17   2        617.64        647.25        39.48 o                         
  -1  17   2        319.06        344.16        23.91 o                         
   0  17   2        536.78        552.23        26.07 o                         
   1  17   2        415.22        478.95        32.01 o                         
   2  17   2         29.81         12.27        20.58 o                         
   3  17   2          2.68         10.34        17.79 o                         
   4  17   2         90.83         49.41        22.78 o                         
   5  17   2        314.31        326.96        41.71 o                         
   6  17   2        103.03          8.73        38.01 o                         
   7  17   2        167.64        113.99        47.21 o                         
   8  17   2          2.82        -10.98        63.92 o                         
  -7  18   2         20.02        -35.01        35.01 o                         
  -6  18   2         91.54        102.14        39.87 o                         
  -5  18   2         57.95         12.08        38.10 o                         
  -4  18   2        719.33        824.91        44.39 o                         
  -3  18   2        296.44        346.01        39.41 o                         
  -2  18   2        966.51        956.64        43.92 o                         
  -1  18   2        989.14       1058.44        46.27 o                         
   0  18   2        361.01        391.88        32.56 o                         
   1  18   2        787.75        848.82        42.67 o                         
   2  18   2        388.38        443.29        33.19 o                         
   3  18   2        682.84        625.71        38.54 o                         
   4  18   2       1113.49       1103.15        51.88 o                         
   5  18   2        299.47        201.60        32.95 o                         
   6  18   2        368.26        324.96        54.97 o                         
   7  18   2        245.10        176.97        51.03 o                         
  -7  19   2         23.90         38.79        45.41 o                         
  -6  19   2         78.52         45.61        42.93 o                         
  -5  19   2         16.03         17.31        29.68 o                         
  -4  19   2          0.03        -12.90        25.95 o                         
  -3  19   2        339.89        389.45        40.95 o                         
  -2  19   2          2.31         44.92        25.42 o                         
  -1  19   2       1065.95       1011.10        61.20 o                         
   0  19   2        576.07        552.15        37.23 o                         
   1  19   2       1539.24       1587.87        54.02 o                         
   2  19   2         24.89          9.55        26.79 o                         
   3  19   2         10.91         35.28        26.81 o                         
   4  19   2        143.25        162.92        43.22 o                         
   5  19   2         84.41         65.86        29.09 o                         
   6  19   2         96.60        103.03        37.31 o                         
   7  19   2         13.88         26.31        38.08 o                         
  -7  20   2          9.61         34.81        78.62 o                         
  -6  20   2        352.73        369.84        64.87 o                         
  -5  20   2         38.56         61.90        51.62 o                         
  -4  20   2        168.60        142.11        36.50 o                         
  -3  20   2          3.89        -23.29        23.29 o                         
  -2  20   2        422.46        407.56        34.39 o                         
  -1  20   2        137.51        260.35        66.20 o                         
   0  20   2        663.07        650.26        56.30 o                         
   1  20   2        838.01        855.32        46.11 o                         
   2  20   2         31.65         34.86        24.56 o                         
   3  20   2        967.65        852.63        54.68 o                         
   4  20   2        208.32        189.92        51.94 o                         
   5  20   2         65.02         93.25        30.66 o                         
   6  20   2        113.30        109.56        38.85 o                         
   7  20   2        110.77         36.30        44.75 o                         
  -6  21   2        178.04        191.55        57.16 o                         
  -5  21   2         24.35        -22.32        38.71 o                         
  -4  21   2        173.99        187.45        40.89 o                         
  -3  21   2        515.27        567.64        42.05 o                         
  -2  21   2         11.94         11.37        29.35 o                         
  -1  21   2        495.73        573.68        48.54 o                         
   0  21   2        143.23        102.16        49.79 o                         
   1  21   2        375.74        391.28        85.07 o                         
   2  21   2         52.01         16.28        24.55 o                         
   3  21   2         10.81         58.42        29.62 o                         
   4  21   2         98.86         73.51        38.46 o                         
   5  21   2         59.22         49.48        48.00 o                         
   6  21   2         44.32         40.38        38.25 o                         
  -6  22   2        203.10        171.03        57.04 o                         
  -5  22   2        134.56         60.18        74.29 o                         
  -4  22   2        316.18        209.77        62.30 o                         
  -3  22   2         48.74         37.17        33.88 o                         
  -2  22   2        251.37        291.67        43.51 o                         
  -1  22   2        522.77        515.80        49.43 o                         
   0  22   2         21.30          1.27        34.50 o                         
   1  22   2        362.57        421.21        50.92 o                         
   2  22   2          2.57        -47.34        68.05 o                         
   3  22   2        594.04        643.58        73.93 o                         
   4  22   2         40.54         44.18        34.18 o                         
   5  22   2         36.07         34.84        40.28 o                         
   6  22   2         50.42        -23.80        52.99 o                         
  -5  23   2         44.04        128.62        80.79 o                         
  -4  23   2         35.76        154.21        76.46 o                         
  -3  23   2        123.53        182.50        42.92 o                         
  -2  23   2          0.02        -24.86        31.94 o                         
  -1  23   2        311.95        172.66        38.62 o                         
   0  23   2         38.78         -9.97        34.63 o                         
   1  23   2        286.14        274.61        49.40 o                         
   2  23   2          0.07        -32.34        45.13 o                         
   3  23   2          7.56        -13.77        35.21 o                         
   4  23   2         26.39         76.36        44.23 o                         
   5  23   2         24.72         53.04        64.01 o                         
  -5  24   2          7.27          0.54        77.97 o                         
  -4  24   2        267.95        236.52        87.19 o                         
  -3  24   2         79.02         85.25        44.64 o                         
  -2  24   2        139.94        139.37        45.46 o                         
  -1  24   2        274.79        227.06        42.13 o                         
   0  24   2         21.89        -19.82        35.35 o                         
   1  24   2        236.60        234.95        61.31 o                         
   2  24   2          0.00         -6.27        86.65 o                         
   3  24   2        623.58        702.08        84.86 o                         
   4  24   2          2.50        -23.56        62.62 o                         
   5  24   2        130.29         -0.22       104.54 o                         
  -4  25   2         72.35         38.82        65.83 o                         
  -3  25   2        193.50        218.52        88.38 o                         
  -2  25   2          1.54          7.49        43.63 o                         
  -1  25   2        293.64        366.31        57.30 o                         
   0  25   2          0.05         -6.99        48.01 o                         
   1  25   2         94.55          3.36        68.65 o                         
   2  25   2         26.98        163.32        87.52 o                         
   3  25   2          0.03         63.77        80.68 o                         
   4  25   2         82.98         67.56        90.23 o                         
  -4  26   2        221.63        291.72        92.83 o                         
  -3  26   2          0.02         -2.93        73.96 o                         
  -2  26   2        254.35        291.46        57.33 o                         
  -1  26   2        152.15        162.03        61.08 o                         
   0  26   2          9.99        -11.39        74.72 o                         
   1  26   2        367.57        265.91        94.13 o                         
   2  26   2          7.93        -18.44        78.52 o                         
   3  26   2        645.24        519.03       123.30 o                         
  -3  27   2         27.21        -49.02        73.64 o                         
  -2  27   2          0.16        -15.18        68.21 o                         
  -1  27   2         62.56         71.47        89.79 o                         
   0  27   2         48.88         37.20        81.66 o                         
   1  27   2         10.98         45.98        90.55 o                         
   2  27   2          0.60         17.24        78.62 o                         
   3  27   2         44.31        -62.36        81.01 o                         
  -1  28   2         72.49        -74.83        74.83 o                         
   0  28   2         14.78         90.01        95.43 o                         
   1  28   2        265.20        156.60       101.29 o                         
 -10   1   3        414.36        339.67        71.94 o                         
  -9   1   3         56.73         38.73        34.58 o                         
  -8   1   3       2177.40       2266.63        85.30 o                         
  -7   1   3       1144.97       1143.47        48.56 o                         
  -6   1   3       4646.32       4643.84        92.60 o                         
  -5   1   3       1530.99       1537.47        46.86 o                         
  -4   1   3      14302.22      13946.56       243.73 o                         
  -3   1   3      14249.86      13546.00       231.23 o                         
  -2   1   3       4945.91       4866.09        62.21 o                         
  -1   1   3      51691.94      52540.72       496.23 o                         
   0   1   3         24.48         -5.80         5.80 o                         
   1   1   3      70929.02      72462.23       678.90 o                         
   2   1   3       5233.85       5299.43        58.24 o                         
   3   1   3      31800.90      31965.34       305.88 o                         
   4   1   3       4715.41       4577.87        66.88 o                         
   5   1   3       2731.35       2535.13        52.03 o                         
   6   1   3      10655.08      10628.87       153.73 o                         
   7   1   3        688.57        672.04        44.57 o                         
   8   1   3       2302.73       2362.15        67.62 o                         
   9   1   3        198.09        199.20        37.30 o                         
 -10   2   3          5.29        -65.61        65.61 o                         
  -9   2   3          1.61         22.92        41.57 o                         
  -8   2   3          4.16        112.00        30.26 o                         
  -7   2   3         12.83         54.72        24.78 o                         
  -6   2   3         44.50         89.86        24.64 o                         
  -5   2   3        139.40        138.17        15.75 o                         
  -4   2   3         54.83         71.82        19.15 o                         
  -3   2   3         22.62         59.88        16.71 o                         
  -2   2   3        300.66        330.33        11.56 o                         
  -1   2   3        224.45        182.20        10.42 o                         
   0   2   3          1.50         -5.72         5.72 o                         
   1   2   3        858.47       1004.15        17.60 o                         
   2   2   3        268.39        331.89        10.64 o                         
   3   2   3         85.30        109.82        11.84 o                         
   4   2   3        200.20        202.91        14.01 o                         
   5   2   3         25.68         20.61        12.76 o                         
   6   2   3         17.60         54.05        19.21 o                         
   7   2   3          1.35         12.97        17.91 o                         
   8   2   3         55.90         76.88        26.08 o                         
   9   2   3          0.26        -25.89        27.69 o                         
  -9   3   3          2.28        -12.37        31.62 o                         
  -8   3   3       2009.43       2162.67        85.17 o                         
  -7   3   3        311.05        327.55        36.14 o                         
  -6   3   3       3348.70       3437.18        78.28 o                         
  -5   3   3       2453.69       2515.70        66.39 o                         
  -4   3   3      10844.51      10393.52       171.55 o                         
  -3   3   3      21771.61      21354.50       350.41 o                         
  -2   3   3      15128.73      15207.41       168.16 o                         
  -1   3   3      35534.80      35479.75       353.52 o                         
   0   3   3       3405.39       3222.80        40.16 o                         
   1   3   3      27286.73      27929.00       280.15 o                         
   2   3   3       7983.11       8274.88        90.01 o                         
   3   3   3      20395.08      19800.77       195.92 o                         
   4   3   3       1332.65       1159.81        26.56 o                         
   5   3   3       4810.27       4719.56        69.22 o                         
   6   3   3       3871.05       3996.64        96.21 o                         
   7   3   3       1097.10       1045.91        40.05 o                         
   8   3   3       2265.72       2357.39        67.30 o                         
   9   3   3        213.89        206.55        37.96 o                         
  -9   4   3         13.56          2.90        42.51 o                         
  -8   4   3         17.48         73.01        27.92 o                         
  -7   4   3         76.98         30.87        25.11 o                         
  -6   4   3        152.93        175.45        20.81 o                         
  -5   4   3        616.68        640.45        40.32 o                         
  -4   4   3        247.93        284.86        24.98 o                         
  -3   4   3        726.24        791.17        29.62 o                         
  -2   4   3        266.84        294.45        14.09 o                         
  -1   4   3         63.66         53.54         8.78 o                         
   0   4   3        281.81        281.09        10.76 o                         
   1   4   3       5443.55       5913.42        76.01 o                         
   2   4   3       3294.58       3719.70        57.09 o                         
   3   4   3       2392.13       2587.19        37.14 o                         
   4   4   3         55.07         43.57         9.71 o                         
   5   4   3         44.88         81.70        14.14 o                         
   6   4   3       1160.90       1195.69        38.40 o                         
   7   4   3         45.49         40.33        18.35 o                         
   8   4   3         75.79         73.40        27.73 o                         
   9   4   3          3.10         -0.49        34.19 o                         
  -9   5   3        172.77        177.28        50.68 o                         
  -8   5   3       1709.01       1738.25        95.53 o                         
  -7   5   3        480.62        502.52        41.20 o                         
  -6   5   3       4048.66       4130.40        98.42 o                         
  -5   5   3       1509.99       1501.22        50.88 o                         
  -4   5   3       4483.88       4147.75        85.27 o                         
  -3   5   3      10240.00       9663.75       196.12 o                         
  -2   5   3       7028.10       7035.37       115.31 o                         
  -1   5   3      15156.56      14709.40       171.41 o                         
   0   5   3       8638.82       8693.33        94.13 o                         
   1   5   3      24282.13      23700.45       254.06 o                         
   2   5   3       7780.09       7535.29       114.92 o                         
   3   5   3      14620.65      14437.53       161.49 o                         
   4   5   3       6728.06       6664.71        94.13 o                         
   5   5   3       1547.52       1586.05        55.27 o                         
   6   5   3       5216.96       5194.55        82.98 o                         
   7   5   3        187.67        226.67        24.81 o                         
   8   5   3       1278.97       1392.35        61.34 o                         
   9   5   3         28.17          8.55        29.81 o                         
  -9   6   3         50.47        122.29        54.22 o                         
  -8   6   3        148.11        194.36        34.01 o                         
  -7   6   3        176.60        208.27        32.02 o                         
  -6   6   3       1985.77       1923.59        91.80 o                         
  -5   6   3          1.09          4.95        13.29 o                         
  -4   6   3       1999.07       1995.64        70.61 o                         
  -3   6   3        549.02        569.06        26.59 o                         
  -2   6   3       1140.29       1201.81        32.20 o                         
  -1   6   3         78.09         87.16         9.58 o                         
   0   6   3       1781.26       1778.39        30.54 o                         
   1   6   3       3299.72       3651.99        42.84 o                         
   2   6   3         44.23         65.51        10.19 o                         
   3   6   3        391.24        391.63        13.38 o                         
   4   6   3       2119.61       2075.54        35.26 o                         
   5   6   3       1011.23       1034.04        28.79 o                         
   6   6   3       1144.74       1159.73        35.28 o                         
   7   6   3         74.26         74.86        16.04 o                         
   8   6   3         66.42         73.67        27.93 o                         
   9   6   3         39.43         61.39        32.19 o                         
  -9   7   3        127.12        151.46        41.66 o                         
  -8   7   3        797.47        841.08        53.60 o                         
  -7   7   3         59.24         66.09        28.61 o                         
  -6   7   3       2591.11       2491.60       119.03 o                         
  -5   7   3       1205.78       1169.99        47.95 o                         
  -4   7   3       4817.10       4654.83       102.63 o                         
  -3   7   3       8903.66       8754.12       127.84 o                         
  -2   7   3       8696.06       8592.90       125.86 o                         
  -1   7   3      18334.52      18359.17       226.65 o                         
   0   7   3       9376.88       9717.80       117.36 o                         
   1   7   3      20231.85      20132.76       206.74 o                         
   2   7   3      13267.83      13463.35       173.92 o                         
   3   7   3      10559.19      10251.25       118.82 o                         
   4   7   3       8472.07       8504.02       106.29 o                         
   5   7   3       3270.57       3306.18        77.25 o                         
   6   7   3       1944.75       2049.40        44.35 o                         
   7   7   3        470.40        459.83        30.90 o                         
   8   7   3        950.91        963.98        72.76 o                         
   9   7   3        120.60        157.79        33.68 o                         
  -9   8   3         14.66         16.96        34.17 o                         
  -8   8   3         27.75         22.42        27.54 o                         
  -7   8   3         44.84         55.07        23.96 o                         
  -6   8   3        769.24        718.15        42.68 o                         
  -5   8   3        145.82        192.51        27.01 o                         
  -4   8   3       1660.82       1666.56        84.59 o                         
  -3   8   3       2016.84       1997.15        47.69 o                         
  -2   8   3       8560.42       8578.99       126.17 o                         
  -1   8   3        724.27        890.70        24.55 o                         
   0   8   3          0.80         -4.00         6.90 o                         
   1   8   3        782.39        949.65        18.89 o                         
   2   8   3        338.21        337.89        15.70 o                         
   3   8   3        203.07        246.86        10.74 o                         
   4   8   3       1801.71       1749.50        40.25 o                         
   5   8   3        398.25        397.41        19.71 o                         
   6   8   3       1924.57       1901.22        53.88 o                         
   7   8   3         96.23        106.69        19.55 o                         
   8   8   3         29.02         62.23        24.81 o                         
   9   8   3        195.06        161.75        43.10 o                         
  -9   9   3        198.83        201.06        63.47 o                         
  -8   9   3        634.67        640.06        53.53 o                         
  -7   9   3         49.98         35.13        39.44 o                         
  -6   9   3       3647.26       3482.42        87.57 o                         
  -5   9   3       1377.35       1381.84        51.00 o                         
  -4   9   3       3917.66       4026.12        79.75 o                         
  -3   9   3       9080.81       8938.17       145.61 o                         
  -2   9   3       5358.63       5184.94        84.22 o                         
  -1   9   3      29335.12      29099.28       331.21 o                         
   0   9   3      12298.61      12811.00       143.43 o                         
   1   9   3      32281.50      32795.06       396.64 o                         
   2   9   3      13436.72      13646.43       153.03 o                         
   3   9   3       7583.40       7486.74        90.70 o                         
   4   9   3      14659.27      14607.39       190.21 o                         
   5   9   3       3088.51       3122.41        65.17 o                         
   6   9   3       4419.68       4416.35        72.33 o                         
   7   9   3        554.91        640.74        32.29 o                         
   8   9   3       1304.27       1287.77        64.38 o                         
   9   9   3        113.77        115.23        48.82 o                         
  -9  10   3          0.94          3.14        52.48 o                         
  -8  10   3          1.95          9.34        34.96 o                         
  -7  10   3         19.99         57.70        28.98 o                         
  -6  10   3        259.56        263.53        31.69 o                         
  -5  10   3        246.18        288.55        31.63 o                         
  -4  10   3       1078.82       1222.11        41.61 o                         
  -3  10   3       2266.46       2205.27        47.88 o                         
  -2  10   3       6327.43       6320.64        99.14 o                         
  -1  10   3         58.34         79.26        10.65 o                         
   0  10   3          0.10          3.96         6.95 o                         
   1  10   3        783.89        830.18        20.27 o                         
   2  10   3       2872.52       2805.54        40.54 o                         
   3  10   3       1742.59       1731.52        30.05 o                         
   4  10   3       2609.66       2663.43        48.23 o                         
   5  10   3         35.16         37.96        17.60 o                         
   6  10   3       1252.88       1229.60        41.87 o                         
   7  10   3        179.99        159.96        27.10 o                         
   8  10   3         36.40         51.19        35.64 o                         
   9  10   3         69.51        139.75        49.88 o                         
  -9  11   3        199.01        213.64        95.87 o                         
  -8  11   3        255.36        221.98        78.63 o                         
  -7  11   3        200.20        208.47        35.56 o                         
  -6  11   3       4102.97       4264.84       109.41 o                         
  -5  11   3       2187.44       2085.26        67.81 o                         
  -4  11   3       4598.41       4621.93        99.41 o                         
  -3  11   3       6611.78       6550.96       103.80 o                         
  -2  11   3       3446.02       3416.30        64.67 o                         
  -1  11   3      17558.13      17599.75       207.35 o                         
   0  11   3       7786.52       7640.93       100.15 o                         
   1  11   3      16000.44      15871.51       198.27 o                         
   2  11   3       4165.99       4032.57        56.36 o                         
   3  11   3       4285.76       4329.47        58.24 o                         
   4  11   3       9194.05       8966.72       115.36 o                         
   5  11   3       1421.56       1446.21        45.55 o                         
   6  11   3       3187.54       3308.93        74.32 o                         
   7  11   3        100.80        115.40        39.94 o                         
   8  11   3        873.90        754.58        81.01 o                         
   9  11   3        116.32        149.68        71.45 o                         
  -8  12   3         36.34        162.57        47.70 o                         
  -7  12   3        134.16        106.98        40.77 o                         
  -6  12   3         22.18         30.09        24.59 o                         
  -5  12   3          6.54         37.80        22.75 o                         
  -4  12   3        772.65        866.19        36.27 o                         
  -3  12   3        601.58        634.01        26.47 o                         
  -2  12   3       1996.44       1883.38        43.44 o                         
  -1  12   3        420.24        430.23        17.36 o                         
   0  12   3         19.59         30.15         9.39 o                         
   1  12   3        118.08        124.58        12.76 o                         
   2  12   3       2802.74       2594.54        52.08 o                         
   3  12   3       1693.57       1613.30        30.20 o                         
   4  12   3       1872.47       1900.79        42.73 o                         
   5  12   3         41.72        119.75        24.60 o                         
   6  12   3         73.30        142.97        31.80 o                         
   7  12   3        276.43        240.66        82.34 o                         
   8  12   3         14.64         48.33        43.69 o                         
   9  12   3        170.23        130.24        88.17 o                         
  -8  13   3        150.44        236.53        65.53 o                         
  -7  13   3        159.03        206.99        46.48 o                         
  -6  13   3       2093.46       2306.30        76.58 o                         
  -5  13   3       3323.84       3203.04        86.77 o                         
  -4  13   3       4140.31       4301.48        87.88 o                         
  -3  13   3       5831.20       5933.86        97.05 o                         
  -2  13   3       4284.25       4177.45        74.03 o                         
  -1  13   3      15456.47      15796.73       178.11 o                         
   0  13   3       7147.88       7090.48       122.20 o                         
   1  13   3      11623.91      11731.70       170.30 o                         
   2  13   3       3289.59       3250.51        81.94 o                         
   3  13   3       2385.32       2450.20        48.22 o                         
   4  13   3       4319.85       4172.38        85.14 o                         
   5  13   3       2563.96       2616.30       117.84 o                         
   6  13   3       1332.11       1341.68        65.96 o                         
   7  13   3        600.20        496.36        59.58 o                         
   8  13   3        767.33        808.34        77.37 o                         
  -8  14   3          0.08         68.24        55.10 o                         
  -7  14   3          4.30         -3.84        34.82 o                         
  -6  14   3          7.08         10.83        33.05 o                         
  -5  14   3        286.92        376.94        35.13 o                         
  -4  14   3        202.78        172.79        22.96 o                         
  -3  14   3        232.80        250.05        20.23 o                         
  -2  14   3        265.53        259.05        19.54 o                         
  -1  14   3       1378.15       1400.19        31.72 o                         
   0  14   3          3.95         24.48        11.80 o                         
   1  14   3        331.55        309.83        21.53 o                         
   2  14   3       1356.69       1200.32        43.68 o                         
   3  14   3        699.63        635.06        32.69 o                         
   4  14   3        497.81        486.97        36.46 o                         
   5  14   3          0.50        -24.80        27.39 o                         
   6  14   3         41.22         77.31        36.11 o                         
   7  14   3          6.76        -33.87        33.87 o                         
   8  14   3         22.73         -1.75        45.16 o                         
  -8  15   3         43.97         17.43        50.72 o                         
  -7  15   3        286.56        329.53        77.80 o                         
  -6  15   3        928.80        963.80        68.95 o                         
  -5  15   3       1122.75       1106.59        67.64 o                         
  -4  15   3       1151.74       1128.50        42.39 o                         
  -3  15   3        792.73        864.41        50.20 o                         
  -2  15   3       2591.25       2686.62        54.98 o                         
  -1  15   3       3435.55       3487.39        64.79 o                         
   0  15   3       5946.45       5959.14        87.98 o                         
   1  15   3       3718.33       3621.00        78.23 o                         
   2  15   3       2053.12       1955.68        65.90 o                         
   3  15   3       1533.62       1538.72        62.26 o                         
   4  15   3       3390.12       3138.68        81.20 o                         
   5  15   3        990.54       1007.00        50.87 o                         
   6  15   3        993.08       1029.84        97.67 o                         
   7  15   3        293.71        228.47        51.62 o                         
   8  15   3        120.85        173.69        45.40 o                         
  -8  16   3         41.18        138.16        83.07 o                         
  -7  16   3         11.49        -42.79        44.95 o                         
  -6  16   3         40.32         19.73        34.57 o                         
  -5  16   3        203.79        245.39        51.20 o                         
  -4  16   3        574.87        622.57        42.19 o                         
  -3  16   3        163.34        165.28        21.80 o                         
  -2  16   3        309.32        337.89        36.37 o                         
  -1  16   3       1134.60       1198.14        38.05 o                         
   0  16   3        140.98        165.20        19.72 o                         
   1  16   3        149.83        173.98        24.01 o                         
   2  16   3        996.24        886.16        39.19 o                         
   3  16   3        197.23        186.45        24.81 o                         
   4  16   3        955.87        975.83        50.98 o                         
   5  16   3          0.67        -13.98        23.41 o                         
   6  16   3          0.91          2.47        42.76 o                         
   7  16   3          0.08         -9.36        33.99 o                         
   8  16   3          1.28         20.11        39.30 o                         
  -7  17   3        684.42        738.85        89.86 o                         
  -6  17   3        106.22        111.46        40.15 o                         
  -5  17   3       1462.28       1592.53       155.31 o                         
  -4  17   3       1572.24       1653.94        65.02 o                         
  -3  17   3        637.70        774.84        37.97 o                         
  -2  17   3       3844.13       3828.73        74.86 o                         
  -1  17   3       2070.76       1944.85        81.57 o                         
   0  17   3       2216.00       2399.57        52.33 o                         
   1  17   3       3031.45       2948.72        72.17 o                         
   2  17   3       1365.02       1361.57        49.15 o                         
   3  17   3       2017.36       2187.66        91.05 o                         
   4  17   3       1497.73       1554.23       106.63 o                         
   5  17   3        990.58       1105.07        56.74 o                         
   6  17   3        120.04        155.35        37.54 o                         
   7  17   3        545.63        480.70        77.28 o                         
  -7  18   3          1.62         62.67       117.72 o                         
  -6  18   3         36.85         47.70        37.37 o                         
  -5  18   3         35.23         38.26        34.59 o                         
  -4  18   3       1381.61       1276.37        61.10 o                         
  -3  18   3         44.68         33.02        20.85 o                         
  -2  18   3        803.89        795.07        41.16 o                         
  -1  18   3        356.98        348.03        26.27 o                         
   0  18   3        235.99        305.09        28.32 o                         
   1  18   3        912.26        921.23        45.68 o                         
   2  18   3        553.25        556.02        35.51 o                         
   3  18   3        840.38        832.80        51.77 o                         
   4  18   3        607.61        598.75        49.92 o                         
   5  18   3        133.54        118.94        31.12 o                         
   6  18   3         12.08         20.27        34.75 o                         
   7  18   3          1.83        -28.73        39.38 o                         
  -7  19   3        287.37        274.77        56.14 o                         
  -6  19   3         43.39         -6.40        44.09 o                         
  -5  19   3        570.44        689.89        61.51 o                         
  -4  19   3        263.88        284.99        40.54 o                         
  -3  19   3        595.06        614.26        40.39 o                         
  -2  19   3       3158.18       3288.68        81.33 o                         
  -1  19   3        579.71        569.46        52.55 o                         
   0  19   3       3661.35       3772.30       146.36 o                         
   1  19   3        345.21        330.57        31.25 o                         
   2  19   3       2296.81       2319.91        77.24 o                         
   3  19   3       1631.37       1625.56        83.74 o                         
   4  19   3        922.98        994.48        60.23 o                         
   5  19   3       1184.06       1268.29       110.73 o                         
   6  19   3        132.42        173.78        40.98 o                         
   7  19   3        564.14        515.43        57.61 o                         
  -7  20   3          0.03        -59.10        59.10 o                         
  -6  20   3         35.45          2.39        36.00 o                         
  -5  20   3        117.60         52.13        34.36 o                         
  -4  20   3        476.14        507.32        48.05 o                         
  -3  20   3        473.88        545.13        40.20 o                         
  -2  20   3          1.00         47.27        30.18 o                         
  -1  20   3        248.25        328.08        45.43 o                         
   0  20   3         19.95         63.67        32.32 o                         
   1  20   3        180.58        177.28        27.61 o                         
   2  20   3        567.42        594.46        46.50 o                         
   3  20   3          0.32          7.91        26.88 o                         
   4  20   3        542.71        288.70        99.35 o                         
   5  20   3         36.06         27.64        45.40 o                         
   6  20   3         98.81         36.69        52.42 o                         
  -6  21   3         48.98         49.75        37.76 o                         
  -5  21   3        664.14        696.27        63.04 o                         
  -4  21   3        368.84        372.47        44.26 o                         
  -3  21   3       1290.56       1330.27        67.30 o                         
  -2  21   3       1549.73       1493.01        70.09 o                         
  -1  21   3        625.64        627.27        58.55 o                         
   0  21   3       1586.96       1681.04        80.50 o                         
   1  21   3        594.68        633.44        47.68 o                         
   2  21   3       1537.74       1746.65        72.03 o                         
   3  21   3       1931.79       1834.49       117.95 o                         
   4  21   3        265.31        313.58        43.19 o                         
   5  21   3        684.38        730.43        61.29 o                         
   6  21   3         98.01        135.51        51.38 o                         
  -6  22   3         92.88         70.51        53.03 o                         
  -5  22   3         22.46         54.77        72.44 o                         
  -4  22   3        481.40        470.22        96.63 o                         
  -3  22   3        218.11        204.80        41.28 o                         
  -2  22   3         95.78         82.26        34.71 o                         
  -1  22   3         18.45         48.55        36.42 o                         
   0  22   3          2.36          1.38        34.61 o                         
   1  22   3         32.14        121.08        53.19 o                         
   2  22   3        225.34        301.06        49.43 o                         
   3  22   3         25.99         87.04        32.91 o                         
   4  22   3        231.84        280.34        43.68 o                         
   5  22   3        150.91        148.19        42.01 o                         
   6  22   3         83.41         97.68        82.53 o                         
  -5  23   3        171.67        260.38        93.37 o                         
  -4  23   3        215.88        237.55        94.73 o                         
  -3  23   3        494.04        359.65        68.32 o                         
  -2  23   3        744.19        773.74        60.13 o                         
  -1  23   3        145.22         53.75        52.09 o                         
   0  23   3       1080.07       1014.57        71.92 o                         
   1  23   3         48.44        -29.71        82.96 o                         
   2  23   3       1457.56       1561.30       157.76 o                         
   3  23   3        764.23        753.84        72.04 o                         
   4  23   3         96.27         71.11        69.41 o                         
   5  23   3        530.67        623.67        94.57 o                         
  -5  24   3          0.48        -71.14        71.14 o                         
  -4  24   3         23.04         61.27        72.66 o                         
  -3  24   3         62.24         49.15        51.33 o                         
  -2  24   3         73.61         48.19        41.80 o                         
  -1  24   3          1.80        -15.54        35.23 o                         
   0  24   3         31.09          8.35        45.24 o                         
   1  24   3         13.92         37.85        60.89 o                         
   2  24   3         93.38        113.30        54.71 o                         
   3  24   3         50.10        112.75        48.33 o                         
   4  24   3         92.65         90.84        64.27 o                         
   5  24   3         25.35        -68.76        95.43 o                         
  -4  25   3        110.68          4.34        70.49 o                         
  -3  25   3        321.16        345.85        70.11 o                         
  -2  25   3        191.02        329.61        53.72 o                         
  -1  25   3         84.24         12.84        52.08 o                         
   0  25   3        809.48        793.29       132.85 o                         
   1  25   3         64.33         16.59        70.27 o                         
   2  25   3       1122.53       1114.29       150.74 o                         
   3  25   3        228.71        194.07        71.80 o                         
   4  25   3         54.80        -26.12        60.44 o                         
  -3  26   3         13.45         55.85        77.97 o                         
  -2  26   3         15.37        -40.75        52.32 o                         
  -1  26   3          1.40         18.00        84.26 o                         
   0  26   3          0.98         66.48        84.26 o                         
   1  26   3         16.64         -9.54        78.41 o                         
   2  26   3         23.69         36.98        81.77 o                         
   3  26   3         14.49         90.01        88.93 o                         
  -2  27   3        193.98        165.37        71.79 o                         
  -1  27   3          3.42          9.11        81.12 o                         
   0  27   3        307.55        351.91       116.69 o                         
   1  27   3          0.12         77.54        86.97 o                         
   2  27   3        288.45         94.46        99.99 o                         
   0  28   3         12.55         -9.22        87.52 o                         
   1  28   3         15.98          8.68        93.92 o                         
  -9   0   4        528.38        558.08        79.61 o                         
  -8   0   4         14.05         13.62        43.57 o                         
  -7   0   4        825.61        971.14        81.02 o                         
  -6   0   4        208.43        242.50        27.20 o                         
  -5   0   4        250.10        192.37        23.13 o                         
  -4   0   4       2868.92       2690.30        72.16 o                         
  -3   0   4       3566.20       3657.90        87.62 o                         
  -2   0   4       9225.27       8506.75       131.25 o                         
  -1   0   4      19691.29      21029.24       277.22 o                         
   0   0   4       1985.50       1748.42        35.28 o                         
   1   0   4       1000.17       1099.47        26.80 o                         
   2   0   4       1164.33       1176.76        31.01 o                         
   3   0   4       5975.86       5921.06       100.46 o                         
   4   0   4         20.82         -9.94        12.09 o                         
   5   0   4       4768.68       4602.51        93.22 o                         
   6   0   4        172.36        127.66        34.32 o                         
   7   0   4         13.27         22.21        29.55 o                         
   8   0   4         11.12          3.79        31.45 o                         
   9   0   4         12.86         42.87        40.19 o                         
  -9   1   4         29.85         48.84        35.28 o                         
  -8   1   4          3.43        -11.84        27.44 o                         
  -7   1   4         31.62        -24.75        24.75 o                         
  -6   1   4        114.93        119.38        27.56 o                         
  -5   1   4          8.46        -10.85        15.36 o                         
  -4   1   4        905.08        954.95        34.27 o                         
  -3   1   4       1422.99       1392.62        38.52 o                         
  -2   1   4        140.38        160.92        14.41 o                         
  -1   1   4        170.96        186.65         8.28 o                         
   0   1   4        132.43        151.53         8.19 o                         
   1   1   4        532.40        509.50        13.18 o                         
   2   1   4       1993.28       2059.60        26.23 o                         
   3   1   4       1673.44       1743.83        31.03 o                         
   4   1   4        258.05        264.28        15.69 o                         
   5   1   4          8.23          2.77        11.65 o                         
   6   1   4         21.23         -4.87        16.30 o                         
   7   1   4          6.43         -4.91        19.39 o                         
   8   1   4          5.98        -22.39        22.39 o                         
   9   1   4         12.31        -12.92        25.14 o                         
  -9   2   4        465.21        558.41        55.35 o                         
  -8   2   4         79.00         68.66        31.76 o                         
  -7   2   4        792.72        873.60        57.82 o                         
  -6   2   4       1441.45       1568.81        63.09 o                         
  -5   2   4       1397.22       1444.19        80.22 o                         
  -4   2   4       3638.00       3383.74        71.21 o                         
  -3   2   4          5.37          8.48        12.72 o                         
  -2   2   4       9623.00       8909.41       117.05 o                         
  -1   2   4       2551.66       2793.97        38.61 o                         
   0   2   4      10171.60      10011.29       102.53 o                         
   1   2   4       5406.07       5450.22        60.32 o                         
   2   2   4       4290.55       4444.67        54.08 o                         
   3   2   4        906.78        814.32        20.83 o                         
   4   2   4        164.43        212.42        12.58 o                         
   5   2   4       1534.17       1508.23        34.92 o                         
   6   2   4        206.03        166.28        18.49 o                         
   7   2   4          6.77        -15.30        15.30 o                         
   8   2   4         20.26        -19.67        20.81 o                         
   9   2   4          9.35         22.40        27.64 o                         
  -9   3   4         41.10         25.91        32.67 o                         
  -8   3   4         31.12         41.50        31.06 o                         
  -7   3   4        244.52        274.71        37.85 o                         
  -6   3   4         18.81          0.64        21.01 o                         
  -5   3   4       2769.52       2677.27        77.43 o                         
  -4   3   4        110.82        164.84        19.93 o                         
  -3   3   4        850.66        906.09        38.89 o                         
  -2   3   4       1506.18       1471.66        33.15 o                         
  -1   3   4       2525.24       2446.58        33.81 o                         
   0   3   4        919.58        876.58        18.16 o                         
   1   3   4        788.19        939.46        18.02 o                         
   2   3   4       2649.86       2925.50        35.58 o                         
   3   3   4          1.70         -3.42         8.15 o                         
   4   3   4          7.77         20.31         8.78 o                         
   5   3   4        277.08        296.56        19.03 o                         
   6   3   4        152.35        141.16        18.51 o                         
   7   3   4         10.65         -1.47        14.73 o                         
   8   3   4         46.63          4.06        21.85 o                         
   9   3   4         39.85         30.18        23.25 o                         
  -9   4   4        630.82        769.93        61.56 o                         
  -8   4   4         71.19         -2.66        29.43 o                         
  -7   4   4        929.98       1033.77        58.84 o                         
  -6   4   4        464.42        500.19        54.17 o                         
  -5   4   4        775.18        773.60        44.17 o                         
  -4   4   4       4312.99       4211.05        84.84 o                         
  -3   4   4        328.39        374.00        23.80 o                         
  -2   4   4       8011.23       7458.01       122.92 o                         
  -1   4   4        909.30        884.22        20.66 o                         
   0   4   4       6159.69       6047.82        69.72 o                         
   1   4   4       2345.46       2344.84        34.20 o                         
   2   4   4       3226.51       3434.14        49.33 o                         
   3   4   4       6119.31       6244.65        82.54 o                         
   4   4   4         52.05         16.06         9.69 o                         
   5   4   4       5727.55       5559.33        73.92 o                         
   6   4   4        139.49        122.21        17.53 o                         
   7   4   4        298.01        241.15        21.67 o                         
   8   4   4          1.70        -20.93        20.93 o                         
   9   4   4          3.50          5.81        23.40 o                         
  -9   5   4          2.19         82.01        42.92 o                         
  -8   5   4         37.68         38.21        30.85 o                         
  -7   5   4          7.26         39.74        26.91 o                         
  -6   5   4         65.86         -2.12        24.18 o                         
  -5   5   4         87.27        127.04        26.75 o                         
  -4   5   4        802.79        779.75        35.14 o                         
  -3   5   4        346.92        364.25        20.66 o                         
  -2   5   4         68.40        101.09        16.22 o                         
  -1   5   4        567.25        585.08        19.11 o                         
   0   5   4        636.09        736.96        17.93 o                         
   1   5   4        375.03        474.93        13.82 o                         
   2   5   4       3435.89       3648.19        58.09 o                         
   3   5   4       1609.15       1732.52        33.71 o                         
   4   5   4          0.00         -4.44         9.31 o                         
   5   5   4          9.70          7.86        12.76 o                         
   6   5   4        186.15        195.55        18.37 o                         
   7   5   4         55.01         43.70        18.92 o                         
   8   5   4        520.96        490.80        44.01 o                         
   9   5   4          9.44         33.15        24.72 o                         
  -9   6   4        594.81        662.56        59.93 o                         
  -8   6   4         56.91         67.70        33.64 o                         
  -7   6   4       1587.47       1791.91        80.93 o                         
  -6   6   4       1337.24       1368.69        61.49 o                         
  -5   6   4       1773.45       1838.59        64.55 o                         
  -4   6   4      12088.78      12403.78       224.66 o                         
  -3   6   4         60.00         87.57        15.11 o                         
  -2   6   4      24460.20      24076.26       352.48 o                         
  -1   6   4          3.94         -6.74         6.74 o                         
   0   6   4      17283.02      17681.20       193.35 o                         
   1   6   4       4844.64       4833.85        63.88 o                         
   2   6   4        612.51        701.50        37.87 o                         
   3   6   4       3633.98       3513.00        73.63 o                         
   4   6   4          3.69         10.34        15.89 o                         
   5   6   4       2569.05       2554.29        48.25 o                         
   6   6   4        118.66         94.54        15.85 o                         
   7   6   4       1211.75       1160.85        43.81 o                         
   8   6   4          7.98         -0.42        21.66 o                         
   9   6   4         11.12        -11.12        27.44 o                         
  -9   7   4          1.03         22.06        34.58 o                         
  -8   7   4        139.32        142.92        34.41 o                         
  -7   7   4          6.19         70.36        29.43 o                         
  -6   7   4        642.57        543.89        43.73 o                         
  -5   7   4          4.20         32.06        23.04 o                         
  -4   7   4       1308.49       1362.00        48.70 o                         
  -3   7   4        259.59        323.41        17.06 o                         
  -2   7   4        993.10       1052.68        41.06 o                         
  -1   7   4       2175.85       2070.67        47.89 o                         
   0   7   4          0.51         -7.69         7.69 o                         
   1   7   4         32.02         24.72         7.01 o                         
   2   7   4         83.92         79.39        10.75 o                         
   3   7   4       1430.93       1458.46        35.70 o                         
   4   7   4        216.79        246.47        13.88 o                         
   5   7   4         18.45         11.63        13.48 o                         
   6   7   4         91.93         92.24        17.42 o                         
   7   7   4        182.37        189.67        26.37 o                         
   8   7   4         29.56         43.63        28.80 o                         
   9   7   4         32.91         26.16        38.76 o                         
  -9   8   4        336.00        417.21        51.91 o                         
  -8   8   4        150.67        150.91        36.70 o                         
  -7   8   4       1072.38       1034.92        98.31 o                         
  -6   8   4        979.56        992.01        65.51 o                         
  -5   8   4       1136.42       1162.00        76.82 o                         
  -4   8   4       7431.13       7405.18       129.37 o                         
  -3   8   4         80.72         79.84        12.08 o                         
  -2   8   4       7335.35       7002.54       120.22 o                         
  -1   8   4        229.79        254.96        15.02 o                         
   0   8   4       1303.15       1176.13        26.30 o                         
   1   8   4       1442.79       1360.61        26.31 o                         
   2   8   4        142.47        165.75        13.83 o                         
   3   8   4        599.75        527.92        23.96 o                         
   4   8   4        305.98        318.87        26.32 o                         
   5   8   4        112.05        109.83        16.07 o                         
   6   8   4        417.43        391.49        31.28 o                         
   7   8   4        235.77        283.79        30.02 o                         
   8   8   4         54.77         40.72        33.48 o                         
   9   8   4         22.17         51.32        38.34 o                         
  -9   9   4         35.88         70.41        46.03 o                         
  -8   9   4          7.64         -0.54        27.02 o                         
  -7   9   4         10.04         28.07        34.87 o                         
  -6   9   4        234.11        250.92        34.38 o                         
  -5   9   4          2.98          8.40        21.56 o                         
  -4   9   4        203.12        197.09        28.99 o                         
  -3   9   4        113.96        149.37        19.26 o                         
  -2   9   4        211.26        252.82        21.98 o                         
  -1   9   4       3182.42       3332.78        56.06 o                         
   0   9   4       2940.87       3183.63        52.84 o                         
   1   9   4        855.77        848.92        20.04 o                         
   2   9   4        109.20        140.28        17.18 o                         
   3   9   4        851.87        816.39        29.15 o                         
   4   9   4          0.97        -15.92        15.92 o                         
   5   9   4          4.20        -12.50        12.50 o                         
   6   9   4        199.23        168.77        23.70 o                         
   7   9   4        168.59        132.26        29.17 o                         
   8   9   4        246.29        215.21        44.30 o                         
   9   9   4          2.87         -7.73        37.35 o                         
  -9  10   4        263.77        335.26        72.01 o                         
  -8  10   4        137.84        144.50        38.30 o                         
  -7  10   4        747.63        753.17        53.18 o                         
  -6  10   4        797.96        856.72        51.92 o                         
  -5  10   4        406.06        434.60        38.10 o                         
  -4  10   4       2917.23       2954.04        65.86 o                         
  -3  10   4        877.10        927.24        32.69 o                         
  -2  10   4       6938.83       6638.52       116.38 o                         
  -1  10   4          1.27         15.20        11.32 o                         
   0  10   4       7426.60       7548.38        97.33 o                         
   1  10   4       1009.66        963.25        24.08 o                         
   2  10   4         10.20          4.40        10.77 o                         
   3  10   4       2184.96       2165.16        51.06 o                         
   4  10   4        388.10        326.24        25.38 o                         
   5  10   4        279.00        318.21        29.06 o                         
   6  10   4          6.55        -15.24        17.99 o                         
   7  10   4        288.90        284.69        31.13 o                         
   8  10   4         24.91         11.47        36.20 o                         
   9  10   4         12.74        -23.48        57.35 o                         
  -9  11   4         33.06        130.35        85.89 o                         
  -8  11   4          0.77         40.25        60.46 o                         
  -7  11   4        241.86        255.55        38.92 o                         
  -6  11   4        348.26        355.78        40.45 o                         
  -5  11   4        106.53        140.38        27.02 o                         
  -4  11   4        321.32        373.21        25.48 o                         
  -3  11   4         34.87         22.36        15.79 o                         
  -2  11   4        677.05        686.51        24.61 o                         
  -1  11   4       2590.35       2562.97        51.93 o                         
   0  11   4         59.75         53.43        11.05 o                         
   1  11   4       3796.94       3780.67        61.88 o                         
   2  11   4       2401.15       2361.46        41.87 o                         
   3  11   4       1423.62       1432.30        56.26 o                         
   4  11   4         10.12        -13.57        13.57 o                         
   5  11   4         66.82         54.72        21.51 o                         
   6  11   4         98.05         65.89        22.08 o                         
   7  11   4        222.57        264.57        47.41 o                         
   8  11   4         28.11        -33.68        33.68 o                         
   9  11   4         52.79        -23.06        56.85 o                         
  -8  12   4        321.50        275.15        53.36 o                         
  -7  12   4        358.91        323.10        41.56 o                         
  -6  12   4        632.16        677.88        48.20 o                         
  -5  12   4        347.00        372.92        40.13 o                         
  -4  12   4       1187.90       1205.67        54.92 o                         
  -3  12   4       1443.33       1449.41        41.93 o                         
  -2  12   4       2316.93       2193.02        56.43 o                         
  -1  12   4          3.64          2.32        12.80 o                         
   0  12   4       2056.04       2026.23        37.92 o                         
   1  12   4         88.93         70.92        10.29 o                         
   2  12   4        338.28        391.05        14.60 o                         
   3  12   4       1783.58       1699.03        40.84 o                         
   4  12   4         24.57         21.45        18.85 o                         
   5  12   4         10.79        -12.76        19.44 o                         
   6  12   4         75.57         40.89        30.40 o                         
   7  12   4          0.17        -11.11        29.84 o                         
   8  12   4          0.29        -32.77        32.77 o                         
  -8  13   4         33.14         42.96        43.69 o                         
  -7  13   4        116.50         87.89        44.82 o                         
  -6  13   4        908.30        930.51        53.90 o                         
  -5  13   4        405.82        440.70        44.89 o                         
  -4  13   4       1049.43       1125.32        60.88 o                         
  -3  13   4        208.08        260.34        23.14 o                         
  -2  13   4         47.75         48.38        18.13 o                         
  -1  13   4        952.86       1053.39        33.10 o                         
   0  13   4       1367.32       1382.98        46.71 o                         
   1  13   4       5535.23       5640.93        82.75 o                         
   2  13   4       1764.27       1726.43        31.10 o                         
   3  13   4       1385.08       1389.89        47.29 o                         
   4  13   4          0.00        -16.99        16.99 o                         
   5  13   4        194.04        212.53        31.16 o                         
   6  13   4        406.40        507.82        48.88 o                         
   7  13   4          0.50        -23.89        30.62 o                         
   8  13   4        180.75        189.45        45.44 o                         
  -8  14   4        310.64        397.18       103.54 o                         
  -7  14   4        151.00        186.59        72.55 o                         
  -6  14   4        598.11        646.30        61.86 o                         
  -5  14   4        250.62        277.48        34.05 o                         
  -4  14   4         26.61         17.55        17.64 o                         
  -3  14   4       2342.02       2300.25        55.20 o                         
  -2  14   4        866.44        876.39        37.78 o                         
  -1  14   4        634.89        602.64        24.56 o                         
   0  14   4       2704.43       2698.08        60.43 o                         
   1  14   4        124.44        131.12        11.92 o                         
   2  14   4        521.10        517.37        23.77 o                         
   3  14   4       1391.61       1361.82        65.58 o                         
   4  14   4          7.13          2.30        25.91 o                         
   5  14   4         89.21         51.28        25.70 o                         
   6  14   4        106.78         50.68        31.36 o                         
   7  14   4          8.07        -20.37        47.72 o                         
   8  14   4         10.66         56.51        39.78 o                         
  -8  15   4         21.07         20.06        66.69 o                         
  -7  15   4        225.43        157.26        81.31 o                         
  -6  15   4         36.67         85.60        44.92 o                         
  -5  15   4        447.07        465.19        45.27 o                         
  -4  15   4        221.56        208.29        24.37 o                         
  -3  15   4        356.55        395.18        27.34 o                         
  -2  15   4          6.14         11.11        18.97 o                         
  -1  15   4        153.99        193.74        18.16 o                         
   0  15   4       1430.97       1447.69        35.41 o                         
   1  15   4       4497.57       4470.76        71.67 o                         
   2  15   4       1476.87       1392.42        52.19 o                         
   3  15   4       1081.96       1205.57        57.63 o                         
   4  15   4         71.06        -24.34        24.34 o                         
   5  15   4        191.03        208.79        37.04 o                         
   6  15   4        296.38        359.20        45.03 o                         
   7  15   4          4.91        -24.78        32.46 o                         
   8  15   4        370.02        392.87        55.35 o                         
  -8  16   4         76.64         92.72        83.29 o                         
  -7  16   4        277.24        264.12        52.66 o                         
  -6  16   4        401.27        401.09        47.35 o                         
  -5  16   4        341.12        322.92        42.53 o                         
  -4  16   4       1407.11       1443.88        65.18 o                         
  -3  16   4       1202.52       1131.47        58.19 o                         
  -2  16   4       2814.79       2913.62        64.06 o                         
  -1  16   4       1343.24       1279.24        39.29 o                         
   0  16   4       1618.83       1576.20        41.94 o                         
   1  16   4        297.04        327.59        39.96 o                         
   2  16   4        453.21        421.58        36.00 o                         
   3  16   4        562.45        570.84        45.15 o                         
   4  16   4        318.51        390.05        42.10 o                         
   5  16   4         28.11         59.03        30.29 o                         
   6  16   4         73.19        115.30        68.76 o                         
   7  16   4         22.25         -4.58        35.31 o                         
   8  16   4         11.23        -49.67        92.72 o                         
  -7  17   4        123.89        123.11        42.11 o                         
  -6  17   4        517.09        498.32        87.48 o                         
  -5  17   4        303.66        354.25        43.09 o                         
  -4  17   4        953.42        866.24        81.65 o                         
  -3  17   4          7.01         20.83        22.40 o                         
  -2  17   4          0.86        -12.04        17.40 o                         
  -1  17   4        398.02        469.39        26.17 o                         
   0  17   4        819.84        855.49        31.63 o                         
   1  17   4       4441.90       4228.08        91.18 o                         
   2  17   4        277.98        337.46        29.66 o                         
   3  17   4       1535.13       1494.86        65.31 o                         
   4  17   4         28.54         68.65        28.10 o                         
   5  17   4        175.82        143.60        36.15 o                         
   6  17   4        275.92        239.28        50.96 o                         
   7  17   4         18.28         -7.75        44.00 o                         
  -7  18   4        136.08        163.21        63.46 o                         
  -6  18   4        259.48        223.26        44.14 o                         
  -5  18   4        621.89        637.61        53.20 o                         
  -4  18   4        161.36        191.80        36.16 o                         
  -3  18   4        423.34        378.51        31.34 o                         
  -2  18   4        187.18        154.11        29.54 o                         
  -1  18   4       1079.68       1141.69        67.82 o                         
   0  18   4         54.74         50.51        22.35 o                         
   1  18   4        836.51        935.02        42.68 o                         
   2  18   4        283.26        248.13        34.75 o                         
   3  18   4         13.39         27.82        20.45 o                         
   4  18   4        577.50        604.12        51.13 o                         
   5  18   4          5.42          8.45        28.95 o                         
   6  18   4         38.48         20.58        41.51 o                         
   7  18   4          6.26         21.25        44.82 o                         
  -7  19   4         38.13         -9.33        71.03 o                         
  -6  19   4         93.95         98.15        42.85 o                         
  -5  19   4        141.06        173.96        39.69 o                         
  -4  19   4        139.79        177.60        31.91 o                         
  -3  19   4          1.64         14.10        22.03 o                         
  -2  19   4          0.96         42.90        28.54 o                         
  -1  19   4        350.59        320.00        44.68 o                         
   0  19   4         90.00         52.79        23.13 o                         
   1  19   4       1444.83       1438.17        52.91 o                         
   2  19   4         46.76         53.24        28.48 o                         
   3  19   4        225.38        217.35        36.35 o                         
   4  19   4         60.75         18.38        32.09 o                         
   5  19   4         69.43         57.82        34.41 o                         
   6  19   4        176.36         93.78        78.29 o                         
   7  19   4         16.60        -77.27        77.27 o                         
  -6  20   4         80.07        146.16        44.74 o                         
  -5  20   4        193.88        152.63        35.07 o                         
  -4  20   4         28.73          4.22        28.37 o                         
  -3  20   4        187.67        125.32        29.42 o                         
  -2  20   4          0.09        -18.40        28.92 o                         
  -1  20   4        734.67        715.92        58.75 o                         
   0  20   4         46.56         63.58        32.86 o                         
   1  20   4         92.33        152.85        37.08 o                         
   2  20   4        304.43        290.97        37.13 o                         
   3  20   4         18.16         10.03        55.07 o                         
   4  20   4        328.99        417.13        64.65 o                         
   5  20   4         44.77         71.92        46.78 o                         
   6  20   4         99.23        117.52        49.22 o                         
  -6  21   4         44.30         84.28        42.93 o                         
  -5  21   4          7.93        -28.64        28.64 o                         
  -4  21   4         39.63         -4.64        29.52 o                         
  -3  21   4         67.82         89.88        35.14 o                         
  -2  21   4         72.92         34.16        36.96 o                         
  -1  21   4         32.64        -18.28        37.16 o                         
   0  21   4          4.58        -22.82        31.35 o                         
   1  21   4        492.21        550.02        58.29 o                         
   2  21   4         42.31         38.63        29.76 o                         
   3  21   4        676.96        730.27        55.02 o                         
   4  21   4          0.54         51.31        25.51 o                         
   5  21   4         53.56         85.98        43.48 o                         
   6  21   4        107.97        195.27        62.12 o                         
  -6  22   4         83.18         -1.48        48.65 o                         
  -5  22   4        387.03        212.43       122.17 o                         
  -4  22   4         52.06         64.97        48.81 o                         
  -3  22   4        316.96        239.45        49.41 o                         
  -2  22   4         20.33          3.13        33.34 o                         
  -1  22   4        850.63        819.58        92.98 o                         
   0  22   4         10.42         18.81        34.00 o                         
   1  22   4        397.70        324.01        66.47 o                         
   2  22   4         93.18        128.63        45.25 o                         
   3  22   4         44.25         62.20        33.56 o                         
   4  22   4        300.24        381.35        49.45 o                         
   5  22   4          4.92         -8.34        46.44 o                         
  -5  23   4          0.76        166.03        80.14 o                         
  -4  23   4         48.84         24.33        59.27 o                         
  -3  23   4          0.04        -43.36        43.36 o                         
  -2  23   4         77.62         19.07        41.84 o                         
  -1  23   4         68.50         55.93        43.95 o                         
   0  23   4          1.81         29.59        51.52 o                         
   1  23   4        157.54        229.77        64.60 o                         
   2  23   4         17.91         52.86        66.14 o                         
   3  23   4        153.55        179.77        50.19 o                         
   4  23   4         36.19         55.40        58.60 o                         
   5  23   4         28.56         32.08        86.05 o                         
  -5  24   4         93.30        187.18        89.03 o                         
  -4  24   4          0.51        -14.93        53.95 o                         
  -3  24   4        369.07        256.21        65.78 o                         
  -2  24   4         84.89         60.12        44.14 o                         
  -1  24   4        910.52        959.44        87.32 o                         
   0  24   4          3.21        -21.04        75.37 o                         
   1  24   4        136.83        -14.10        76.56 o                         
   2  24   4        246.02        136.53        82.75 o                         
   3  24   4         30.52        -91.77       105.79 o                         
   4  24   4        231.80        284.89        78.09 o                         
  -4  25   4          4.12        115.17        79.17 o                         
  -3  25   4          2.01        -11.87        52.27 o                         
  -2  25   4         64.60        -13.03        51.94 o                         
  -1  25   4        155.97        136.03        67.56 o                         
   0  25   4         28.25         79.82        86.11 o                         
   1  25   4        103.53         84.37        83.94 o                         
   2  25   4          0.91        -71.57        71.57 o                         
   3  25   4        221.66        178.07        97.71 o                         
   4  25   4          2.48        -93.81        93.81 o                         
  -3  26   4        342.30        349.04       101.24 o                         
  -2  26   4          0.85        -73.53        73.53 o                         
  -1  26   4        498.65        536.81       123.85 o                         
   0  26   4         41.14         88.49        92.72 o                         
   1  26   4        128.78         63.55        91.85 o                         
   2  26   4        225.30        357.77       106.60 o                         
   3  26   4          0.01        -75.15        75.15 o                         
  -2  27   4         67.77        -49.56        92.18 o                         
  -1  27   4        154.55        248.56       110.07 o                         
   0  27   4         31.70        154.10        97.93 o                         
   1  27   4         72.62          7.59        91.20 o                         
   2  27   4         29.77         66.04        95.43 o                         
  -9   1   5          8.62        -32.55        32.55 o                         
  -8   1   5          9.14        -26.95        26.95 o                         
  -7   1   5        104.80         69.79        37.11 o                         
  -6   1   5        916.95        896.74        53.00 o                         
  -5   1   5        746.38        737.89        33.55 o                         
  -4   1   5       6117.43       5946.78       112.81 o                         
  -3   1   5         40.00         36.01        10.93 o                         
  -2   1   5        300.27        267.98        13.37 o                         
  -1   1   5      18566.22      19249.77       182.38 o                         
   0   1   5        154.70        145.22         9.25 o                         
   1   1   5      10516.41      10143.03       110.82 o                         
   2   1   5       2691.74       2837.55        40.20 o                         
   3   1   5       8039.40       7589.47        93.47 o                         
   4   1   5       1092.34       1097.68        31.33 o                         
   5   1   5       6783.84       6764.54       131.77 o                         
   6   1   5        377.17        460.03        26.72 o                         
   7   1   5       1646.25       1580.18        47.02 o                         
   8   1   5        717.72        825.54        46.35 o                         
   9   1   5        240.19        180.37        38.81 o                         
  -9   2   5         21.03         11.00        41.20 o                         
  -8   2   5          1.24        -10.18        29.02 o                         
  -7   2   5         15.95        -19.06        27.09 o                         
  -6   2   5        631.03        608.20        35.03 o                         
  -5   2   5          4.90         -6.72        17.06 o                         
  -4   2   5       2017.12       2040.36        56.16 o                         
  -3   2   5        279.68        287.33        21.68 o                         
  -2   2   5        307.51        313.38        14.09 o                         
  -1   2   5        568.12        622.73        17.89 o                         
   0   2   5         47.35         55.85         8.21 o                         
   1   2   5       1706.93       1667.08        39.81 o                         
   2   2   5          3.35          0.14         7.55 o                         
   3   2   5        223.79        280.88        18.33 o                         
   4   2   5        753.94        796.16        26.77 o                         
   5   2   5        204.70        239.45        21.04 o                         
   6   2   5         61.19         69.45        17.32 o                         
   7   2   5         24.47         51.72        18.69 o                         
   8   2   5          0.45         77.78        26.30 o                         
   9   2   5         52.97         47.55        32.58 o                         
  -9   3   5         30.02         18.98        36.08 o                         
  -8   3   5          3.79        -27.11        27.11 o                         
  -7   3   5         50.60         95.37        30.30 o                         
  -6   3   5        159.81        141.84        24.84 o                         
  -5   3   5       1258.05       1289.25        47.22 o                         
  -4   3   5       4263.00       4161.91        85.14 o                         
  -3   3   5        313.68        346.72        24.23 o                         
  -2   3   5        872.89        775.28        20.94 o                         
  -1   3   5      10360.61      10566.09       139.34 o                         
   0   3   5         87.15         80.20         9.38 o                         
   1   3   5      15991.74      15863.40       159.23 o                         
   2   3   5        453.04        447.28        15.92 o                         
   3   3   5      15233.34      14619.24       175.75 o                         
   4   3   5        782.50        821.44        26.74 o                         
   5   3   5       5252.76       5204.94        82.73 o                         
   6   3   5       2386.89       2397.68        49.31 o                         
   7   3   5        554.12        567.17        37.78 o                         
   8   3   5       1536.95       1668.52        61.56 o                         
   9   3   5        174.89        158.53        37.15 o                         
  -9   4   5         65.62         58.34        37.20 o                         
  -8   4   5        232.62        124.08        38.69 o                         
  -7   4   5        246.15        147.80        39.12 o                         
  -6   4   5        355.86        379.03        42.48 o                         
  -5   4   5          6.02          4.31        19.82 o                         
  -4   4   5        698.48        705.84        34.07 o                         
  -3   4   5        439.87        405.67        21.23 o                         
  -2   4   5       1144.37       1134.24        31.23 o                         
  -1   4   5          4.11         -8.88         8.88 o                         
   0   4   5        234.95        193.51        12.14 o                         
   1   4   5       1137.48       1127.13        25.29 o                         
   2   4   5         59.23         59.44         8.16 o                         
   3   4   5         15.75         35.51         9.27 o                         
   4   4   5       3435.99       3557.79        60.22 o                         
   5   4   5       2496.42       2490.34        56.43 o                         
   6   4   5        984.39        909.74        34.86 o                         
   7   4   5          3.62         28.43        22.33 o                         
   8   4   5         14.38         50.94        26.27 o                         
   9   4   5          9.17         39.09        31.96 o                         
  -9   5   5         56.08         40.21        35.15 o                         
  -8   5   5        105.98         47.30        32.02 o                         
  -7   5   5          0.41         19.97        27.16 o                         
  -6   5   5       1909.66       1764.73        58.81 o                         
  -5   5   5         80.50         57.54        22.28 o                         
  -4   5   5       3808.00       3643.44        79.97 o                         
  -3   5   5         80.93         93.05        21.19 o                         
  -2   5   5       1583.30       1370.50        40.62 o                         
  -1   5   5       1895.05       2015.44        44.28 o                         
   0   5   5       2538.29       2548.63        42.11 o                         
   1   5   5      17678.80      17693.33       206.16 o                         
   2   5   5        414.42        458.02        22.30 o                         
   3   5   5      14852.08      15163.89       235.89 o                         
   4   5   5       2282.75       2403.45        43.33 o                         
   5   5   5       6167.10       5956.50        90.33 o                         
   6   5   5       3952.72       3957.38        71.12 o                         
   7   5   5       2199.73       1877.87        60.25 o                         
   8   5   5       1347.90       1411.71        64.63 o                         
   9   5   5        335.80        249.16        36.22 o                         
  -9   6   5         29.45          5.99        37.60 o                         
  -8   6   5         43.72         48.32        32.80 o                         
  -7   6   5         16.29        -18.87        25.26 o                         
  -6   6   5         25.83          9.87        22.26 o                         
  -5   6   5         37.44         27.63        21.21 o                         
  -4   6   5       1241.79       1299.37        70.36 o                         
  -3   6   5        459.63        438.93        27.63 o                         
  -2   6   5       2008.95       1993.24        50.71 o                         
  -1   6   5       1114.10       1050.99        29.08 o                         
   0   6   5        232.29        238.81        14.04 o                         
   1   6   5        302.76        320.57        13.44 o                         
   2   6   5         49.22         40.57        13.56 o                         
   3   6   5         12.58         29.67        15.89 o                         
   4   6   5       1045.14       1006.29        31.96 o                         
   5   6   5          5.30         35.17        15.19 o                         
   6   6   5         49.82         81.99        19.59 o                         
   7   6   5         12.20         21.33        22.23 o                         
   8   6   5         17.96         77.02        26.90 o                         
   9   6   5         54.44         31.51        32.69 o                         
  -9   7   5          8.09        109.06        41.36 o                         
  -8   7   5         19.71         -0.52        28.48 o                         
  -7   7   5          9.69         -6.02        27.93 o                         
  -6   7   5        505.41        462.46        36.42 o                         
  -5   7   5         68.24         63.77        23.15 o                         
  -4   7   5       1492.86       1499.76        50.31 o                         
  -3   7   5        362.46        459.58        33.87 o                         
  -2   7   5       6490.92       6592.15       116.40 o                         
  -1   7   5        759.39        809.85        26.76 o                         
   0   7   5       7543.15       7812.69       107.25 o                         
   1   7   5      10221.08       9865.23       173.75 o                         
   2   7   5         81.45         97.93        15.13 o                         
   3   7   5      15611.66      15237.42       271.44 o                         
   4   7   5        593.22        575.08        30.24 o                         
   5   7   5       3412.00       3272.22        66.95 o                         
   6   7   5       3369.67       3178.86        86.54 o                         
   7   7   5        154.53        123.60        29.61 o                         
   8   7   5       1954.44       2045.76        67.63 o                         
   9   7   5         37.87         62.12        39.56 o                         
  -9   8   5        119.34         96.05        39.40 o                         
  -8   8   5          0.45         -9.98        32.20 o                         
  -7   8   5        192.89        177.46        36.10 o                         
  -6   8   5        235.11        208.40        32.57 o                         
  -5   8   5          4.94        -10.13        19.07 o                         
  -4   8   5        369.24        380.93        27.04 o                         
  -3   8   5       1064.51       1114.32        41.94 o                         
  -2   8   5       1481.66       1335.71        73.26 o                         
  -1   8   5       1671.32       1671.23        45.10 o                         
   0   8   5         21.33         24.52        10.33 o                         
   1   8   5          3.72         -0.08         8.66 o                         
   2   8   5         39.27         41.39        14.50 o                         
   3   8   5         22.20         20.40        17.20 o                         
   4   8   5        257.03        234.46        25.46 o                         
   5   8   5        405.11        454.18        30.64 o                         
   6   8   5        111.05        114.98        23.73 o                         
   7   8   5        181.39        172.64        28.37 o                         
   8   8   5         85.07        177.54        30.74 o                         
   9   8   5         12.03         -5.77        45.00 o                         
  -9   9   5          0.08        -15.18        54.20 o                         
  -8   9   5         16.42         -4.10        30.10 o                         
  -7   9   5          0.03        -13.24        22.28 o                         
  -6   9   5        436.52        350.59        63.32 o                         
  -5   9   5        137.82        108.01        24.86 o                         
  -4   9   5        658.81        725.80        38.02 o                         
  -3   9   5          6.72        -13.94        13.94 o                         
  -2   9   5       7452.98       7310.20       127.89 o                         
  -1   9   5         34.60         34.83        12.26 o                         
   0   9   5       5523.49       5787.62        84.70 o                         
   1   9   5       4579.57       4332.11        84.59 o                         
   2   9   5         51.91         53.13        13.91 o                         
   3   9   5       5640.62       5456.39       179.49 o                         
   4   9   5        203.43        175.59        26.85 o                         
   5   9   5       1716.96       1597.85        50.14 o                         
   6   9   5       1179.70       1098.69        56.04 o                         
   7   9   5        342.58        371.88        34.59 o                         
   8   9   5        907.19        945.74        67.58 o                         
   9   9   5         55.48         -1.06        59.25 o                         
  -8  10   5          4.21         -3.11        32.46 o                         
  -7  10   5        329.99        379.01        44.19 o                         
  -6  10   5        285.54        300.32        36.37 o                         
  -5  10   5        229.40        160.51        34.51 o                         
  -4  10   5        309.88        333.67        24.54 o                         
  -3  10   5        593.28        547.78        33.37 o                         
  -2  10   5       1746.83       1774.67        50.88 o                         
  -1  10   5       4198.00       4104.78        81.66 o                         
   0  10   5        471.67        476.70        20.47 o                         
   1  10   5         44.64         57.82        10.02 o                         
   2  10   5        347.74        355.43        22.24 o                         
   3  10   5         40.66         60.83        15.73 o                         
   4  10   5        115.32        103.32        22.63 o                         
   5  10   5          2.00         13.53        20.74 o                         
   6  10   5        416.77        424.73        37.06 o                         
   7  10   5        151.17        138.41        31.89 o                         
   8  10   5        153.39        172.18        50.23 o                         
   9  10   5          3.37         27.55        78.30 o                         
  -8  11   5         68.42         76.59        56.89 o                         
  -7  11   5         69.83        127.87        34.68 o                         
  -6  11   5        567.55        632.91        42.98 o                         
  -5  11   5        192.27        186.05        28.46 o                         
  -4  11   5        529.48        540.86        28.80 o                         
  -3  11   5        370.31        363.92        29.33 o                         
  -2  11   5       6153.18       6203.37       114.48 o                         
  -1  11   5        186.10        276.55        23.80 o                         
   0  11   5       2751.44       2817.44        50.76 o                         
   1  11   5       2788.58       2773.98        45.53 o                         
   2  11   5       1815.88       1812.55        46.68 o                         
   3  11   5       3445.68       3309.44        82.95 o                         
   4  11   5       2403.78       2439.34        92.51 o                         
   5  11   5       1495.12       1406.23        52.63 o                         
   6  11   5        361.09        368.61        39.25 o                         
   7  11   5        524.00        475.46        50.39 o                         
   8  11   5        353.52        401.93        62.06 o                         
  -8  12   5         78.93        132.94        50.32 o                         
  -7  12   5        219.30        253.33        40.61 o                         
  -6  12   5         28.35         -3.82        36.96 o                         
  -5  12   5        200.32        182.72        29.50 o                         
  -4  12   5        887.53        896.94        35.50 o                         
  -3  12   5          0.67        -16.87        18.80 o                         
  -2  12   5       2206.90       2190.89        49.59 o                         
  -1  12   5        330.41        335.63        21.87 o                         
   0  12   5       2269.76       2271.46        42.35 o                         
   1  12   5        107.40        136.12        12.78 o                         
   2  12   5        275.80        290.11        19.75 o                         
   3  12   5        161.38        175.29        21.89 o                         
   4  12   5         11.76          7.94        18.79 o                         
   5  12   5        298.46        291.02        33.39 o                         
   6  12   5         64.45         69.03        36.07 o                         
   7  12   5        501.59        561.97        63.94 o                         
   8  12   5        142.34         71.81        44.45 o                         
  -8  13   5          3.35         16.21        45.64 o                         
  -7  13   5         58.26         34.41        40.20 o                         
  -6  13   5          5.53         -5.47        24.54 o                         
  -5  13   5         84.36         79.74        26.92 o                         
  -4  13   5        564.07        537.02        30.23 o                         
  -3  13   5          2.31        -18.44        18.44 o                         
  -2  13   5       3942.87       3923.12       101.19 o                         
  -1  13   5        940.82        997.05        33.90 o                         
   0  13   5        754.44        819.13        39.23 o                         
   1  13   5       2105.31       2193.08        42.18 o                         
   2  13   5       1746.49       1852.37        43.88 o                         
   3  13   5       1178.47       1158.03        43.21 o                         
   4  13   5       1303.03       1264.54        48.40 o                         
   5  13   5        582.53        547.74        66.77 o                         
   6  13   5        109.95        141.17        39.70 o                         
   7  13   5        265.94        262.81        53.01 o                         
   8  13   5        284.24        204.14        53.18 o                         
  -8  14   5         39.90         -8.17        84.70 o                         
  -7  14   5        408.71        371.39        55.82 o                         
  -6  14   5        150.51        175.19        37.38 o                         
  -5  14   5        349.00        314.69        34.11 o                         
  -4  14   5         39.90         12.30        22.11 o                         
  -3  14   5        210.55        179.74        23.26 o                         
  -2  14   5       1665.35       1646.31        42.81 o                         
  -1  14   5        571.67        635.83        28.79 o                         
   0  14   5       3472.45       3497.40        61.96 o                         
   1  14   5          4.30         11.19        11.06 o                         
   2  14   5        309.28        333.65        19.50 o                         
   3  14   5        255.82        248.45        35.39 o                         
   4  14   5         77.35         66.12        40.28 o                         
   5  14   5        631.49        611.99        52.26 o                         
   6  14   5        483.54        415.12       113.08 o                         
   7  14   5        136.31        239.06        52.34 o                         
   8  14   5        130.59        118.19        46.96 o                         
  -8  15   5         24.90         87.06        58.01 o                         
  -7  15   5         82.70         23.65        37.31 o                         
  -6  15   5        112.43         29.18        33.33 o                         
  -5  15   5        213.50        166.72        36.24 o                         
  -4  15   5        220.10        228.16        29.77 o                         
  -3  15   5       1228.39       1288.72        43.86 o                         
  -2  15   5       1742.21       1758.01        54.58 o                         
  -1  15   5       1810.72       1791.85        42.69 o                         
   0  15   5        631.03        681.76        29.30 o                         
   1  15   5       1973.17       1894.62        47.74 o                         
   2  15   5       1921.84       1841.55        57.80 o                         
   3  15   5        991.54       1021.88        55.97 o                         
   4  15   5       1367.65       1388.76        87.64 o                         
   5  15   5        654.86        599.28        88.49 o                         
   6  15   5         95.24        119.22        43.59 o                         
   7  15   5        625.82        649.81        70.63 o                         
   8  15   5        193.14        164.79        75.37 o                         
  -7  16   5        139.46         82.48        40.02 o                         
  -6  16   5         62.59         16.67        33.93 o                         
  -5  16   5        322.85        340.05        42.78 o                         
  -4  16   5        165.95        130.75        32.01 o                         
  -3  16   5        100.62         70.47        20.74 o                         
  -2  16   5        941.78        970.76        42.32 o                         
  -1  16   5        102.53        110.33        17.89 o                         
   0  16   5       4170.73       4244.07        79.28 o                         
   1  16   5        366.10        405.15        24.03 o                         
   2  16   5        141.93        130.35        42.50 o                         
   3  16   5        249.19        242.33        35.73 o                         
   4  16   5        137.43        111.70        31.81 o                         
   5  16   5        664.65        744.16        57.08 o                         
   6  16   5        227.33        298.31        58.15 o                         
   7  16   5         78.59         72.92        45.57 o                         
  -7  17   5          5.56        -23.11        37.21 o                         
  -6  17   5         27.14         15.24        33.06 o                         
  -5  17   5         51.59         85.07        34.72 o                         
  -4  17   5        246.32        221.93        51.84 o                         
  -3  17   5       1489.26       1596.60        57.94 o                         
  -2  17   5        264.91        314.73        26.70 o                         
  -1  17   5       1573.79       1557.90        50.82 o                         
   0  17   5        871.04       1027.87        50.78 o                         
   1  17   5        725.69        771.23        40.93 o                         
   2  17   5       3173.77       3099.86        92.06 o                         
   3  17   5        627.26        676.35        50.78 o                         
   4  17   5        903.21        959.81        60.55 o                         
   5  17   5        688.79        661.21        75.10 o                         
   6  17   5        251.75        168.98        50.09 o                         
   7  17   5        393.71        410.00        63.41 o                         
  -7  18   5        131.27         39.74        53.26 o                         
  -6  18   5          0.96         17.87        35.35 o                         
  -5  18   5         36.49         46.94        32.97 o                         
  -4  18   5          1.10         23.14        28.51 o                         
  -3  18   5          5.46          8.29        23.78 o                         
  -2  18   5        147.53        158.53        27.01 o                         
  -1  18   5         26.19         63.11        20.83 o                         
   0  18   5        902.39        963.08        43.19 o                         
   1  18   5        788.11        758.63        39.61 o                         
   2  18   5         20.68         27.93        26.63 o                         
   3  18   5          2.15         24.82        27.59 o                         
   4  18   5          0.22          3.15        29.49 o                         
   5  18   5        278.58        408.69        48.86 o                         
   6  18   5        122.59        181.77        52.97 o                         
   7  18   5        101.21        163.64        53.71 o                         
  -7  19   5         19.65         99.23        76.24 o                         
  -6  19   5          6.86         21.35        40.42 o                         
  -5  19   5        131.03        120.96        38.00 o                         
  -4  19   5          2.52          6.01        29.20 o                         
  -3  19   5        382.35        364.70        32.41 o                         
  -2  19   5         61.38         17.58        47.29 o                         
  -1  19   5        292.18        165.71        57.46 o                         
   0  19   5        167.49        181.26        27.27 o                         
   1  19   5        354.77        339.33        37.79 o                         
   2  19   5        427.08        509.17        45.64 o                         
   3  19   5        340.89        422.98        54.90 o                         
   4  19   5        138.49         97.52        35.87 o                         
   5  19   5        277.09        330.52        57.38 o                         
   6  19   5        475.78        486.53        67.59 o                         
  -6  20   5         57.39         90.07        71.82 o                         
  -5  20   5         64.93         85.45        46.17 o                         
  -4  20   5         13.70         17.23        32.71 o                         
  -3  20   5         34.78         34.91        26.60 o                         
  -2  20   5        456.14        411.04        52.36 o                         
  -1  20   5         22.03          7.98        38.05 o                         
   0  20   5       1548.63       1479.58        76.50 o                         
   1  20   5        206.00        194.65        35.22 o                         
   2  20   5        293.38        269.94        38.77 o                         
   3  20   5         66.32         46.73        31.41 o                         
   4  20   5         13.56         -7.90        35.39 o                         
   5  20   5        190.62        172.48        40.77 o                         
   6  20   5        194.73        211.97        54.81 o                         
  -6  21   5          0.03         44.84        43.43 o                         
  -5  21   5        135.96        131.78        39.10 o                         
  -4  21   5          2.51         11.44        35.18 o                         
  -3  21   5        172.53        115.18        43.10 o                         
  -2  21   5         89.12         39.79        37.87 o                         
  -1  21   5         17.84          3.53        37.26 o                         
   0  21   5        295.91        382.55        70.04 o                         
   1  21   5         21.30         35.76        39.15 o                         
   2  21   5       1037.03       1077.41        61.79 o                         
   3  21   5         19.38         10.42        31.01 o                         
   4  21   5        549.15        524.72        52.67 o                         
   5  21   5        141.41        176.71        57.02 o                         
   6  21   5        431.23        531.13       126.88 o                         
  -5  22   5          4.85         -2.64        37.65 o                         
  -4  22   5          5.20        -43.63        43.63 o                         
  -3  22   5         12.91         42.18        49.19 o                         
  -2  22   5        413.70        427.83        65.95 o                         
  -1  22   5         15.98          0.23        35.52 o                         
   0  22   5        272.84        266.88        61.25 o                         
   1  22   5          1.95        -40.75        40.75 o                         
   2  22   5         84.69         87.26        54.22 o                         
   3  22   5        168.40        189.30        40.32 o                         
   4  22   5         21.08        -10.79        28.02 o                         
   5  22   5          1.45        -25.97        61.97 o                         
  -5  23   5        126.67        116.51        58.95 o                         
  -4  23   5          0.24        -47.26        48.92 o                         
  -3  23   5        157.36        167.93        58.11 o                         
  -2  23   5          1.28         -9.01        39.05 o                         
  -1  23   5        139.20        132.52        88.71 o                         
   0  23   5        343.28         72.18       104.81 o                         
   1  23   5          4.90         -1.19        66.48 o                         
   2  23   5        314.94        190.76        88.49 o                         
   3  23   5         15.53        -54.07        54.07 o                         
   4  23   5        183.22         90.53        60.89 o                         
   5  23   5        125.40        123.16        59.58 o                         
  -4  24   5        100.69         85.82        71.25 o                         
  -3  24   5          2.10        -36.09        49.51 o                         
  -2  24   5        595.75        703.52       109.53 o                         
  -1  24   5          0.05        -57.15        79.49 o                         
   0  24   5        154.56          8.35        90.12 o                         
   1  24   5         76.36         14.53        68.00 o                         
   2  24   5        132.22        130.46        90.88 o                         
   3  24   5        163.83        118.23        70.96 o                         
   4  24   5          9.15         -4.19        56.11 o                         
  -4  25   5         15.49        -38.28        70.49 o                         
  -3  25   5         51.47          8.35        57.22 o                         
  -2  25   5          6.28         15.18        84.81 o                         
  -1  25   5         41.77        -17.79        73.96 o                         
   0  25   5        321.89        175.47       101.18 o                         
   1  25   5          0.06        -72.77        72.77 o                         
   2  25   5        283.00        209.41        93.26 o                         
   3  25   5          3.10        -34.49        75.91 o                         
  -2  26   5        199.65        155.62       104.65 o                         
  -1  26   5         12.21         27.65        96.84 o                         
   0  26   5          2.86        -68.65        86.54 o                         
   1  26   5          3.56        -65.83        79.71 o                         
   2  26   5         17.84        -81.99        82.20 o                         
  -1  27   5        192.54        162.78       106.60 o                         
   0  27   5        277.71         34.92       101.18 o                         
   1  27   5          2.65         -5.75        94.78 o                         
  -9   0   6        422.11        290.48        69.85 o                         
  -8   0   6         36.15        125.28        51.68 o                         
  -7   0   6       2507.27       2629.60       129.63 o                         
  -6   0   6         72.88         58.27        40.60 o                         
  -5   0   6       5567.51       5355.69       211.69 o                         
  -4   0   6       2523.19       2564.23       107.98 o                         
  -3   0   6       4238.64       3670.19       285.65 o                         
  -2   0   6      27120.94      26467.45       431.79 o                         
  -1   0   6       2578.58       2585.01        62.25 o                         
   0   0   6      40056.95      39558.98       633.83 o                         
   1   0   6         30.42         38.34        11.53 o                         
   2   0   6      38402.81      38670.97       507.06 o                         
   3   0   6       9973.10       9855.78       159.33 o                         
   4   0   6       5973.95       6007.01       299.12 o                         
   5   0   6      11544.77      12121.66       311.66 o                         
   6   0   6       1018.11       1064.40        60.26 o                         
   7   0   6       4205.77       4491.93       134.39 o                         
   8   0   6       1246.36       1185.60       136.86 o                         
   9   0   6        574.40        588.84        80.53 o                         
  -9   1   6         14.23         27.02        36.48 o                         
  -8   1   6         18.89         31.74        32.45 o                         
  -7   1   6          0.05         85.23        32.15 o                         
  -6   1   6          0.73        -23.84        23.84 o                         
  -5   1   6        132.50        227.17        25.67 o                         
  -4   1   6        187.10        205.46        24.71 o                         
  -3   1   6          6.58         16.04        11.37 o                         
  -2   1   6        377.84        488.63        18.81 o                         
  -1   1   6       1062.98       1061.84        26.30 o                         
   0   1   6        242.47        251.11        22.12 o                         
   1   1   6         22.10         16.06         8.78 o                         
   2   1   6         57.73        103.75        12.72 o                         
   3   1   6         28.83         39.44        12.45 o                         
   4   1   6         53.13         95.20        15.63 o                         
   5   1   6         11.60         72.24        32.87 o                         
   6   1   6         85.88        127.06        25.19 o                         
   7   1   6         44.67        101.31        28.87 o                         
   8   1   6          0.21         34.83        32.62 o                         
   9   1   6          0.26         60.00        37.48 o                         
  -9   2   6        392.87        304.48        85.78 o                         
  -8   2   6          3.79        -47.41        47.41 o                         
  -7   2   6       3576.28       3514.98       123.75 o                         
  -6   2   6         72.09         64.34        28.49 o                         
  -5   2   6       8737.45       8296.90       167.90 o                         
  -4   2   6       3333.69       3301.37        63.06 o                         
  -3   2   6       3428.51       3259.07        57.00 o                         
  -2   2   6      23834.68      23764.43       277.23 o                         
  -1   2   6       8375.97       8574.04       110.05 o                         
   0   2   6      30861.00      30304.89       345.40 o                         
   1   2   6       7472.96       7610.38        99.02 o                         
   2   2   6      37525.36      38430.18       463.31 o                         
   3   2   6      11948.93      12017.96       158.95 o                         
   4   2   6       7421.87       7583.55       110.10 o                         
   5   2   6       8659.92       8730.62       139.45 o                         
   6   2   6        725.21        728.73        49.86 o                         
   7   2   6       2962.15       3072.08        85.61 o                         
   8   2   6        697.55        644.60        66.21 o                         
   9   2   6        467.34        477.27        55.73 o                         
  -9   3   6         32.72         18.74        55.12 o                         
  -8   3   6         15.42         -7.71        29.62 o                         
  -7   3   6        516.19        560.01        49.95 o                         
  -6   3   6        152.14        101.30        33.34 o                         
  -5   3   6        106.09        160.37        23.91 o                         
  -4   3   6       1693.03       1658.31        50.44 o                         
  -3   3   6          0.28         14.83        12.59 o                         
  -2   3   6       1757.79       1949.05        37.66 o                         
  -1   3   6        529.57        571.76        25.40 o                         
   0   3   6        160.52        208.10        13.86 o                         
   1   3   6         17.03          1.27         9.02 o                         
   2   3   6        421.44        562.98        21.60 o                         
   3   3   6        566.66        729.85        25.62 o                         
   4   3   6          3.41         59.35        13.86 o                         
   5   3   6        197.79        206.65        21.87 o                         
   6   3   6        270.63        266.95        24.51 o                         
   7   3   6         33.18         78.33        26.98 o                         
   8   3   6          0.06         25.83        26.73 o                         
   9   3   6          2.29         37.25        35.42 o                         
  -9   4   6        261.02        265.43        48.22 o                         
  -8   4   6         30.22         33.31        29.91 o                         
  -7   4   6       1983.06       2162.38        83.34 o                         
  -6   4   6        319.82        337.44        44.63 o                         
  -5   4   6       4092.95       3993.71        89.32 o                         
  -4   4   6       3158.17       3225.96        74.72 o                         
  -3   4   6       6267.07       6175.78        90.60 o                         
  -2   4   6      22891.81      23298.97       272.90 o                         
  -1   4   6       7917.99       7967.38       112.32 o                         
   0   4   6      24749.54      24200.17       280.33 o                         
   1   4   6       2886.18       2820.81        46.59 o                         
   2   4   6      16944.80      16876.01       228.71 o                         
   3   4   6       7577.11       7550.65       105.79 o                         
   4   4   6       6520.65       6472.18        96.15 o                         
   5   4   6       3298.12       3331.34        79.87 o                         
   6   4   6        910.80        811.29        49.15 o                         
   7   4   6       1281.00       1350.14        59.34 o                         
   8   4   6        265.70        294.01        39.35 o                         
   9   4   6        732.45        658.93        60.21 o                         
  -9   5   6         12.46         36.26        38.53 o                         
  -8   5   6          5.83          4.85        30.18 o                         
  -7   5   6          8.95         48.47        30.14 o                         
  -6   5   6         31.42         61.79        23.44 o                         
  -5   5   6        767.50        671.42        38.29 o                         
  -4   5   6       2049.07       1929.41        56.09 o                         
  -3   5   6       1415.88       1517.63        34.09 o                         
  -2   5   6        431.22        509.38        24.09 o                         
  -1   5   6        559.67        645.76        28.27 o                         
   0   5   6        332.53        413.83        18.43 o                         
   1   5   6        112.27         86.38        11.04 o                         
   2   5   6         32.74         23.70        11.01 o                         
   3   5   6         32.90         24.02        16.88 o                         
   4   5   6        431.50        445.93        19.40 o                         
   5   5   6        405.30        410.95        27.37 o                         
   6   5   6         19.03         22.25        25.42 o                         
   7   5   6         67.94        112.12        29.28 o                         
   8   5   6         65.81         27.79        28.73 o                         
   9   5   6          1.17        110.47        49.82 o                         
  -9   6   6        140.37        160.51        42.77 o                         
  -8   6   6         64.16         62.49        34.29 o                         
  -7   6   6        949.40       1029.18        63.13 o                         
  -6   6   6        713.20        707.27        42.12 o                         
  -5   6   6       3106.70       3196.63        79.07 o                         
  -4   6   6       1267.91       1266.75        46.87 o                         
  -3   6   6       6472.39       6327.60        93.90 o                         
  -2   6   6       8982.89       8400.84       143.01 o                         
  -1   6   6       8637.35       8574.21       131.28 o                         
   0   6   6      15290.49      14964.68       250.80 o                         
   1   6   6       5862.16       5755.74        83.70 o                         
   2   6   6       6140.54       6013.79       101.24 o                         
   3   6   6       3682.01       3663.95        79.47 o                         
   4   6   6       5209.37       5012.00       115.13 o                         
   5   6   6       2006.17       2109.97        57.94 o                         
   6   6   6        956.28        921.67        54.56 o                         
   7   6   6       1910.49       1980.71        69.35 o                         
   8   6   6         86.69         77.30        31.99 o                         
   9   6   6        818.42        747.22        74.86 o                         
  -9   7   6         13.80        -40.62        40.62 o                         
  -8   7   6         11.96         18.35        33.08 o                         
  -7   7   6         11.43         53.73        31.19 o                         
  -6   7   6          4.21         -8.17        22.00 o                         
  -5   7   6       1114.28       1101.15        66.09 o                         
  -4   7   6       1705.72       1593.01        60.33 o                         
  -3   7   6        666.98        645.94        36.08 o                         
  -2   7   6       1641.31       1663.12        93.29 o                         
  -1   7   6         99.11        110.58        17.17 o                         
   0   7   6         97.29        130.49        15.12 o                         
   1   7   6         73.74         58.62        12.07 o                         
   2   7   6        123.63        207.34        32.26 o                         
   3   7   6       1225.17       1248.39        44.16 o                         
   4   7   6        216.96        219.04        24.06 o                         
   5   7   6        395.16        388.89        31.37 o                         
   6   7   6         90.23         75.71        29.61 o                         
   7   7   6        167.30        165.10        31.74 o                         
   8   7   6         64.80         95.02        32.75 o                         
   9   7   6         62.38        127.62        61.66 o                         
  -9   8   6        278.84        253.71       115.22 o                         
  -8   8   6        324.68        327.26        47.49 o                         
  -7   8   6       1175.67       1184.00        67.33 o                         
  -6   8   6        968.75        930.55        48.64 o                         
  -5   8   6       3085.96       3297.79        82.41 o                         
  -4   8   6       3153.92       3034.76        75.37 o                         
  -3   8   6       6172.17       6000.47       114.68 o                         
  -2   8   6       8100.71       7899.93       137.98 o                         
  -1   8   6       2910.33       2789.62        63.87 o                         
   0   8   6      16550.43      16360.54       225.97 o                         
   1   8   6       3378.98       3165.88        56.86 o                         
   2   8   6      10585.22      10333.43       192.11 o                         
   3   8   6       5811.56       5978.51       127.63 o                         
   4   8   6       5078.53       4993.83        94.98 o                         
   5   8   6       3850.05       3853.25       107.67 o                         
   6   8   6        848.27        795.01        51.84 o                         
   7   8   6       1251.78       1300.12        59.24 o                         
   8   8   6         63.87         58.48        35.37 o                         
   9   8   6        710.00        783.64       129.59 o                         
  -8   9   6        104.83        129.57        40.50 o                         
  -7   9   6          0.38         59.12        32.51 o                         
  -6   9   6          5.23         48.02        24.60 o                         
  -5   9   6       1738.31       1600.42        88.04 o                         
  -4   9   6       1479.04       1543.14        61.25 o                         
  -3   9   6       1285.94       1313.01        54.43 o                         
  -2   9   6        480.52        475.10        31.10 o                         
  -1   9   6       1432.94       1493.04        45.73 o                         
   0   9   6         73.79        142.75        17.33 o                         
   1   9   6        152.57        133.02        13.92 o                         
   2   9   6        460.00        467.80        45.12 o                         
   3   9   6       3287.54       3107.32        74.63 o                         
   4   9   6       4295.32       4277.54        86.71 o                         
   5   9   6          1.58          9.07        23.20 o                         
   6   9   6        128.53        121.18        38.15 o                         
   7   9   6          3.49         46.47        30.57 o                         
   8   9   6         30.37         42.98        44.76 o                         
  -8  10   6        220.06        296.69        57.47 o                         
  -7  10   6        433.01        445.53        59.18 o                         
  -6  10   6        921.26        818.36        78.22 o                         
  -5  10   6       1762.36       1816.32        61.88 o                         
  -4  10   6       1978.36       1883.35        58.87 o                         
  -3  10   6       3691.87       3599.08        81.71 o                         
  -2  10   6       4344.64       4157.25       123.09 o                         
  -1  10   6       2103.17       2008.47        54.05 o                         
   0  10   6      15907.51      15994.29       241.42 o                         
   1  10   6       4683.63       4688.94        77.93 o                         
   2  10   6       5026.71       4991.71       177.91 o                         
   3  10   6       1776.51       1749.19        53.87 o                         
   4  10   6       2744.44       2917.62        84.02 o                         
   5  10   6       3354.75       3292.48        92.55 o                         
   6  10   6       1275.12       1259.77        63.14 o                         
   7  10   6       2936.41       2769.78       148.27 o                         
   8  10   6         59.04        114.12       106.37 o                         
  -8  11   6         12.13        -22.20        39.14 o                         
  -7  11   6          5.60         36.34        32.23 o                         
  -6  11   6         12.27          0.45        25.58 o                         
  -5  11   6        400.51        440.46        36.62 o                         
  -4  11   6        440.55        533.59        36.94 o                         
  -3  11   6        351.19        419.57        32.56 o                         
  -2  11   6       2365.20       2306.39        91.76 o                         
  -1  11   6        249.66        223.28        27.01 o                         
   0  11   6         29.15         40.36        16.58 o                         
   1  11   6        276.59        297.34        31.39 o                         
   2  11   6        180.99        153.69        23.40 o                         
   3  11   6       3307.42       3251.80       100.57 o                         
   4  11   6        425.28        504.40        35.30 o                         
   5  11   6        933.29        896.00        50.65 o                         
   6  11   6          1.54         33.15        47.14 o                         
   7  11   6         25.23         83.48        42.11 o                         
   8  11   6        179.74        125.00        48.30 o                         
  -8  12   6         65.48         64.50        47.28 o                         
  -7  12   6        303.39        295.14        49.37 o                         
  -6  12   6        346.06        327.62        37.09 o                         
  -5  12   6        898.78        938.53        48.25 o                         
  -4  12   6       4027.28       3812.17        89.62 o                         
  -3  12   6       2738.02       2670.03        70.09 o                         
  -2  12   6       2483.67       2613.00        66.53 o                         
  -1  12   6       2575.82       2464.33        62.88 o                         
   0  12   6       8356.33       8647.00       132.98 o                         
   1  12   6       4689.24       4420.86        75.44 o                         
   2  12   6       8006.52       8095.72       130.12 o                         
   3  12   6       1697.11       1665.64        53.59 o                         
   4  12   6       2558.75       2508.42        69.00 o                         
   5  12   6       3045.87       2996.76       181.27 o                         
   6  12   6        678.63        695.18        64.39 o                         
   7  12   6       1924.05       1765.97        98.74 o                         
   8  12   6         18.09        111.24        49.99 o                         
  -8  13   6         50.02          4.06        79.33 o                         
  -7  13   6          7.37        -12.75        38.08 o                         
  -6  13   6         10.02          9.27        26.69 o                         
  -5  13   6         30.68         30.33        24.23 o                         
  -4  13   6          4.92          9.29        22.49 o                         
  -3  13   6         28.23         15.75        20.99 o                         
  -2  13   6        386.06        380.33        30.03 o                         
  -1  13   6        186.56        202.01        21.22 o                         
   0  13   6        762.11        728.79        30.35 o                         
   1  13   6        181.84        174.95        15.05 o                         
   2  13   6          0.46         36.79        23.56 o                         
   3  13   6       2010.27       1983.66        58.95 o                         
   4  13   6        218.92        246.25        36.84 o                         
   5  13   6       1066.67       1208.94        76.50 o                         
   6  13   6         52.12         45.63        42.55 o                         
   7  13   6        117.42        105.90        46.75 o                         
   8  13   6        127.90        119.87        81.47 o                         
  -8  14   6        256.33        199.50        66.56 o                         
  -7  14   6        451.21        506.82        61.90 o                         
  -6  14   6        551.69        651.34        77.03 o                         
  -5  14   6       1089.72       1134.99        54.68 o                         
  -4  14   6       2406.91       2533.93        72.32 o                         
  -3  14   6       1152.05       1145.80        48.31 o                         
  -2  14   6       1711.03       1777.03        47.21 o                         
  -1  14   6        879.51        956.60        47.39 o                         
   0  14   6       4500.04       4559.08        76.17 o                         
   1  14   6       4670.95       4543.40       130.86 o                         
   2  14   6       3555.43       3560.86        88.82 o                         
   3  14   6       1343.39       1299.35        61.74 o                         
   4  14   6       1555.55       1597.84        69.82 o                         
   5  14   6       1880.34       1776.54       157.42 o                         
   6  14   6       1318.84       1279.90        84.81 o                         
   7  14   6       1024.23        969.31        81.45 o                         
   8  14   6        143.43         38.05        60.76 o                         
  -7  15   6         11.96         66.80        44.75 o                         
  -6  15   6         10.53         36.16        31.93 o                         
  -5  15   6        128.56         78.32        33.13 o                         
  -4  15   6          2.53          8.29        30.22 o                         
  -3  15   6        817.35        765.72        41.80 o                         
  -2  15   6        263.00        238.81        28.44 o                         
  -1  15   6         13.89         -2.82        17.78 o                         
   0  15   6         71.52         69.96        20.77 o                         
   1  15   6        303.24        307.77        24.13 o                         
   2  15   6        199.20        165.82        31.39 o                         
   3  15   6        480.66        424.94        42.15 o                         
   4  15   6         16.98          6.56        29.29 o                         
   5  15   6       1053.83       1075.79        65.47 o                         
   6  15   6         53.47         70.99        40.35 o                         
   7  15   6        139.33         81.45        85.25 o                         
  -7  16   6         62.15         55.86        46.88 o                         
  -6  16   6        305.97        327.51        47.44 o                         
  -5  16   6        197.97        203.98        40.56 o                         
  -4  16   6        790.67        807.78        50.64 o                         
  -3  16   6       1586.78       1664.11        65.33 o                         
  -2  16   6        174.72        220.57        28.07 o                         
  -1  16   6       1565.38       1596.06        42.34 o                         
   0  16   6        754.91        784.37        32.77 o                         
   1  16   6       2479.70       2657.34        68.29 o                         
   2  16   6       1533.53       1604.04        67.45 o                         
   3  16   6        938.62        940.98        57.01 o                         
   4  16   6        863.10        951.61        61.30 o                         
   5  16   6        832.00        872.12        61.42 o                         
   6  16   6        872.90        823.87        74.82 o                         
   7  16   6        440.97        413.81        63.25 o                         
  -7  17   6         77.75         59.62        46.95 o                         
  -6  17   6         22.73         49.49        48.45 o                         
  -5  17   6          0.69        -29.31        29.64 o                         
  -4  17   6          4.52        -11.77        36.03 o                         
  -3  17   6        510.25        460.67        36.57 o                         
  -2  17   6        170.99        163.07        27.49 o                         
  -1  17   6        199.28        222.43        23.88 o                         
   0  17   6         38.40         92.52        19.71 o                         
   1  17   6         57.76        113.13        28.78 o                         
   2  17   6        593.27        574.85        55.92 o                         
   3  17   6        173.90        137.73        33.36 o                         
   4  17   6         28.46         30.56        30.96 o                         
   5  17   6       1181.76       1090.30        67.99 o                         
   6  17   6          0.74         55.84        40.37 o                         
   7  17   6        222.41        247.81        60.22 o                         
  -7  18   6        102.58        198.78        87.84 o                         
  -6  18   6        418.16        377.15        51.41 o                         
  -5  18   6        355.77        357.11        47.01 o                         
  -4  18   6        797.30        879.16        58.22 o                         
  -3  18   6       1221.54       1341.56        84.84 o                         
  -2  18   6       1165.05       1130.07        52.08 o                         
  -1  18   6       1724.73       1747.98        67.34 o                         
   0  18   6        798.96        750.04        39.94 o                         
   1  18   6       2256.85       2392.84        80.83 o                         
   2  18   6       1409.03       1243.52        62.43 o                         
   3  18   6       1401.30       1515.89        71.95 o                         
   4  18   6        999.54       1060.94        66.72 o                         
   5  18   6        402.31        371.58        48.40 o                         
   6  18   6        685.27        695.28       117.45 o                         
  -6  19   6         23.18         27.06        43.18 o                         
  -5  19   6         41.11        -19.98        32.93 o                         
  -4  19   6         50.38         22.68        31.59 o                         
  -3  19   6        833.82        831.79        54.59 o                         
  -2  19   6        106.25         88.98        31.05 o                         
  -1  19   6         91.35         60.41        28.58 o                         
   0  19   6         31.84         60.28        36.58 o                         
   1  19   6        183.55        177.58        33.26 o                         
   2  19   6        678.88        678.79        74.48 o                         
   3  19   6        299.41        315.47        42.87 o                         
   4  19   6         99.74        124.28        37.11 o                         
   5  19   6        851.04        806.59        65.15 o                         
   6  19   6         10.92        151.15        48.46 o                         
  -6  20   6        239.59        218.50        52.21 o                         
  -5  20   6        189.02        208.92        47.63 o                         
  -4  20   6        432.54        382.78        46.73 o                         
  -3  20   6       1009.02        876.10        81.05 o                         
  -2  20   6       1515.90       1456.50        80.09 o                         
  -1  20   6       2169.59       2142.81        92.15 o                         
   0  20   6        540.73        450.65        51.90 o                         
   1  20   6       1911.78       1962.96        77.66 o                         
   2  20   6        391.19        410.81        43.76 o                         
   3  20   6       1648.83       1542.11        90.09 o                         
   4  20   6        719.23        756.72        61.17 o                         
   5  20   6        138.96         77.84        45.32 o                         
   6  20   6        651.15        574.15        85.70 o                         
  -5  21   6        233.88        217.45        49.32 o                         
  -4  21   6         80.78          3.62        37.80 o                         
  -3  21   6        654.46        507.12        71.97 o                         
  -2  21   6         56.44        178.77        42.35 o                         
  -1  21   6         61.91         93.28        51.95 o                         
   0  21   6         10.62         -0.27        46.97 o                         
   1  21   6        227.47        168.38        58.64 o                         
   2  21   6         98.38         97.35        34.58 o                         
   3  21   6        294.81        493.46        51.34 o                         
   4  21   6          6.64          8.63        42.65 o                         
   5  21   6        270.71        252.66        75.07 o                         
  -5  22   6         45.94        -12.89        45.50 o                         
  -4  22   6        315.90        308.11        54.02 o                         
  -3  22   6        417.21        444.57        67.88 o                         
  -2  22   6        981.75        920.40       122.44 o                         
  -1  22   6       1561.44       1570.85       165.60 o                         
   0  22   6        285.40        367.24        97.28 o                         
   1  22   6       1202.54       1265.30       107.60 o                         
   2  22   6        621.35        687.94        82.94 o                         
   3  22   6       1006.73       1061.84        78.70 o                         
   4  22   6        703.91        579.13        67.38 o                         
   5  22   6        135.58         77.58        60.60 o                         
  -5  23   6         45.24        127.86        78.08 o                         
  -4  23   6        100.43        121.35        58.21 o                         
  -3  23   6         38.22        105.95        52.39 o                         
  -2  23   6         22.92          4.01        81.77 o                         
  -1  23   6          6.43          9.76        85.56 o                         
   0  23   6         98.93        -68.21        68.21 o                         
   1  23   6        166.83         25.70        89.69 o                         
   2  23   6         42.63         -3.36        81.23 o                         
   3  23   6        288.14        381.39       101.61 o                         
   4  23   6          2.42        -55.59        55.59 o                         
  -4  24   6        161.27        178.90        65.53 o                         
  -3  24   6        158.15         38.73        56.58 o                         
  -2  24   6        447.78        401.36       112.35 o                         
  -1  24   6        803.11        600.04       127.97 o                         
   0  24   6        117.05        -22.77        76.67 o                         
   1  24   6        536.21        573.79       131.44 o                         
   2  24   6        228.46        252.79       109.75 o                         
   3  24   6        825.11       1174.26       168.85 o                         
   4  24   6        391.36        437.69       129.16 o                         
  -3  25   6         18.37         21.47        91.31 o                         
  -2  25   6         14.61         51.95        95.87 o                         
  -1  25   6          5.04        -43.38        92.40 o                         
   0  25   6         29.38        -53.79        85.67 o                         
   1  25   6         18.44        -15.83        76.02 o                         
   2  25   6         81.50         79.38        95.54 o                         
  -2  26   6         61.16         47.93        97.93 o                         
  -1  26   6        570.17        721.28       146.29 o                         
   0  26   6         30.71        -78.95        83.72 o                         
   1  26   6        483.12        362.32       119.94 o                         
  -9   1   7         24.20         42.44        44.34 o                         
  -8   1   7       1075.73       1204.31        73.95 o                         
  -7   1   7        272.01        225.87        73.52 o                         
  -6   1   7       1479.02       1598.12        71.53 o                         
  -5   1   7        666.69        731.73        61.17 o                         
  -4   1   7        676.99        663.87        33.56 o                         
  -3   1   7       6794.19       6788.30       100.29 o                         
  -2   1   7       2532.64       2722.76        51.70 o                         
  -1   1   7       7034.76       6769.47        99.19 o                         
   0   1   7        103.89        113.81        12.59 o                         
   1   1   7        443.23        387.52        16.99 o                         
   2   1   7       3179.24       3116.79        55.64 o                         
   3   1   7       1161.77       1128.81        32.10 o                         
   4   1   7       2299.29       2301.77        55.12 o                         
   5   1   7       1663.46       1511.06        50.19 o                         
   6   1   7          6.53         26.15        22.94 o                         
   7   1   7         68.65         12.47        30.15 o                         
   8   1   7          2.18        -30.27        30.27 o                         
   9   1   7          0.42          3.71        36.09 o                         
  -9   2   7         27.13        -20.80        34.39 o                         
  -8   2   7          0.19         72.40        47.79 o                         
  -7   2   7         94.24         79.04        31.94 o                         
  -6   2   7       1245.19       1152.15        61.65 o                         
  -5   2   7        100.53        112.20        24.51 o                         
  -4   2   7        843.56        846.51        36.33 o                         
  -3   2   7          3.45        -11.90        11.90 o                         
  -2   2   7          5.88          2.35        10.77 o                         
  -1   2   7       3364.96       3404.50        55.61 o                         
   0   2   7        186.23        178.04        15.77 o                         
   1   2   7        387.30        411.43        19.15 o                         
   2   2   7        279.42        301.74        18.60 o                         
   3   2   7         17.41          2.49        11.80 o                         
   4   2   7        294.76        269.93        21.52 o                         
   5   2   7          9.18          4.29        17.45 o                         
   6   2   7         90.93        125.06        30.70 o                         
   7   2   7         43.92         12.91        25.58 o                         
   8   2   7         22.36         56.60        33.71 o                         
   9   2   7          4.37          3.69        37.71 o                         
  -9   3   7          0.02        -30.88        41.99 o                         
  -8   3   7        683.20        674.49        59.35 o                         
  -7   3   7        195.46        139.36        36.35 o                         
  -6   3   7        904.41       1019.08        60.09 o                         
  -5   3   7       1865.84       1952.43        59.22 o                         
  -4   3   7        532.38        578.16        26.60 o                         
  -3   3   7       5906.73       5746.16        88.58 o                         
  -2   3   7        697.61        787.59        27.49 o                         
  -1   3   7       4059.77       3934.13        58.32 o                         
   0   3   7        198.74        288.64        16.48 o                         
   1   3   7       2032.98       1987.78        41.30 o                         
   2   3   7       2228.90       2017.88        41.79 o                         
   3   3   7        230.04        218.80        18.58 o                         
   4   3   7       2793.60       2616.43        52.20 o                         
   5   3   7        671.29        670.22        35.63 o                         
   6   3   7        372.19        383.92        40.10 o                         
   7   3   7          3.43         11.77        25.92 o                         
   8   3   7         73.33         46.11        33.85 o                         
   9   3   7          4.26         -5.55        37.16 o                         
  -9   4   7          4.11         12.20        43.63 o                         
  -8   4   7         16.87         36.19        31.24 o                         
  -7   4   7         27.11          9.59        29.93 o                         
  -6   4   7        733.35        823.73        55.15 o                         
  -5   4   7        637.92        660.89        37.67 o                         
  -4   4   7         97.66         58.01        27.60 o                         
  -3   4   7          4.27         16.28        14.98 o                         
  -2   4   7        129.50        112.68        14.24 o                         
  -1   4   7       1722.37       1802.29        38.32 o                         
   0   4   7        505.86        471.75        19.29 o                         
   1   4   7         45.16          6.01        11.40 o                         
   2   4   7       1758.28       1783.05        38.32 o                         
   3   4   7         45.42         30.01        11.66 o                         
   4   4   7        222.55        197.04        16.91 o                         
   5   4   7        101.44        136.23        20.64 o                         
   6   4   7          3.53         20.88        26.37 o                         
   7   4   7         36.36        -25.50        25.50 o                         
   8   4   7          2.74        -29.67        29.67 o                         
   9   4   7         30.52         38.16        38.88 o                         
  -9   5   7        104.33         78.82        57.59 o                         
  -8   5   7        876.44       1025.99       101.56 o                         
  -7   5   7        142.35        102.84        34.18 o                         
  -6   5   7       1085.81       1209.32        70.65 o                         
  -5   5   7       1195.89       1228.04        50.17 o                         
  -4   5   7         90.88         78.64        22.68 o                         
  -3   5   7       6822.54       6951.18       102.95 o                         
  -2   5   7         80.59         72.12        14.87 o                         
  -1   5   7       7673.57       7379.51       108.43 o                         
   0   5   7        210.91        199.45        16.08 o                         
   1   5   7       3115.48       3264.11        53.43 o                         
   2   5   7       1984.28       1943.96        39.27 o                         
   3   5   7         22.53          5.87        13.94 o                         
   4   5   7       2950.96       2909.91        60.43 o                         
   5   5   7        525.32        511.80        37.23 o                         
   6   5   7       1150.91       1148.02        71.97 o                         
   7   5   7         10.22        -14.06        27.74 o                         
   8   5   7          1.09         18.92        32.13 o                         
  -9   6   7          0.58          9.11        69.19 o                         
  -8   6   7         27.83          8.86        34.98 o                         
  -7   6   7         39.66         21.69        30.97 o                         
  -6   6   7        345.96        288.62        39.35 o                         
  -5   6   7        529.54        538.07        37.66 o                         
  -4   6   7         43.20         40.69        21.34 o                         
  -3   6   7        796.12        742.00        27.41 o                         
  -2   6   7         57.90         50.15        15.44 o                         
  -1   6   7        616.81        696.59        27.55 o                         
   0   6   7        407.77        420.32        21.61 o                         
   1   6   7        121.07         81.23        14.53 o                         
   2   6   7       1824.22       1746.52        42.51 o                         
   3   6   7        180.51        201.27        24.29 o                         
   4   6   7        218.57        173.25        25.60 o                         
   5   6   7        305.26        307.98        37.46 o                         
   6   6   7        123.35         98.82        30.59 o                         
   7   6   7        576.50        504.56        48.71 o                         
   8   6   7        107.19        117.30        33.08 o                         
  -9   7   7          0.55         93.26        75.05 o                         
  -8   7   7        227.55        143.89        45.52 o                         
  -7   7   7          2.67          1.48        30.80 o                         
  -6   7   7        299.18        312.55        41.00 o                         
  -5   7   7       2204.29       2240.08        66.63 o                         
  -4   7   7         26.54         25.77        14.82 o                         
  -3   7   7       5179.79       5297.16        94.57 o                         
  -2   7   7        254.86        259.44        22.72 o                         
  -1   7   7       6220.64       6305.79       104.87 o                         
   0   7   7       1804.94       1761.34        42.40 o                         
   1   7   7       3988.55       3932.61        64.93 o                         
   2   7   7       1708.78       1676.88        47.07 o                         
   3   7   7        273.16        303.13        30.06 o                         
   4   7   7        736.26        836.76        42.24 o                         
   5   7   7          0.94          3.61        22.62 o                         
   6   7   7        861.74        880.72        80.68 o                         
   7   7   7         48.16         35.46        30.85 o                         
   8   7   7         50.79         51.79        31.70 o                         
  -8   8   7          9.69         40.22        55.24 o                         
  -7   8   7         35.57         -3.26        31.71 o                         
  -6   8   7         11.12         -4.43        27.20 o                         
  -5   8   7        335.63        359.29        34.08 o                         
  -4   8   7          5.11         32.69        32.04 o                         
  -3   8   7        159.28        154.22        20.61 o                         
  -2   8   7         26.12         36.99        19.79 o                         
  -1   8   7         50.98         87.92        24.44 o                         
   0   8   7       1049.33       1127.16        37.35 o                         
   1   8   7        513.44        566.39        24.53 o                         
   2   8   7       1789.60       1674.76        61.95 o                         
   3   8   7        365.49        335.96        29.30 o                         
   4   8   7         18.31         21.83        18.57 o                         
   5   8   7        661.01        660.02        58.45 o                         
   6   8   7         55.38         68.73        29.72 o                         
   7   8   7        252.08        277.63        42.25 o                         
   8   8   7         25.72         67.65        38.99 o                         
  -8   9   7        109.92        161.07        42.84 o                         
  -7   9   7         33.23         17.61        31.70 o                         
  -6   9   7        196.34        186.70        31.13 o                         
  -5   9   7       1144.99       1204.36        52.34 o                         
  -4   9   7        121.38        100.64        19.29 o                         
  -3   9   7       1850.57       1881.63        86.37 o                         
  -2   9   7          3.56         20.62        20.14 o                         
  -1   9   7       2798.19       2717.15        66.80 o                         
   0   9   7       2026.64       2045.17        48.73 o                         
   1   9   7       1333.12       1314.02        35.15 o                         
   2   9   7        207.40        167.41        28.80 o                         
   3   9   7       1232.31       1230.56        43.88 o                         
   4   9   7        215.53        269.98        33.65 o                         
   5   9   7        291.98        212.66        36.03 o                         
   6   9   7        627.17        676.54        50.52 o                         
   7   9   7        135.63         74.38        44.53 o                         
   8   9   7         13.87         43.27        44.81 o                         
  -8  10   7          0.58         -4.72        34.35 o                         
  -7  10   7        201.74        147.12        45.11 o                         
  -6  10   7          0.77        -16.78        31.32 o                         
  -5  10   7        255.78        275.81        32.44 o                         
  -4  10   7          0.35        -20.22        20.22 o                         
  -3  10   7         46.34         63.69        22.36 o                         
  -2  10   7         22.55         14.09        20.50 o                         
  -1  10   7         55.91         55.95        20.24 o                         
   0  10   7        696.56        714.74        29.76 o                         
   1  10   7          3.86        -12.24        12.24 o                         
   2  10   7       2317.44       2254.26        70.01 o                         
   3  10   7         47.12         72.54        22.81 o                         
   4  10   7        556.62        587.45        66.82 o                         
   5  10   7        677.38        643.20        47.36 o                         
   6  10   7        221.79        184.38        34.97 o                         
   7  10   7        304.00        199.88        48.59 o                         
   8  10   7         14.65         31.93        47.18 o                         
  -8  11   7         68.25         26.36        59.71 o                         
  -7  11   7        340.75        401.00        50.32 o                         
  -6  11   7        292.07        297.81        35.06 o                         
  -5  11   7        601.94        551.93        40.86 o                         
  -4  11   7        527.10        599.67        39.47 o                         
  -3  11   7        642.42        682.40        61.78 o                         
  -2  11   7         14.07         25.62        20.14 o                         
  -1  11   7       3169.14       3045.88        72.53 o                         
   0  11   7        955.96        950.88        34.79 o                         
   1  11   7        742.93        758.06        28.12 o                         
   2  11   7         95.38        100.40        23.60 o                         
   3  11   7        163.26        148.01        25.32 o                         
   4  11   7         59.87         55.84        25.59 o                         
   5  11   7         28.36         26.73        26.46 o                         
   6  11   7        219.16        197.84        46.22 o                         
   7  11   7        130.45         87.11        45.83 o                         
   8  11   7          0.50        -13.12        41.46 o                         
  -8  12   7        128.74         37.62       103.13 o                         
  -7  12   7         58.10         52.41        34.42 o                         
  -6  12   7        173.21        190.65        32.39 o                         
  -5  12   7        115.16        115.12        28.56 o                         
  -4  12   7        645.34        648.12        41.62 o                         
  -3  12   7        103.28        153.37        26.67 o                         
  -2  12   7         12.43        -10.83        19.87 o                         
  -1  12   7         67.76         62.44        21.43 o                         
   0  12   7       1246.50       1192.81        67.82 o                         
   1  12   7       2403.94       2276.27        56.67 o                         
   2  12   7        932.48       1009.90        56.15 o                         
   3  12   7        969.94        903.62        43.64 o                         
   4  12   7        455.85        498.66        37.42 o                         
   5  12   7         47.81         23.99        35.35 o                         
   6  12   7          0.02        -29.12        33.66 o                         
   7  12   7        182.15        257.95        55.25 o                         
   8  12   7         62.74         34.46        61.01 o                         
  -8  13   7          6.89        -57.15        69.30 o                         
  -7  13   7        351.67        310.30        54.35 o                         
  -6  13   7         80.18         89.42        29.55 o                         
  -5  13   7        579.59        541.40        42.04 o                         
  -4  13   7       1009.84       1076.42        50.77 o                         
  -3  13   7         76.13         74.44        25.24 o                         
  -2  13   7        932.95        927.57        44.36 o                         
  -1  13   7        963.10        942.63        46.96 o                         
   0  13   7        334.36        324.51        28.31 o                         
   1  13   7        392.46        391.49        28.72 o                         
   2  13   7          0.71        -19.47        19.47 o                         
   3  13   7        491.64        508.48        35.67 o                         
   4  13   7        223.84        260.29        38.43 o                         
   5  13   7        291.80        266.08        46.73 o                         
   6  13   7        126.57         50.73        47.80 o                         
   7  13   7         23.74         37.07        43.32 o                         
  -7  14   7        392.10        249.14        54.15 o                         
  -6  14   7         28.26          8.86        33.81 o                         
  -5  14   7        287.10        356.79        37.39 o                         
  -4  14   7          9.48         26.28        24.41 o                         
  -3  14   7        237.71        212.43        29.80 o                         
  -2  14   7        182.59        180.70        26.93 o                         
  -1  14   7        227.81        210.09        23.44 o                         
   0  14   7        933.01        886.08        49.07 o                         
   1  14   7        432.04        442.51        25.80 o                         
   2  14   7       1819.36       1874.01        58.80 o                         
   3  14   7        185.16        171.49        33.63 o                         
   4  14   7       1232.41       1312.06        67.36 o                         
   5  14   7          0.28        -21.88        35.60 o                         
   6  14   7          1.69         69.61        41.16 o                         
   7  14   7        179.99        249.67        53.92 o                         
  -7  15   7        196.26        217.21        65.36 o                         
  -6  15   7         75.69         93.85        36.62 o                         
  -5  15   7        177.78        179.65        40.59 o                         
  -4  15   7        375.42        375.06        37.28 o                         
  -3  15   7        562.70        586.76        47.93 o                         
  -2  15   7        452.81        493.03        36.15 o                         
  -1  15   7       1505.57       1467.47        46.12 o                         
   0  15   7        629.75        601.96        27.49 o                         
   1  15   7        503.44        546.48        40.80 o                         
   2  15   7        149.89        109.21        31.90 o                         
   3  15   7        299.71        332.88        40.99 o                         
   4  15   7        212.15        269.04        41.96 o                         
   5  15   7         73.42         52.61        37.22 o                         
   6  15   7         75.82         79.25        41.95 o                         
   7  15   7          6.17        -40.74        40.74 o                         
  -7  16   7        165.67        174.11        53.81 o                         
  -6  16   7        193.90        193.62        41.06 o                         
  -5  16   7        286.06        331.26        74.65 o                         
  -4  16   7        192.55        197.61        34.37 o                         
  -3  16   7        384.47        310.21        34.04 o                         
  -2  16   7        453.82        492.41        37.03 o                         
  -1  16   7         33.91         25.38        18.54 o                         
   0  16   7       1224.74       1254.98        42.35 o                         
   1  16   7        103.52        110.62        31.17 o                         
   2  16   7       1300.46       1218.73        62.68 o                         
   3  16   7         11.17          9.87        28.21 o                         
   4  16   7       1491.12       1493.50        93.54 o                         
   5  16   7         61.21         27.91        39.59 o                         
   6  16   7         11.77         -0.93        41.59 o                         
   7  16   7         93.11        144.16        55.36 o                         
  -7  17   7         52.70         18.11        70.17 o                         
  -6  17   7        100.97        109.70        38.68 o                         
  -5  17   7        185.31        198.20        45.57 o                         
  -4  17   7        283.95        277.98        40.11 o                         
  -3  17   7        498.93        405.66        37.00 o                         
  -2  17   7        791.10        811.52        44.01 o                         
  -1  17   7        548.43        524.91        38.87 o                         
   0  17   7        748.81        700.88        55.18 o                         
   1  17   7        545.63        503.90        44.10 o                         
   2  17   7        694.98        739.21        53.62 o                         
   3  17   7        138.69         76.90        31.84 o                         
   4  17   7        268.53        318.15        44.42 o                         
   5  17   7         23.88         45.67        33.64 o                         
   6  17   7          0.17        -11.19        42.08 o                         
  -6  18   7         61.64         81.73        47.01 o                         
  -5  18   7        212.45        212.97        41.70 o                         
  -4  18   7         40.29         31.62        30.22 o                         
  -3  18   7        281.75        275.27        40.26 o                         
  -2  18   7        700.36        705.25        65.04 o                         
  -1  18   7         33.52        -10.41        27.09 o                         
   0  18   7       1372.53       1420.38        64.57 o                         
   1  18   7          7.64         35.59        27.18 o                         
   2  18   7        853.25        910.34        58.03 o                         
   3  18   7         63.82         44.01        36.75 o                         
   4  18   7        573.72        578.33        55.48 o                         
   5  18   7          0.35         39.11        36.71 o                         
   6  18   7          5.93        -40.30        40.30 o                         
  -6  19   7         58.20         55.93        44.84 o                         
  -5  19   7         78.58         74.70        49.57 o                         
  -4  19   7        115.16         55.36        33.73 o                         
  -3  19   7        225.18        283.16        41.17 o                         
  -2  19   7        346.40        301.69        38.68 o                         
  -1  19   7         10.06         15.88        28.83 o                         
   0  19   7         99.65        122.32        41.57 o                         
   1  19   7        133.70        194.39        37.63 o                         
   2  19   7        118.88        137.99        29.78 o                         
   3  19   7        264.64        284.26        42.47 o                         
   4  19   7          9.00         59.44        35.64 o                         
   5  19   7        111.65        136.14        71.58 o                         
   6  19   7          0.57         82.77        79.87 o                         
  -5  20   7        248.94        213.61        49.87 o                         
  -4  20   7          7.40         76.43        39.56 o                         
  -3  20   7        152.45        143.21        41.89 o                         
  -2  20   7        202.86        224.38        38.46 o                         
  -1  20   7          9.98        -30.70        44.11 o                         
   0  20   7        636.23        531.61        58.63 o                         
   1  20   7         86.27         64.09        31.85 o                         
   2  20   7        373.55        301.86        52.86 o                         
   3  20   7        270.12        244.27        45.66 o                         
   4  20   7        346.36        345.14        57.04 o                         
   5  20   7          3.34        -41.11        41.11 o                         
  -5  21   7         14.59         29.52        88.17 o                         
  -4  21   7        188.13        164.18        63.98 o                         
  -3  21   7         46.27        104.34        40.59 o                         
  -2  21   7        486.93        504.05        76.29 o                         
  -1  21   7         17.05        -11.64        99.50 o                         
   0  21   7        251.86        280.95        65.61 o                         
   1  21   7         92.49        166.75        46.20 o                         
   2  21   7        177.58        190.02        48.28 o                         
   3  21   7         35.43         19.18        34.98 o                         
   4  21   7          2.11        -23.28        40.35 o                         
   5  21   7          0.62         44.20        58.87 o                         
  -5  22   7        121.25        179.59        86.97 o                         
  -4  22   7          0.78        -11.03        44.52 o                         
  -3  22   7        154.94        120.74        87.90 o                         
  -2  22   7        105.41        206.70        94.13 o                         
  -1  22   7          1.66         94.89        85.46 o                         
   0  22   7        423.47        238.91       100.10 o                         
   1  22   7         11.81        -71.03        71.03 o                         
   2  22   7        205.61        300.07       103.24 o                         
   3  22   7          0.16         19.52        42.35 o                         
   4  22   7        110.93        177.79        56.42 o                         
  -4  23   7        197.95         92.19        61.18 o                         
  -3  23   7          5.90        -74.50        74.50 o                         
  -2  23   7        474.08        390.52       117.34 o                         
  -1  23   7         41.06        122.22        95.22 o                         
   0  23   7        121.15        160.72       104.65 o                         
   1  23   7         28.05        -66.59        66.59 o                         
   2  23   7         69.21        -72.55        72.55 o                         
   3  23   7         78.36         63.34        66.53 o                         
   4  23   7         86.39          9.54        91.64 o                         
  -3  24   7          9.47          3.25        82.20 o                         
  -2  24   7         29.01          3.80        94.46 o                         
  -1  24   7          3.06        -36.55        83.18 o                         
   0  24   7        131.74        146.40        95.32 o                         
   1  24   7         33.35          0.76        82.64 o                         
   2  24   7        135.72        101.29        93.92 o                         
  -2  25   7        496.56        660.01       144.56 o                         
  -1  25   7          7.59         40.23        95.00 o                         
   0  25   7        237.09         67.13       101.29 o                         
   1  25   7          4.04        -84.59        84.59 o                         
  -9   0   8          2.98        -28.96        70.60 o                         
  -8   0   8         86.39         80.42        57.72 o                         
  -7   0   8        227.15        185.70        81.12 o                         
  -6   0   8        222.44        199.03        55.29 o                         
  -5   0   8       3752.81       3600.55       145.39 o                         
  -4   0   8        289.23        309.29        52.26 o                         
  -3   0   8       7118.96       7355.05       206.51 o                         
  -2   0   8       1420.49       1387.94        48.14 o                         
  -1   0   8       3107.30       3021.94        75.84 o                         
   0   0   8       7816.71       7877.05       175.81 o                         
   1   0   8       1289.31       1291.11        55.51 o                         
   2   0   8       8489.29       8090.58       181.35 o                         
   3   0   8          3.67        -19.97        19.97 o                         
   4   0   8       4509.05       4529.34       145.76 o                         
   5   0   8        260.72        385.63        85.51 o                         
   6   0   8       2595.59       2317.73       166.36 o                         
   7   0   8        304.37        351.94        71.09 o                         
   8   0   8        310.85        217.71        61.08 o                         
  -9   1   8          3.67        -67.89        67.89 o                         
  -8   1   8         31.26         -0.09        31.92 o                         
  -7   1   8          0.79         21.03        39.52 o                         
  -6   1   8         19.94         20.69        29.37 o                         
  -5   1   8         36.32         51.54        31.85 o                         
  -4   1   8         29.46         25.25        25.44 o                         
  -3   1   8         69.54         93.15        18.17 o                         
  -2   1   8         11.76          5.19        13.37 o                         
  -1   1   8        277.61        280.23        22.34 o                         
   0   1   8        107.33        138.97        15.22 o                         
   1   1   8        680.24        724.69        28.07 o                         
   2   1   8         40.01         78.26        25.84 o                         
   3   1   8         97.85         48.89        17.49 o                         
   4   1   8         14.52         27.73        17.84 o                         
   5   1   8          0.56         19.25        22.31 o                         
   6   1   8         12.88         18.93        30.73 o                         
   7   1   8         11.70         25.47        30.46 o                         
   8   1   8          0.00         33.64        41.73 o                         
  -9   2   8          1.07         -9.98        70.82 o                         
  -8   2   8         52.62         91.70        48.13 o                         
  -7   2   8        106.93        -15.33        36.21 o                         
  -6   2   8          0.62        -26.89        26.89 o                         
  -5   2   8       2116.64       2027.53        74.87 o                         
  -4   2   8          0.14        -13.81        13.81 o                         
  -3   2   8       3991.70       3962.96        66.31 o                         
  -2   2   8         62.25         42.99        12.92 o                         
  -1   2   8       2002.56       1958.77        48.53 o                         
   0   2   8       5251.28       5198.30        83.75 o                         
   1   2   8        306.53        384.46        24.46 o                         
   2   2   8      15730.30      15308.04       201.00 o                         
   3   2   8         29.22         30.19        14.53 o                         
   4   2   8       6244.16       6102.35       106.43 o                         
   5   2   8       1065.93       1211.35        60.17 o                         
   6   2   8       2559.00       2578.79        96.15 o                         
   7   2   8        990.97       1007.12        64.09 o                         
   8   2   8        225.80        170.90        39.82 o                         
  -8   3   8          0.43         23.95        34.48 o                         
  -7   3   8         73.29         97.23        35.17 o                         
  -6   3   8          5.31        -24.45        26.87 o                         
  -5   3   8        380.26        384.75        31.50 o                         
  -4   3   8         58.57         43.29        16.95 o                         
  -3   3   8        164.84        190.88        18.67 o                         
  -2   3   8        316.93        328.54        20.00 o                         
  -1   3   8        568.60        592.67        22.64 o                         
   0   3   8       1480.80       1503.76        39.07 o                         
   1   3   8       4006.42       3896.13        73.88 o                         
   2   3   8          2.19         75.52        16.01 o                         
   3   3   8          0.07        -12.08        12.08 o                         
   4   3   8       1275.01       1300.81        70.47 o                         
   5   3   8        314.34        308.72        42.18 o                         
   6   3   8        759.92        822.86        66.36 o                         
   7   3   8          0.33         37.73        33.76 o                         
   8   3   8         77.28         91.72        37.68 o                         
  -8   4   8         37.60         31.73        35.93 o                         
  -7   4   8        162.89        108.22        37.56 o                         
  -6   4   8         15.88         16.39        27.96 o                         
  -5   4   8       1712.89       1610.58        66.58 o                         
  -4   4   8         11.34         -1.40        14.96 o                         
  -3   4   8       5290.27       5148.38        90.00 o                         
  -2   4   8        379.58        398.68        19.48 o                         
  -1   4   8       2963.27       3028.82        51.40 o                         
   0   4   8       5430.73       5398.67        87.04 o                         
   1   4   8        737.41        824.55        28.92 o                         
   2   4   8      13283.82      12822.45       171.65 o                         
   3   4   8        418.98        440.87        21.54 o                         
   4   4   8       5278.84       5221.84       121.80 o                         
   5   4   8       1615.84       1534.40       106.41 o                         
   6   4   8       2049.71       1984.81        76.64 o                         
   7   4   8       1439.04       1469.53        99.07 o                         
   8   4   8        346.86        314.33        57.88 o                         
  -8   5   8         10.12          7.98        51.98 o                         
  -7   5   8         10.11         -4.51        45.76 o                         
  -6   5   8          0.27         38.04        40.42 o                         
  -5   5   8         44.12         60.59        23.92 o                         
  -4   5   8        140.47        147.13        25.79 o                         
  -3   5   8          1.59          7.55        13.23 o                         
  -2   5   8        102.28         63.02        17.91 o                         
  -1   5   8        770.02        735.70        29.13 o                         
   0   5   8       3760.42       3736.95        67.63 o                         
   1   5   8       3559.07       3585.07        71.15 o                         
   2   5   8         63.81        126.66        22.42 o                         
   3   5   8          5.28          3.88        11.19 o                         
   4   5   8        876.50        893.82        44.61 o                         
   5   5   8        202.25        225.34        38.36 o                         
   6   5   8        419.95        436.12        44.47 o                         
   7   5   8          1.58         34.08        31.68 o                         
   8   5   8         25.18         27.28        57.70 o                         
  -8   6   8          4.00        -31.65        31.65 o                         
  -7   6   8         70.74         15.03        33.02 o                         
  -6   6   8         42.81         66.01        42.23 o                         
  -5   6   8        496.31        410.32        35.31 o                         
  -4   6   8         57.42         36.35        22.05 o                         
  -3   6   8       1219.39       1218.54        35.58 o                         
  -2   6   8        429.56        444.09        24.21 o                         
  -1   6   8       2087.77       2170.23        52.96 o                         
   0   6   8       4855.79       4717.28        80.03 o                         
   1   6   8       1644.70       1713.80        38.42 o                         
   2   6   8       9725.17       9621.99       133.54 o                         
   3   6   8        240.41        267.47        28.40 o                         
   4   6   8       3816.08       3934.36       227.27 o                         
   5   6   8        913.05        922.87        54.23 o                         
   6   6   8       1074.36       1067.50        61.05 o                         
   7   6   8       1564.00       1545.43        75.11 o                         
   8   6   8        220.21        179.83        41.10 o                         
  -8   7   8         81.86        112.73        47.88 o                         
  -7   7   8         63.65         81.51        35.30 o                         
  -6   7   8        119.76        126.91        35.09 o                         
  -5   7   8          9.13         -2.04        21.45 o                         
  -4   7   8         93.34         75.73        23.76 o                         
  -3   7   8        984.86       1064.36        37.94 o                         
  -2   7   8        230.46        222.24        23.10 o                         
  -1   7   8        873.70        853.71        35.13 o                         
   0   7   8       1716.32       1742.61        47.74 o                         
   1   7   8       3621.31       3680.23        73.36 o                         
   2   7   8        198.27        212.70        16.92 o                         
   3   7   8        284.68        316.56        45.64 o                         
   4   7   8        664.66        642.76        51.96 o                         
   5   7   8        495.43        467.75        44.11 o                         
   6   7   8         93.12         93.91        32.46 o                         
   7   7   8          3.42         16.63        50.00 o                         
   8   7   8         67.35         87.42        45.56 o                         
  -8   8   8         27.57         18.55        37.60 o                         
  -7   8   8         77.46          0.19        33.08 o                         
  -6   8   8         25.11         17.65        32.59 o                         
  -5   8   8         33.46         47.33        32.46 o                         
  -4   8   8        171.77        135.52        27.12 o                         
  -3   8   8       1206.73       1288.71        38.44 o                         
  -2   8   8        255.29        287.17        25.35 o                         
  -1   8   8       3024.96       3068.90        66.39 o                         
   0   8   8       1531.01       1421.72        50.32 o                         
   1   8   8       2191.31       2150.06        45.97 o                         
   2   8   8       6347.06       6303.54       112.85 o                         
   3   8   8       2896.20       2875.80        83.52 o                         
   4   8   8       6213.32       5847.77       244.39 o                         
   5   8   8       1359.70       1307.84        70.00 o                         
   6   8   8       1287.72       1033.41        77.07 o                         
   7   8   8       1436.22       1464.58        74.31 o                         
   8   8   8        131.20        149.46        42.18 o                         
  -8   9   8         33.43         37.36        39.63 o                         
  -7   9   8        153.30        116.41        37.69 o                         
  -6   9   8         35.03         22.70        30.40 o                         
  -5   9   8        203.47        194.21        30.56 o                         
  -4   9   8         17.90         37.56        22.94 o                         
  -3   9   8        575.08        665.98        34.10 o                         
  -2   9   8         15.99         -2.16        17.43 o                         
  -1   9   8       1420.80       1441.12        50.03 o                         
   0   9   8       2487.05       2481.39        58.02 o                         
   1   9   8        290.17        281.49        19.45 o                         
   2   9   8        438.21        426.11        33.41 o                         
   3   9   8         20.54         29.30        23.95 o                         
   4   9   8          1.63         34.98        25.21 o                         
   5   9   8        374.07        303.65        39.28 o                         
   6   9   8         27.35         64.25        31.02 o                         
   7   9   8        169.21        194.56        61.34 o                         
   8   9   8         85.51        133.84        59.56 o                         
  -8  10   8          0.49         28.79        43.56 o                         
  -7  10   8        133.18        154.65        54.13 o                         
  -6  10   8          0.95        -24.66        40.46 o                         
  -5  10   8        272.60        314.22        49.78 o                         
  -4  10   8          8.69        -19.86        21.70 o                         
  -3  10   8        242.48        270.78        30.49 o                         
  -2  10   8        904.84        894.67        59.05 o                         
  -1  10   8        982.69       1038.86        57.39 o                         
   0  10   8       1132.61       1219.74        45.59 o                         
   1  10   8       1976.28       1909.62        52.01 o                         
   2  10   8        652.12        672.68        39.39 o                         
   3  10   8       1017.77       1062.72        54.11 o                         
   4  10   8       2268.66       2102.44       102.57 o                         
   5  10   8        254.55        272.90        37.11 o                         
   6  10   8        572.05        569.27        64.26 o                         
   7  10   8        791.97        759.65        72.54 o                         
   8  10   8        312.02        372.08        78.09 o                         
  -8  11   8        117.35        100.31        92.18 o                         
  -7  11   8         90.44         59.37        51.98 o                         
  -6  11   8        262.68        198.64        38.37 o                         
  -5  11   8          7.34         -9.07        23.96 o                         
  -4  11   8          3.83        -21.00        21.00 o                         
  -3  11   8       1728.40       1564.13        56.89 o                         
  -2  11   8          6.09         -7.10        20.49 o                         
  -1  11   8       1182.14       1154.24        70.05 o                         
   0  11   8          5.46          3.06        19.16 o                         
   1  11   8        738.30        669.31        43.87 o                         
   2  11   8        100.85         74.91        26.91 o                         
   3  11   8        437.43        442.47        47.16 o                         
   4  11   8         20.08         65.68        28.10 o                         
   5  11   8        439.87        547.10        53.14 o                         
   6  11   8         39.20         99.68        39.97 o                         
   7  11   8        291.90        261.48        56.01 o                         
   8  11   8         97.81        113.00        93.48 o                         
  -7  12   8        113.70        153.76        41.15 o                         
  -6  12   8         53.13         19.67        32.72 o                         
  -5  12   8        228.86        228.78        32.66 o                         
  -4  12   8         18.59        -19.41        19.41 o                         
  -3  12   8        690.54        727.91        49.10 o                         
  -2  12   8        445.16        543.81        44.50 o                         
  -1  12   8        276.35        287.30        29.35 o                         
   0  12   8        560.01        595.78        34.73 o                         
   1  12   8         70.63         80.26        22.12 o                         
   2  12   8        180.57        234.86        30.12 o                         
   3  12   8       2487.72       2411.99        70.28 o                         
   4  12   8       1888.46       1774.59        70.33 o                         
   5  12   8        965.13        928.25        97.71 o                         
   6  12   8        618.95        553.85        62.72 o                         
   7  12   8        398.03        439.74        62.63 o                         
  -7  13   8          0.25         -8.40        43.36 o                         
  -6  13   8        315.55        237.77        67.09 o                         
  -5  13   8          7.62         11.28        25.56 o                         
  -4  13   8         37.95         21.02        24.99 o                         
  -3  13   8        650.60        494.43        38.95 o                         
  -2  13   8        127.85        160.05        30.84 o                         
  -1  13   8       2349.86       2204.34        63.75 o                         
   0  13   8         14.91         47.03        21.02 o                         
   1  13   8         45.74         36.65        23.18 o                         
   2  13   8        120.55        109.86        26.48 o                         
   3  13   8         18.66         46.85        24.90 o                         
   4  13   8        172.22        178.99        43.49 o                         
   5  13   8         19.71         71.16        37.80 o                         
   6  13   8         98.36        281.30        60.42 o                         
   7  13   8        183.20        181.78        52.10 o                         
  -7  14   8         23.59          8.72        43.17 o                         
  -6  14   8        104.19         56.63        43.58 o                         
  -5  14   8        202.43        143.68        32.61 o                         
  -4  14   8          8.69        -23.16        23.16 o                         
  -3  14   8        201.70        165.45        30.36 o                         
  -2  14   8        653.87        779.48        43.41 o                         
  -1  14   8        545.49        582.00        45.59 o                         
   0  14   8       1007.59       1115.16        40.86 o                         
   1  14   8        600.06        556.20        37.55 o                         
   2  14   8        208.93        243.13        33.72 o                         
   3  14   8       1477.06       1436.18        69.71 o                         
   4  14   8       1462.22       1466.06        73.45 o                         
   5  14   8        772.66        869.54        73.77 o                         
   6  14   8        657.10        685.44        75.75 o                         
   7  14   8        477.83        511.61        67.74 o                         
  -7  15   8          7.17         -3.44        42.06 o                         
  -6  15   8        156.13        197.53        81.09 o                         
  -5  15   8          8.40         17.31        27.40 o                         
  -4  15   8         35.04          5.27        26.03 o                         
  -3  15   8         31.44         45.09        26.17 o                         
  -2  15   8        357.73        413.14        44.26 o                         
  -1  15   8        769.10        841.72        37.98 o                         
   0  15   8         76.79        122.33        21.64 o                         
   1  15   8         92.20        103.52        25.30 o                         
   2  15   8          1.05         18.41        28.83 o                         
   3  15   8         44.87         19.83        30.00 o                         
   4  15   8        193.99        228.27        40.33 o                         
   5  15   8         72.87        139.22        46.04 o                         
   6  15   8        286.45        222.92        65.84 o                         
   7  15   8        168.34        107.97        65.61 o                         
  -7  16   8          0.87         24.62        77.32 o                         
  -6  16   8         45.31         16.87        40.46 o                         
  -5  16   8         43.36         23.96        34.23 o                         
  -4  16   8         23.64         32.70        26.66 o                         
  -3  16   8        119.31        163.54        40.86 o                         
  -2  16   8        763.02        846.83        46.30 o                         
  -1  16   8        288.47        415.37        35.04 o                         
   0  16   8       1485.76       1520.54        62.93 o                         
   1  16   8        400.53        410.67        43.44 o                         
   2  16   8        413.46        507.23        47.39 o                         
   3  16   8       1284.46       1155.43        66.41 o                         
   4  16   8        602.57        734.94        59.43 o                         
   5  16   8        606.92        506.59        64.11 o                         
   6  16   8        403.19        346.04        59.91 o                         
  -6  17   8        166.62        122.55        48.23 o                         
  -5  17   8         51.28         58.23        34.72 o                         
  -4  17   8         41.48         81.28        35.15 o                         
  -3  17   8         54.76         53.96        27.50 o                         
  -2  17   8        244.76        328.46        35.57 o                         
  -1  17   8        772.75        733.79        42.31 o                         
   0  17   8          0.57         15.57        29.07 o                         
   1  17   8         83.21        116.92        34.24 o                         
   2  17   8         40.84         60.20        31.43 o                         
   3  17   8         54.98         60.27        33.69 o                         
   4  17   8         68.00        112.48        48.81 o                         
   5  17   8         40.44        114.56        47.16 o                         
   6  17   8        168.06        228.45        77.56 o                         
  -6  18   8         43.91        119.87        48.03 o                         
  -5  18   8          8.26         31.24        57.48 o                         
  -4  18   8        149.97        143.61        40.04 o                         
  -3  18   8         20.09         46.26        40.23 o                         
  -2  18   8        139.85        147.55        30.20 o                         
  -1  18   8        304.10        307.33        50.99 o                         
   0  18   8        550.08        604.27        62.28 o                         
   1  18   8        537.09        647.73        70.31 o                         
   2  18   8        660.74        648.80        55.47 o                         
   3  18   8        715.96        608.00        59.04 o                         
   4  18   8        364.93        379.49        58.55 o                         
   5  18   8        643.89        649.89        72.23 o                         
   6  18   8        438.96        355.14        62.53 o                         
  -5  19   8         45.09         40.22        43.21 o                         
  -4  19   8         13.88        -34.95        35.85 o                         
  -3  19   8         49.01         86.30        33.22 o                         
  -2  19   8        164.08        130.23        52.30 o                         
  -1  19   8        291.34        267.89        49.61 o                         
   0  19   8         58.57         95.47        39.30 o                         
   1  19   8        107.18        126.49        36.37 o                         
   2  19   8        338.15        284.40        52.70 o                         
   3  19   8         13.30         40.78        38.01 o                         
   4  19   8          2.19        -24.59        41.17 o                         
   5  19   8         52.32         86.51        55.27 o                         
  -5  20   8          6.10          7.32        43.55 o                         
  -4  20   8        363.39        328.76       138.27 o                         
  -3  20   8         27.59        -36.43        46.42 o                         
  -2  20   8        104.12        136.04        60.62 o                         
  -1  20   8        279.10        329.31        69.27 o                         
   0  20   8        271.45        279.85        50.01 o                         
   1  20   8        561.92        690.51        68.64 o                         
   2  20   8        453.41        566.82        79.47 o                         
   3  20   8        219.95        271.62        96.48 o                         
   4  20   8         69.16        -13.93        44.07 o                         
   5  20   8        299.61        271.69       113.54 o                         
  -5  21   8          7.58        153.45       102.70 o                         
  -4  21   8          6.37        -54.43        87.19 o                         
  -3  21   8         53.37         45.40        38.51 o                         
  -2  21   8         82.73        108.88        82.31 o                         
  -1  21   8        107.51        175.58        92.18 o                         
   0  21   8         12.96         38.82        75.05 o                         
   1  21   8        215.19        151.61        55.95 o                         
   2  21   8         65.89         57.14        43.36 o                         
   3  21   8         14.96         12.02        39.79 o                         
   4  21   8          8.78        -36.29        56.12 o                         
  -4  22   8        152.20        177.95        48.36 o                         
  -3  22   8         15.56        -57.69        83.18 o                         
  -2  22   8         31.07         92.61        99.66 o                         
  -1  22   8        103.31         53.25        94.24 o                         
   0  22   8         28.40        121.89       101.51 o                         
   1  22   8        461.36        393.88       105.41 o                         
   2  22   8        145.51        102.27       102.48 o                         
   3  22   8        166.78         81.22        46.10 o                         
   4  22   8          0.32         18.79        59.57 o                         
  -3  23   8        421.68        574.44       138.81 o                         
  -2  23   8         24.18         41.54        86.65 o                         
  -1  23   8        299.58        211.91       105.74 o                         
   0  23   8          7.23        -42.62        88.60 o                         
   1  23   8        190.37          7.59        81.99 o                         
   2  23   8          4.92        -27.65        88.38 o                         
  -2  24   8        135.55        188.37       113.76 o                         
  -1  24   8        227.76        162.45       108.23 o                         
   0  24   8          7.24        -92.07        93.26 o                         
   1  24   8        668.44        810.32       151.50 o                         
  -8   1   9        580.21        462.06        54.55 o                         
  -7   1   9          1.26         35.89        34.28 o                         
  -6   1   9       1748.25       1690.18        77.92 o                         
  -5   1   9       1194.66       1326.19        70.97 o                         
  -4   1   9       6018.26       5920.52       190.04 o                         
  -3   1   9       1980.50       2080.24        48.78 o                         
  -2   1   9       2920.94       2880.25        80.00 o                         
  -1   1   9       8172.48       8065.81       131.11 o                         
   0   1   9       2440.67       2597.61        65.87 o                         
   1   1   9      29812.78      29591.24       400.25 o                         
   2   1   9       1142.44       1078.85        39.29 o                         
   3   1   9       3723.24       3695.33       120.22 o                         
   4   1   9       3898.44       3894.11        96.07 o                         
   5   1   9       1712.32       1758.98        76.75 o                         
   6   1   9       4474.31       4422.76       172.73 o                         
   7   1   9        234.08        257.33        49.50 o                         
   8   1   9       1099.13       1218.91        76.09 o                         
  -8   2   9          0.08         24.12        37.83 o                         
  -7   2   9         12.65        -30.77        30.77 o                         
  -6   2   9         78.95         81.34        33.59 o                         
  -5   2   9         23.28         43.69        28.80 o                         
  -4   2   9          4.47         42.08        28.16 o                         
  -3   2   9         53.96         27.50        16.61 o                         
  -2   2   9         44.45         57.94        16.52 o                         
  -1   2   9       1651.33       1747.84        49.06 o                         
   0   2   9          3.77         -8.83        16.06 o                         
   1   2   9        802.41       1023.22        63.81 o                         
   2   2   9        186.90        183.93        21.82 o                         
   3   2   9         31.54         27.84        18.38 o                         
   4   2   9        268.56        309.39        32.19 o                         
   5   2   9        123.01        135.85        43.23 o                         
   6   2   9         23.40         97.07        49.13 o                         
   7   2   9          0.06         20.28        36.13 o                         
   8   2   9          4.04        100.63        41.53 o                         
  -8   3   9        434.24        357.79        52.41 o                         
  -7   3   9          9.05         -9.46        32.79 o                         
  -6   3   9       1591.17       1661.95        89.17 o                         
  -5   3   9        552.93        569.80        75.09 o                         
  -4   3   9       4637.40       4541.81        87.35 o                         
  -3   3   9       1896.29       1954.82        53.07 o                         
  -2   3   9       1804.65       1837.50        43.12 o                         
  -1   3   9       7082.14       7147.16       110.22 o                         
   0   3   9       1868.64       1846.26        50.10 o                         
   1   3   9      16678.35      16530.85       237.03 o                         
   2   3   9       1733.54       1768.05        43.61 o                         
   3   3   9       3404.63       3381.05        71.82 o                         
   4   3   9       2815.95       2968.56       112.12 o                         
   5   3   9       2427.19       2374.53        93.94 o                         
   6   3   9       2979.05       3236.49       218.73 o                         
   7   3   9        216.11        178.72        46.26 o                         
   8   3   9        906.17       1027.36        71.39 o                         
  -8   4   9          9.87          6.94        37.51 o                         
  -7   4   9         77.89         23.92        32.73 o                         
  -6   4   9        106.86        186.56        68.36 o                         
  -5   4   9         39.47          2.71        28.73 o                         
  -4   4   9        389.05        432.37        28.66 o                         
  -3   4   9        365.85        420.11        24.98 o                         
  -2   4   9       1010.15       1065.73        32.48 o                         
  -1   4   9       1858.04       1912.82        46.93 o                         
   0   4   9          2.04         -5.15        15.92 o                         
   1   4   9        301.88        347.93        25.85 o                         
   2   4   9         60.39         54.28        15.40 o                         
   3   4   9        142.79        156.47        23.27 o                         
   4   4   9        985.64       1008.84        72.74 o                         
   5   4   9        616.61        622.46        75.72 o                         
   6   4   9        206.00        210.40        36.92 o                         
   7   4   9          3.77        -16.72        34.97 o                         
   8   4   9          7.30        109.43        39.67 o                         
  -8   5   9        626.44        636.45        63.87 o                         
  -7   5   9        139.61         88.46        35.33 o                         
  -6   5   9       1778.74       1725.89        86.88 o                         
  -5   5   9        695.19        729.00        63.26 o                         
  -4   5   9       1831.37       1719.54        84.40 o                         
  -3   5   9       3265.11       3372.76        65.60 o                         
  -2   5   9       3159.75       3158.69        58.28 o                         
  -1   5   9       7221.67       7278.60       105.40 o                         
   0   5   9       5160.42       4978.09        85.50 o                         
   1   5   9       9130.23       8958.36       142.44 o                         
   2   5   9       2503.63       2456.74        50.97 o                         
   3   5   9       6481.46       6382.80       124.87 o                         
   4   5   9       2692.83       2890.64       100.02 o                         
   5   5   9       2897.84       2843.84       141.82 o                         
   6   5   9       1965.11       2033.70        81.15 o                         
   7   5   9        273.42        236.61        50.03 o                         
   8   5   9        883.48        972.67        78.69 o                         
  -8   6   9          0.34         55.56        39.17 o                         
  -7   6   9         15.66          0.66        33.22 o                         
  -6   6   9         12.93         94.09        33.81 o                         
  -5   6   9         82.76         80.32        31.96 o                         
  -4   6   9        658.40        616.61        35.97 o                         
  -3   6   9        380.87        433.14        28.74 o                         
  -2   6   9        523.73        528.54        27.38 o                         
  -1   6   9       1096.54       1085.94        37.10 o                         
   0   6   9        263.69        290.89        24.82 o                         
   1   6   9         11.86         16.71        14.69 o                         
   2   6   9         60.58         87.37        17.22 o                         
   3   6   9         90.26        158.11        35.65 o                         
   4   6   9       1336.82       1387.09        71.82 o                         
   5   6   9         73.30        106.96        35.00 o                         
   6   6   9        129.04        157.47        36.46 o                         
   7   6   9         13.74         22.36        32.22 o                         
   8   6   9         18.76         70.79        37.50 o                         
  -8   7   9        443.19        456.45        54.95 o                         
  -7   7   9        303.72        275.98        49.67 o                         
  -6   7   9       1710.52       1763.44        80.65 o                         
  -5   7   9        529.94        496.00        40.57 o                         
  -4   7   9       2116.53       2103.93        66.56 o                         
  -3   7   9       3498.07       3530.88        75.63 o                         
  -2   7   9       2323.02       2413.45        54.87 o                         
  -1   7   9       7283.61       7535.02       126.68 o                         
   0   7   9       1821.27       1731.05        45.70 o                         
   1   7   9       4097.10       4086.00        77.32 o                         
   2   7   9       2521.82       2594.31        61.00 o                         
   3   7   9       6285.30       6238.11       200.33 o                         
   4   7   9       2445.88       2569.46       151.83 o                         
   5   7   9       2143.92       2159.48        95.27 o                         
   6   7   9       1819.16       1831.67       134.40 o                         
   7   7   9        405.80        406.68        49.05 o                         
   8   7   9       1017.16        923.33        98.03 o                         
  -8   8   9         11.63         -7.72        44.02 o                         
  -7   8   9         19.92        -26.96        53.14 o                         
  -6   8   9         39.99         94.96        34.91 o                         
  -5   8   9         68.70         19.95        24.46 o                         
  -4   8   9        691.66        667.51        43.09 o                         
  -3   8   9          0.86         35.39        24.04 o                         
  -2   8   9        836.43        920.57        39.21 o                         
  -1   8   9       1456.06       1490.82        47.53 o                         
   0   8   9         61.07         53.79        19.04 o                         
   1   8   9        185.49        201.37        21.02 o                         
   2   8   9         66.87         79.84        23.42 o                         
   3   8   9        321.06        459.61        50.51 o                         
   4   8   9       1144.53       1296.38       117.17 o                         
   5   8   9          2.96         -7.79        26.21 o                         
   6   8   9         98.27        120.25        46.89 o                         
   7   8   9          5.82         44.67        42.41 o                         
   8   8   9         24.36         -1.10        52.14 o                         
  -8   9   9        260.98        322.85        92.40 o                         
  -7   9   9        350.62        335.42        49.91 o                         
  -6   9   9        925.84       1041.59        78.19 o                         
  -5   9   9        376.70        439.30        39.40 o                         
  -4   9   9        929.59        974.97        60.71 o                         
  -3   9   9       4177.28       4099.25        85.00 o                         
  -2   9   9       2102.05       2124.22        57.28 o                         
  -1   9   9       9490.62       9183.42       149.25 o                         
   0   9   9        564.99        543.27        32.73 o                         
   1   9   9       3504.02       3398.53        84.73 o                         
   2   9   9       1897.23       1814.20        60.63 o                         
   3   9   9       5306.03       5557.04       150.33 o                         
   4   9   9       3569.34       3763.68       135.83 o                         
   5   9   9        645.86        707.98        52.90 o                         
   6   9   9       1762.73       1938.03        82.40 o                         
   7   9   9        309.90        294.30        57.11 o                         
  -7  10   9         38.71         -1.83        35.65 o                         
  -6  10   9         92.90        121.92        37.97 o                         
  -5  10   9         24.62         54.08        26.02 o                         
  -4  10   9        287.91        296.77        34.15 o                         
  -3  10   9        434.41        438.44        31.72 o                         
  -2  10   9        735.29        751.64        40.68 o                         
  -1  10   9        703.79        805.13        45.87 o                         
   0  10   9         92.34         62.71        19.96 o                         
   1  10   9        745.42        712.59        32.71 o                         
   2  10   9       1342.64       1347.87        61.37 o                         
   3  10   9        728.00        791.33        70.50 o                         
   4  10   9       1387.22       1396.09        81.47 o                         
   5  10   9        148.77        138.75        33.72 o                         
   6  10   9          8.06         96.19        42.75 o                         
   7  10   9          9.95          5.88        40.07 o                         
  -7  11   9        216.03        198.68        43.93 o                         
  -6  11   9        613.08        665.66        58.05 o                         
  -5  11   9        356.70        293.39        35.89 o                         
  -4  11   9        530.26        559.24        42.52 o                         
  -3  11   9       3770.40       3719.45        81.73 o                         
  -2  11   9       2050.86       2025.10        57.49 o                         
  -1  11   9       8105.16       8237.01       138.56 o                         
   0  11   9       2757.51       2663.75        66.54 o                         
   1  11   9       5360.81       5248.56       112.86 o                         
   2  11   9       5315.22       5093.39       124.53 o                         
   3  11   9       7424.45       7047.10       158.53 o                         
   4  11   9       2938.83       2893.66       145.45 o                         
   5  11   9        898.89        889.33        72.43 o                         
   6  11   9       1295.80       1264.62       105.79 o                         
   7  11   9        579.13        590.00        75.21 o                         
  -7  12   9          0.60        -22.13        32.10 o                         
  -6  12   9         17.71         -8.24        30.20 o                         
  -5  12   9        117.72        141.24        31.53 o                         
  -4  12   9         41.08         68.95        27.64 o                         
  -3  12   9        868.39        929.40        59.88 o                         
  -2  12   9          1.13         -2.88        23.42 o                         
  -1  12   9        522.16        601.24        43.97 o                         
   0  12   9         71.69         98.62        24.98 o                         
   1  12   9         58.46        114.44        30.92 o                         
   2  12   9        532.14        637.37        47.43 o                         
   3  12   9         27.07        122.29        29.56 o                         
   4  12   9        552.97        545.31        60.59 o                         
   5  12   9         77.31        128.61        43.32 o                         
   6  12   9        211.29        234.87        50.01 o                         
   7  12   9         18.98         -6.60        42.94 o                         
  -7  13   9         83.42        102.43        49.68 o                         
  -6  13   9        191.65        154.50        42.58 o                         
  -5  13   9        165.51        123.70        30.12 o                         
  -4  13   9        562.89        610.84        50.64 o                         
  -3  13   9       2245.42       2235.27        99.05 o                         
  -2  13   9       1226.49       1139.69        51.70 o                         
  -1  13   9       5501.32       5426.53       113.90 o                         
   0  13   9        554.78        528.17        35.93 o                         
   1  13   9       2661.37       2860.09       100.06 o                         
   2  13   9       3136.20       3060.46        93.71 o                         
   3  13   9       3189.91       3125.66        85.90 o                         
   4  13   9       2006.97       1832.87        92.66 o                         
   5  13   9        316.82        311.75        54.22 o                         
   6  13   9        689.71        698.02        97.63 o                         
   7  13   9        292.47        409.30        83.93 o                         
  -7  14   9          0.12        -69.08        69.08 o                         
  -6  14   9         50.20         42.73        43.01 o                         
  -5  14   9         63.39         54.76        29.18 o                         
  -4  14   9        173.48        198.01        33.45 o                         
  -3  14   9        698.78        696.02        63.13 o                         
  -2  14   9        336.21        365.46        34.82 o                         
  -1  14   9         34.27         41.88        23.99 o                         
   0  14   9         62.67         35.77        29.30 o                         
   1  14   9          1.95         24.19        23.93 o                         
   2  14   9        893.28        872.65        48.25 o                         
   3  14   9          8.55         56.23        36.61 o                         
   4  14   9        397.40        402.60        54.09 o                         
   5  14   9        110.01        107.27        54.70 o                         
   6  14   9        468.52        384.69        74.39 o                         
  -6  15   9        375.46        332.42        57.77 o                         
  -5  15   9        299.95        314.13        39.26 o                         
  -4  15   9        770.19        759.78        49.48 o                         
  -3  15   9       1323.86       1440.96        60.48 o                         
  -2  15   9       1711.24       1621.84        60.88 o                         
  -1  15   9       2064.98       2130.24        59.09 o                         
   0  15   9       2043.68       2158.12        68.08 o                         
   1  15   9       1840.45       1806.78        69.00 o                         
   2  15   9       2454.78       2551.88        93.58 o                         
   3  15   9       1862.06       1820.77       100.77 o                         
   4  15   9        915.62        924.45        66.09 o                         
   5  15   9        401.19        412.76        59.50 o                         
   6  15   9        421.22        373.08        63.17 o                         
  -6  16   9         64.90        131.87        47.80 o                         
  -5  16   9        105.38        171.49        41.93 o                         
  -4  16   9        193.23        228.10        36.30 o                         
  -3  16   9        653.12        663.24        47.01 o                         
  -2  16   9         66.88         83.04        27.99 o                         
  -1  16   9         55.30         31.90        32.42 o                         
   0  16   9         87.32         52.29        26.76 o                         
   1  16   9         41.75         57.57        39.74 o                         
   2  16   9        375.30        392.37        46.46 o                         
   3  16   9          5.95         14.37        31.76 o                         
   4  16   9        263.33        288.83        45.57 o                         
   5  16   9         34.52         46.14        44.52 o                         
   6  16   9        464.19        458.12        67.83 o                         
  -6  17   9        193.40        356.87        63.08 o                         
  -5  17   9        357.67        339.62        50.03 o                         
  -4  17   9        689.80        651.99        55.58 o                         
  -3  17   9        407.38        417.09        40.78 o                         
  -2  17   9       1215.99       1299.38       106.48 o                         
  -1  17   9        591.89        577.48        48.97 o                         
   0  17   9       1500.21       1620.31        85.33 o                         
   1  17   9        888.88        943.67       102.01 o                         
   2  17   9       1307.48       1462.50        77.84 o                         
   3  17   9       1162.29       1144.05        70.39 o                         
   4  17   9        440.52        398.77        60.81 o                         
   5  17   9        688.52        693.86        76.63 o                         
   6  17   9        188.57        141.96        99.12 o                         
  -5  18   9         23.99        -19.83        47.57 o                         
  -4  18   9        199.34        206.38        41.62 o                         
  -3  18   9        453.02        417.80        47.17 o                         
  -2  18   9        161.78        152.09        46.51 o                         
  -1  18   9          3.31         35.38        38.78 o                         
   0  18   9         30.63         36.38        39.99 o                         
   1  18   9         46.72         37.97        34.32 o                         
   2  18   9        377.46        419.37        48.30 o                         
   3  18   9        165.01        236.48        50.92 o                         
   4  18   9        129.17        189.39        54.89 o                         
   5  18   9        222.31        216.78        79.24 o                         
  -5  19   9        233.70        213.12        53.96 o                         
  -4  19   9        359.24        395.88        57.84 o                         
  -3  19   9        238.82        249.77        63.78 o                         
  -2  19   9        794.36        621.08       133.28 o                         
  -1  19   9        257.48        239.37        51.25 o                         
   0  19   9       1452.59       1483.61       135.13 o                         
   1  19   9        375.62        446.91       115.39 o                         
   2  19   9        704.56        771.55        68.90 o                         
   3  19   9        304.30        390.41        62.63 o                         
   4  19   9        399.76        358.75       103.19 o                         
   5  19   9        637.81        729.25       115.17 o                         
  -4  20   9        131.86        100.42       138.05 o                         
  -3  20   9        276.40        231.10       102.05 o                         
  -2  20   9        265.20        312.44       113.98 o                         
  -1  20   9          3.53        -17.03        70.17 o                         
   0  20   9          2.06         32.54        53.53 o                         
   1  20   9          9.67          9.36        51.46 o                         
   2  20   9        549.75        638.06        68.41 o                         
   3  20   9        194.19        181.12        65.69 o                         
   4  20   9        369.81        463.80        71.34 o                         
  -4  21   9         73.01         78.84       103.78 o                         
  -3  21   9        117.18        266.02       113.54 o                         
  -2  21   9        389.48        614.57       141.20 o                         
  -1  21   9         58.40          2.93        92.94 o                         
   0  21   9       1395.97       1442.78       176.77 o                         
   1  21   9        391.89        402.04        77.61 o                         
   2  21   9        573.20        637.23       140.55 o                         
   3  21   9        308.11        301.35        66.20 o                         
   4  21   9        333.63        396.12        77.65 o                         
  -3  22   9        136.82        277.30       123.74 o                         
  -2  22   9         41.70         56.61        89.03 o                         
  -1  22   9         93.56         16.92        93.16 o                         
   0  22   9         12.56        146.08        95.98 o                         
   1  22   9          3.53          0.87        93.59 o                         
   2  22   9        191.02         51.40        97.17 o                         
   3  22   9         40.81        121.24        73.74 o                         
  -2  23   9        343.29        285.00       121.14 o                         
  -1  23   9         33.05         68.76       104.54 o                         
   0  23   9        697.99        728.65       148.79 o                         
   1  23   9        207.86        171.89       107.47 o                         
  -8   0  10          5.71         43.49        78.52 o                         
  -7   0  10        282.04        301.13        68.66 o                         
  -6   0  10        223.89        352.44        75.48 o                         
  -5   0  10        332.26        361.11        64.21 o                         
  -4   0  10        349.93        416.11        63.03 o                         
  -3   0  10        281.53        233.90        50.77 o                         
  -2   0  10        213.00        389.69        42.28 o                         
  -1   0  10         75.12         42.69        50.24 o                         
   0   0  10       2520.07       2550.01        87.56 o                         
   1   0  10        181.61        196.35        34.61 o                         
   2   0  10        254.37        257.72        51.21 o                         
   3   0  10        877.31       1001.78        81.01 o                         
   4   0  10          3.65        -25.77        31.35 o                         
   5   0  10       2662.54       3055.49       199.00 o                         
   6   0  10        264.62        227.85        80.03 o                         
   7   0  10        395.94        206.48        86.43 o                         
   8   0  10         23.01        -14.36        58.29 o                         
  -8   1  10          0.38        -45.63        45.63 o                         
  -7   1  10          7.24         35.08        36.47 o                         
  -6   1  10          1.52         54.49        34.93 o                         
  -5   1  10          0.20          5.18        30.51 o                         
  -4   1  10         20.56        -15.24        26.82 o                         
  -3   1  10         71.39         57.20        25.60 o                         
  -2   1  10          2.45          9.20        17.69 o                         
  -1   1  10         19.93         -8.38        23.35 o                         
   0   1  10        173.95        178.92        26.94 o                         
   1   1  10        109.72         88.85        34.75 o                         
   2   1  10        148.95        121.60        24.54 o                         
   3   1  10         44.47         38.49        24.31 o                         
   4   1  10        116.97         69.10        26.19 o                         
   5   1  10          0.37         -2.92        41.69 o                         
   6   1  10         13.24         25.88        45.01 o                         
   7   1  10          0.78         -2.40        36.65 o                         
   8   1  10         22.10        -32.25        35.81 o                         
  -8   2  10          7.64        -29.58        53.60 o                         
  -7   2  10        263.11        327.13        49.36 o                         
  -6   2  10        270.74        330.55        47.60 o                         
  -5   2  10         98.50        105.73        34.29 o                         
  -4   2  10       1105.45       1139.96        61.78 o                         
  -3   2  10         72.51         67.06        20.57 o                         
  -2   2  10       1542.72       1699.16        50.95 o                         
  -1   2  10        120.94        140.86        25.46 o                         
   0   2  10       2553.39       2649.62        87.56 o                         
   1   2  10        463.48        444.52        30.12 o                         
   2   2  10        301.22        312.76        27.59 o                         
   3   2  10        696.33        730.13        43.01 o                         
   4   2  10          0.42         -5.95        28.19 o                         
   5   2  10       1309.38       1375.79       113.74 o                         
   6   2  10        389.17        346.30        61.79 o                         
   7   2  10        297.44        370.13        56.39 o                         
   8   2  10         51.94         41.71        37.39 o                         
  -8   3  10          2.34        -17.06        49.99 o                         
  -7   3  10         18.23         -2.21        41.34 o                         
  -6   3  10         51.32         69.10        33.52 o                         
  -5   3  10         20.50          3.15        30.27 o                         
  -4   3  10         14.29         30.58        28.57 o                         
  -3   3  10          9.81         27.12        21.44 o                         
  -2   3  10          6.13         18.95        18.95 o                         
  -1   3  10        173.81        196.40        38.95 o                         
   0   3  10       1465.07       1473.27        47.03 o                         
   1   3  10        393.81        358.22        28.03 o                         
   2   3  10        549.98        526.01        31.69 o                         
   3   3  10          8.44        -12.52        24.20 o                         
   4   3  10         22.74          4.75        29.99 o                         
   5   3  10         27.33         26.54        33.75 o                         
   6   3  10        114.17        121.99        54.05 o                         
   7   3  10         11.01         50.13        40.45 o                         
   8   3  10         27.17         -0.73        54.03 o                         
  -8   4  10          3.33         17.13        68.97 o                         
  -7   4  10        239.82        313.14        48.02 o                         
  -6   4  10        422.63        412.41        48.41 o                         
  -5   4  10        371.49        394.51        51.31 o                         
  -4   4  10       1704.20       1915.25        64.24 o                         
  -3   4  10        312.47        314.18        28.04 o                         
  -2   4  10       2549.80       2707.90        65.22 o                         
  -1   4  10         40.07         32.68        21.24 o                         
   0   4  10       3491.75       3459.70        74.49 o                         
   1   4  10        425.55        422.88        29.36 o                         
   2   4  10        285.72        250.77        25.70 o                         
   3   4  10       1120.94       1158.15        66.39 o                         
   4   4  10        209.04        154.10        38.77 o                         
   5   4  10       1206.78       1257.42        74.04 o                         
   6   4  10        173.99         91.94        49.14 o                         
   7   4  10        313.95        213.56        48.16 o                         
  -8   5  10          1.23        -22.99        65.18 o                         
  -7   5  10          0.14          1.69        33.40 o                         
  -6   5  10         43.25        -25.00        32.24 o                         
  -5   5  10         28.61        -10.91        29.74 o                         
  -4   5  10          9.30         39.93        25.48 o                         
  -3   5  10         12.56         -8.68        20.53 o                         
  -2   5  10        487.86        479.89        26.05 o                         
  -1   5  10        705.96        691.94        32.27 o                         
   0   5  10         58.22         65.37        19.99 o                         
   1   5  10        735.64        705.82        42.57 o                         
   2   5  10        315.49        390.49        30.64 o                         
   3   5  10         77.96         98.09        35.85 o                         
   4   5  10         50.29         17.83        32.86 o                         
   5   5  10         18.38         37.29        35.12 o                         
   6   5  10          4.22        -24.00        28.84 o                         
   7   5  10         18.96         57.72        41.56 o                         
  -8   6  10          0.37          7.37        71.14 o                         
  -7   6  10        127.89         86.96        39.08 o                         
  -6   6  10         82.88         85.33        35.31 o                         
  -5   6  10         52.97         69.03        37.43 o                         
  -4   6  10       1376.62       1484.30        58.43 o                         
  -3   6  10          0.72        -20.12        20.12 o                         
  -2   6  10       4009.73       3990.60        84.59 o                         
  -1   6  10        332.06        318.30        25.88 o                         
   0   6  10       2171.73       2270.01        54.79 o                         
   1   6  10         74.62         84.20        19.88 o                         
   2   6  10         14.91         15.64        19.28 o                         
   3   6  10       1418.57       1447.80        93.64 o                         
   4   6  10        243.88        159.86        39.39 o                         
   5   6  10        209.62        196.67        42.02 o                         
   6   6  10         79.16         41.92        33.97 o                         
   7   6  10         19.23         27.24        38.15 o                         
  -7   7  10          4.63         20.25        38.01 o                         
  -6   7  10         22.24         41.83        32.64 o                         
  -5   7  10         63.42          5.55        28.81 o                         
  -4   7  10         64.66         68.89        25.58 o                         
  -3   7  10          0.03          8.79        20.07 o                         
  -2   7  10        653.27        695.68        36.13 o                         
  -1   7  10        277.58        253.23        24.70 o                         
   0   7  10         53.85         46.06        18.08 o                         
   1   7  10       2136.48       2030.04        63.36 o                         
   2   7  10          2.83         14.87        33.70 o                         
   3   7  10       1049.89       1168.85        69.53 o                         
   4   7  10        108.46         68.91        35.86 o                         
   5   7  10         99.48         79.18        37.57 o                         
   6   7  10         27.72        -10.11        37.02 o                         
   7   7  10         47.72         93.62        45.68 o                         
  -7   8  10        372.60        465.16        53.78 o                         
  -6   8  10        122.39         71.84        34.02 o                         
  -5   8  10        225.69        241.68        41.03 o                         
  -4   8  10       1789.83       1781.55        64.25 o                         
  -3   8  10         20.56         14.98        23.98 o                         
  -2   8  10       4682.54       4642.98        93.55 o                         
  -1   8  10        164.99        169.96        22.73 o                         
   0   8  10       1626.07       1650.56        47.25 o                         
   1   8  10       2097.80       1935.87        54.45 o                         
   2   8  10        456.50        547.85        52.66 o                         
   3   8  10        784.18        851.10        62.03 o                         
   4   8  10          0.61        -31.01        31.01 o                         
   5   8  10          1.70         18.23        30.16 o                         
   6   8  10          0.82        -31.80        31.80 o                         
   7   8  10         10.06        -49.35        49.35 o                         
  -7   9  10          0.57         33.46        40.65 o                         
  -6   9  10        198.75        143.53        40.30 o                         
  -5   9  10          0.73         25.11        31.99 o                         
  -4   9  10        158.09        140.38        34.45 o                         
  -3   9  10         36.39         15.79        33.25 o                         
  -2   9  10         71.13         88.05        26.98 o                         
  -1   9  10       1192.36       1162.93        49.66 o                         
   0   9  10        219.82        216.32        23.68 o                         
   1   9  10        521.18        561.22        40.56 o                         
   2   9  10         16.29         -0.41        45.47 o                         
   3   9  10        254.95        299.88        44.39 o                         
   4   9  10          1.35        -30.02        30.02 o                         
   5   9  10        416.03        383.77        45.27 o                         
   6   9  10         95.39         64.26        44.35 o                         
   7   9  10         19.98        -24.13        41.71 o                         
  -7  10  10        331.31        377.21        54.43 o                         
  -6  10  10         64.64         71.48        35.10 o                         
  -5  10  10        260.11        334.10        44.17 o                         
  -4  10  10        667.76        620.25        44.36 o                         
  -3  10  10         55.25         88.15        28.26 o                         
  -2  10  10       2547.45       2448.50        64.99 o                         
  -1  10  10          0.81         42.60        21.08 o                         
   0  10  10        277.04        323.23        29.08 o                         
   1  10  10          0.77         -6.01        25.80 o                         
   2  10  10          4.19         13.82        27.08 o                         
   3  10  10        214.82        338.13        47.28 o                         
   4  10  10          1.06         21.91        33.78 o                         
   5  10  10          1.89        -19.82        28.99 o                         
   6  10  10          1.74        -25.07        59.61 o                         
   7  10  10         56.26        -38.97        41.07 o                         
  -7  11  10        107.12         70.85        40.13 o                         
  -6  11  10        194.51        153.79        40.27 o                         
  -5  11  10         77.17         67.69        33.34 o                         
  -4  11  10        164.72        168.83        36.98 o                         
  -3  11  10         27.71         30.93        25.47 o                         
  -2  11  10          6.70         22.59        20.54 o                         
  -1  11  10         34.54         46.73        21.36 o                         
   0  11  10         40.67         50.70        21.02 o                         
   1  11  10        931.08        936.42        60.75 o                         
   2  11  10         26.39         31.27        29.41 o                         
   3  11  10        903.92        964.79        70.82 o                         
   4  11  10          0.84        -26.59        27.80 o                         
   5  11  10        108.16        101.38        42.04 o                         
   6  11  10        104.04         37.87        45.99 o                         
   7  11  10         28.09        -47.45        47.45 o                         
  -7  12  10        341.96        249.86        64.40 o                         
  -6  12  10        155.20        166.79        42.49 o                         
  -5  12  10        468.28        503.84        50.92 o                         
  -4  12  10        426.46        403.42        40.48 o                         
  -3  12  10         47.70         45.78        26.64 o                         
  -2  12  10       1057.13       1094.04        46.37 o                         
  -1  12  10        387.17        355.97        31.44 o                         
   0  12  10        164.24        143.58        42.65 o                         
   1  12  10         85.45        111.25        38.62 o                         
   2  12  10        380.50        381.73        43.68 o                         
   3  12  10          1.06        -21.70        32.33 o                         
   4  12  10          3.72         -4.65        45.14 o                         
   5  12  10         43.70         21.96        47.63 o                         
   6  12  10         16.30          5.76        43.93 o                         
  -6  13  10        134.60        101.17        39.68 o                         
  -5  13  10        366.93        401.99        48.87 o                         
  -4  13  10        210.76        201.44        33.40 o                         
  -3  13  10          8.81        -24.33        24.33 o                         
  -2  13  10          0.71        -12.48        21.58 o                         
  -1  13  10        416.60        427.99        33.51 o                         
   0  13  10         21.08         32.48        30.26 o                         
   1  13  10        883.97        956.82        58.75 o                         
   2  13  10        256.46        279.26        39.43 o                         
   3  13  10        893.05        949.44        64.02 o                         
   4  13  10        105.13         26.51        40.90 o                         
   5  13  10         58.04         16.48        59.58 o                         
   6  13  10        192.54        264.08        91.79 o                         
  -6  14  10        167.58        180.24        51.12 o                         
  -5  14  10        159.11        152.41        54.84 o                         
  -4  14  10        267.84        347.36        43.51 o                         
  -3  14  10        267.42        261.45        45.01 o                         
  -2  14  10        527.47        556.43        37.93 o                         
  -1  14  10        543.71        471.85        39.08 o                         
   0  14  10        160.86        182.76        36.47 o                         
   1  14  10          3.01         19.75        29.37 o                         
   2  14  10        313.79        405.85        47.18 o                         
   3  14  10         28.12         28.48        33.70 o                         
   4  14  10         66.55         19.95        86.32 o                         
   5  14  10        102.46        121.71        48.09 o                         
   6  14  10          1.23        -40.71        40.71 o                         
  -6  15  10        203.74        167.19        54.17 o                         
  -5  15  10        240.17        207.92        38.19 o                         
  -4  15  10        424.19        403.42        41.91 o                         
  -3  15  10          1.91          2.30        24.13 o                         
  -2  15  10         12.26          2.79        24.83 o                         
  -1  15  10         90.31        122.11        34.37 o                         
   0  15  10        259.85        280.60        41.28 o                         
   1  15  10        642.90        662.28        77.07 o                         
   2  15  10        278.65        266.59        41.89 o                         
   3  15  10        685.74        670.69        57.23 o                         
   4  15  10         59.58         75.42        44.19 o                         
   5  15  10          1.99          9.29        43.74 o                         
   6  15  10         64.65        -17.57        57.27 o                         
  -6  16  10         66.81        105.41        83.61 o                         
  -5  16  10         43.82         73.97        38.54 o                         
  -4  16  10         63.56         83.31        31.17 o                         
  -3  16  10         56.34         47.79        29.24 o                         
  -2  16  10         31.37          3.88        24.55 o                         
  -1  16  10        145.61        164.03        36.64 o                         
   0  16  10        170.83        178.25        38.78 o                         
   1  16  10         25.45         67.69        33.45 o                         
   2  16  10        241.35        270.98        42.15 o                         
   3  16  10         72.23         81.51        42.12 o                         
   4  16  10          9.03        -24.49        36.62 o                         
   5  16  10        167.55        127.64        51.50 o                         
  -5  17  10        170.39        233.45        53.55 o                         
  -4  17  10        356.30        294.19        45.62 o                         
  -3  17  10          3.09          2.93        28.54 o                         
  -2  17  10         22.43         33.94        32.43 o                         
  -1  17  10        136.96         47.16        40.69 o                         
   0  17  10        220.22        284.12        53.51 o                         
   1  17  10        713.20        670.23        57.13 o                         
   2  17  10        115.63        160.15        46.68 o                         
   3  17  10        691.35        716.90        69.91 o                         
   4  17  10         20.09         -3.95        44.42 o                         
   5  17  10         31.31         -9.58        41.70 o                         
  -5  18  10         64.14         47.24        48.16 o                         
  -4  18  10         97.37         55.28        46.67 o                         
  -3  18  10        307.08        336.68        68.08 o                         
  -2  18  10         19.41        -47.04        47.04 o                         
  -1  18  10        271.00         80.58        54.69 o                         
   0  18  10        189.25        102.59        56.74 o                         
   1  18  10        154.65        142.26        44.32 o                         
   2  18  10        205.07        173.27        47.89 o                         
   3  18  10         71.12         48.92        43.39 o                         
   4  18  10         29.03         25.50        44.89 o                         
   5  18  10          7.38        -63.22        63.22 o                         
  -4  19  10        447.83        329.52        77.59 o                         
  -3  19  10          0.78         65.50       101.18 o                         
  -2  19  10         51.38        -22.56        91.31 o                         
  -1  19  10        209.26        155.69       152.91 o                         
   0  19  10         31.04        -21.47        85.46 o                         
   1  19  10        379.73        439.29        86.11 o                         
   2  19  10          0.18         40.64        44.06 o                         
   3  19  10        192.55        208.05        53.89 o                         
   4  19  10         30.09         57.34        47.88 o                         
  -3  20  10        523.37        513.82       135.34 o                         
  -2  20  10          2.97         79.17        96.84 o                         
  -1  20  10        209.19         90.88        94.57 o                         
   0  20  10        135.71         81.11        56.94 o                         
   1  20  10        124.55        211.69        62.01 o                         
   2  20  10         42.01        146.25        65.26 o                         
   3  20  10          5.58         58.36        49.99 o                         
   4  20  10          8.59        -59.97        63.88 o                         
  -3  21  10          1.70         71.25       104.87 o                         
  -2  21  10          6.58        -45.44        91.42 o                         
  -1  21  10        155.55        123.09        98.69 o                         
   0  21  10          9.63         18.65        91.96 o                         
   1  21  10        261.29        255.50       119.94 o                         
   2  21  10          1.28         -5.03        57.57 o                         
   3  21  10         96.27        208.63        70.01 o                         
  -1  22  10        165.24         67.02       101.51 o                         
   0  22  10         28.49         -3.47        91.10 o                         
  -7   1  11         14.99         42.11        38.62 o                         
  -6   1  11        887.79        888.75        93.01 o                         
  -5   1  11        247.89        379.02        46.29 o                         
  -4   1  11        155.30        204.49        38.68 o                         
  -3   1  11        258.74        353.94        62.75 o                         
  -2   1  11       2302.46       2132.97        66.48 o                         
  -1   1  11        798.21        847.96        44.27 o                         
   0   1  11        623.28        635.12        45.10 o                         
   1   1  11       2378.85       2487.52        69.60 o                         
   2   1  11        208.32        245.76        33.17 o                         
   3   1  11       5896.50       5702.80       172.65 o                         
   4   1  11       1728.87       1707.97        89.28 o                         
   5   1  11       3761.62       3789.34       398.81 o                         
   6   1  11        279.19        262.60        61.96 o                         
   7   1  11        949.78        802.42        94.13 o                         
  -7   2  11          7.25        -19.04        35.60 o                         
  -6   2  11         32.72         61.74        37.41 o                         
  -5   2  11         26.89         -5.41        30.42 o                         
  -4   2  11         68.96        104.64        34.22 o                         
  -3   2  11         58.29          2.96        29.64 o                         
  -2   2  11         32.55         26.10        22.98 o                         
  -1   2  11          6.39         -3.15        21.64 o                         
   0   2  11        468.46        414.40        35.20 o                         
   1   2  11        106.35         81.18        27.57 o                         
   2   2  11          4.14         16.52        25.74 o                         
   3   2  11        109.86        194.51        31.03 o                         
   4   2  11         83.98        122.04        38.08 o                         
   5   2  11          8.75         58.34        45.68 o                         
   6   2  11         26.31         26.08        54.60 o                         
   7   2  11          8.41         68.44        70.06 o                         
  -7   3  11          0.21         21.69        37.50 o                         
  -6   3  11        521.48        488.14        62.07 o                         
  -5   3  11          4.33        -17.83        30.66 o                         
  -4   3  11        848.75        828.98        58.45 o                         
  -3   3  11         33.06          7.61        23.64 o                         
  -2   3  11       2890.64       2824.75        77.49 o                         
  -1   3  11       1275.45       1278.93        52.38 o                         
   0   3  11        692.35        744.16        41.99 o                         
   1   3  11       2141.52       2238.38        60.02 o                         
   2   3  11        198.31        291.90        34.41 o                         
   3   3  11       4543.88       4843.32       208.01 o                         
   4   3  11        677.00        694.92        72.34 o                         
   5   3  11       2706.47       2839.86       140.30 o                         
   6   3  11        487.20        587.84        80.96 o                         
   7   3  11        763.68        723.74        73.26 o                         
  -7   4  11          2.21         -6.70        36.45 o                         
  -6   4  11         78.71         54.45        37.45 o                         
  -5   4  11         48.23         39.40        32.84 o                         
  -4   4  11        126.40         92.99        33.62 o                         
  -3   4  11         40.05        -22.25        24.53 o                         
  -2   4  11         75.12        124.95        26.98 o                         
  -1   4  11        233.33        182.89        29.49 o                         
   0   4  11       1317.03       1238.32        46.57 o                         
   1   4  11        101.50         92.63        21.65 o                         
   2   4  11         55.27         39.50        29.58 o                         
   3   4  11        443.20        566.97        55.93 o                         
   4   4  11        157.51        115.00        52.08 o                         
   5   4  11         61.83        113.92        43.60 o                         
   6   4  11        108.05        165.27        56.31 o                         
   7   4  11         48.09        110.31        46.29 o                         
  -7   5  11          0.06        -36.24        36.24 o                         
  -6   5  11        144.60        108.95        39.28 o                         
  -5   5  11         35.11        -26.83        54.74 o                         
  -4   5  11       1006.02        911.60        60.69 o                         
  -3   5  11         21.21          0.52        20.51 o                         
  -2   5  11       1609.76       1545.19        67.53 o                         
  -1   5  11       1168.61       1158.12        50.19 o                         
   0   5  11        221.49        242.95        27.48 o                         
   1   5  11       4417.82       4320.00        96.93 o                         
   2   5  11        473.84        453.63        50.78 o                         
   3   5  11       3850.07       3957.76       164.26 o                         
   4   5  11        733.95        754.90        62.63 o                         
   5   5  11       1641.01       1610.43        87.00 o                         
   6   5  11        689.02        682.81        83.53 o                         
   7   5  11        633.21        645.08       108.40 o                         
  -7   6  11         46.12         36.90        40.83 o                         
  -6   6  11         48.40         67.35        37.44 o                         
  -5   6  11        139.80        120.53        37.42 o                         
  -4   6  11         52.22         73.42        27.43 o                         
  -3   6  11        406.43        379.18        41.88 o                         
  -2   6  11          6.51         16.53        18.67 o                         
  -1   6  11        736.27        764.58        38.83 o                         
   0   6  11        739.28        769.17        38.93 o                         
   1   6  11        414.60        499.25        40.09 o                         
   2   6  11        287.62        196.83        42.32 o                         
   3   6  11        421.98        474.46        54.24 o                         
   4   6  11         10.80        -23.75        33.23 o                         
   5   6  11          4.55         49.82        37.67 o                         
   6   6  11         46.21         88.77        42.63 o                         
   7   6  11          0.65         71.72        44.23 o                         
  -7   7  11          1.60        -34.82        34.82 o                         
  -6   7  11         32.29        -24.03        33.29 o                         
  -5   7  11          6.65         13.07        32.40 o                         
  -4   7  11       1287.92       1289.97        61.54 o                         
  -3   7  11        232.48        213.25        27.85 o                         
  -2   7  11        597.81        702.11        35.14 o                         
  -1   7  11        802.60        781.73        36.65 o                         
   0   7  11        632.62        750.41        38.49 o                         
   1   7  11       2716.85       2832.50        97.68 o                         
   2   7  11        944.64        939.00        76.54 o                         
   3   7  11       2782.07       2928.92       107.89 o                         
   4   7  11         88.65        104.01        39.08 o                         
   5   7  11       1327.13       1307.85        81.30 o                         
   6   7  11        937.60        904.01        77.14 o                         
   7   7  11        421.65        518.38       127.53 o                         
  -7   8  11         70.50         72.67        47.21 o                         
  -6   8  11          0.22          4.33        34.98 o                         
  -5   8  11         15.04          8.97        39.20 o                         
  -4   8  11         45.84         93.50        29.65 o                         
  -3   8  11        153.75        127.29        30.18 o                         
  -2   8  11         76.63         68.34        20.59 o                         
  -1   8  11        321.35        363.12        28.80 o                         
   0   8  11        527.65        541.54        35.08 o                         
   1   8  11        798.95        865.38        72.95 o                         
   2   8  11         46.96        -18.64        32.57 o                         
   3   8  11        156.08        144.82        64.53 o                         
   4   8  11         16.20         16.06        35.26 o                         
   5   8  11         12.40        145.30        42.94 o                         
   6   8  11        202.25        202.15        45.58 o                         
   7   8  11          3.16        154.86        86.11 o                         
  -7   9  11         10.50        -58.67        65.18 o                         
  -6   9  11         67.26         21.17        35.59 o                         
  -5   9  11         12.59        -31.02        31.02 o                         
  -4   9  11       1272.80       1347.93        66.16 o                         
  -3   9  11        290.03        267.13        34.70 o                         
  -2   9  11        594.50        596.63        34.47 o                         
  -1   9  11        755.04        769.48        40.74 o                         
   0   9  11       1299.36       1317.12        55.06 o                         
   1   9  11       2450.42       2271.50        93.94 o                         
   2   9  11       1126.04       1148.96        74.16 o                         
   3   9  11       2178.99       2225.98        95.83 o                         
   4   9  11        133.62        238.16        46.17 o                         
   5   9  11       1387.81       1398.20        73.97 o                         
   6   9  11        844.55        771.23       136.10 o                         
  -6  10  11          6.71        -24.62        34.90 o                         
  -5  10  11          9.38         15.00        33.41 o                         
  -4  10  11         29.47         91.96        30.01 o                         
  -3  10  11         50.78         88.87        28.27 o                         
  -2  10  11        324.06        324.50        43.64 o                         
  -1  10  11        100.15        127.22        25.53 o                         
   0  10  11        789.23        796.70        55.84 o                         
   1  10  11        351.01        369.19        43.74 o                         
   2  10  11         56.83         27.66        37.43 o                         
   3  10  11         11.84         34.38        36.96 o                         
   4  10  11          0.77          3.01        35.51 o                         
   5  10  11         39.43          2.00        59.65 o                         
   6  10  11        142.88        127.31        47.62 o                         
  -6  11  11         46.82        -53.10        55.82 o                         
  -5  11  11         11.28          3.27        46.02 o                         
  -4  11  11        772.50        825.21        63.23 o                         
  -3  11  11        111.94         72.83        28.57 o                         
  -2  11  11        172.69        211.92        32.59 o                         
  -1  11  11        198.03        217.49        28.58 o                         
   0  11  11        854.06        863.60        57.84 o                         
   1  11  11       2288.90       2349.21        85.23 o                         
   2  11  11        387.03        430.62        54.00 o                         
   3  11  11       1375.93       1403.89        79.83 o                         
   4  11  11        152.27        127.05        37.13 o                         
   5  11  11        416.84        291.57        53.75 o                         
   6  11  11        964.25        918.32        84.84 o                         
  -6  12  11          7.49         89.26        40.58 o                         
  -5  12  11         75.56         27.30        35.64 o                         
  -4  12  11         82.85         82.41        30.15 o                         
  -3  12  11          0.18        -24.28        24.28 o                         
  -2  12  11        580.99        535.33        43.15 o                         
  -1  12  11        501.01        617.27        43.61 o                         
   0  12  11        252.21        191.11        39.69 o                         
   1  12  11        255.42        232.04        40.69 o                         
   2  12  11         10.02        -30.22        30.22 o                         
   3  12  11        365.25        423.24        54.49 o                         
   4  12  11        136.26        124.33        46.01 o                         
   5  12  11        172.72        163.11        50.55 o                         
   6  12  11        191.56        207.68        55.13 o                         
  -6  13  11         55.55         10.65        65.97 o                         
  -5  13  11         68.37         53.40        40.04 o                         
  -4  13  11        676.04        672.13        50.23 o                         
  -3  13  11        385.03        381.75        53.23 o                         
  -2  13  11        558.07        605.96        45.31 o                         
  -1  13  11        476.64        516.23        60.36 o                         
   0  13  11       1366.74       1422.82       105.80 o                         
   1  13  11       1096.22       1023.99        63.15 o                         
   2  13  11        350.85        427.36        76.42 o                         
   3  13  11       1076.04       1137.07        98.69 o                         
   4  13  11        419.21        492.17       102.94 o                         
   5  13  11        677.19        590.04        86.90 o                         
   6  13  11        876.41        707.48        95.78 o                         
  -6  14  11         43.78        128.83        92.40 o                         
  -5  14  11        143.90         88.59        39.78 o                         
  -4  14  11         20.89         17.57        29.29 o                         
  -3  14  11          0.20         -1.88        27.60 o                         
  -2  14  11        952.64        912.44        52.59 o                         
  -1  14  11        111.92        113.82        34.76 o                         
   0  14  11        427.28        461.25        55.22 o                         
   1  14  11          4.32         14.27        31.70 o                         
   2  14  11        121.63         67.33        43.09 o                         
   3  14  11        216.33        176.06        45.85 o                         
   4  14  11        160.97        145.97        50.64 o                         
   5  14  11        239.87        339.48        61.04 o                         
  -5  15  11         31.47         97.25        47.70 o                         
  -4  15  11          6.65        -27.01        27.77 o                         
  -3  15  11         48.77         82.73        32.26 o                         
  -2  15  11         58.80         98.60        46.18 o                         
  -1  15  11        112.03         86.86        35.69 o                         
   0  15  11        670.20        711.72        55.71 o                         
   1  15  11        928.18       1001.53        65.18 o                         
   2  15  11        331.06        379.57        85.96 o                         
   3  15  11        638.11        724.67        71.26 o                         
   4  15  11        510.09        570.27        69.64 o                         
   5  15  11        429.85        497.36        71.05 o                         
  -5  16  11         95.17        141.09        51.34 o                         
  -4  16  11          6.80         30.13        31.87 o                         
  -3  16  11          4.74         17.18        27.25 o                         
  -2  16  11        526.00        491.15        51.79 o                         
  -1  16  11        192.40        172.22        39.80 o                         
   0  16  11        307.23        318.12        56.80 o                         
   1  16  11          0.40        -33.38        33.38 o                         
   2  16  11        273.35        280.91        54.55 o                         
   3  16  11        202.18        216.10        53.91 o                         
   4  16  11        161.72        273.43        71.07 o                         
   5  16  11        125.13        142.71        55.75 o                         
  -4  17  11         10.46         -6.53        41.86 o                         
  -3  17  11        135.13         82.30        44.38 o                         
  -2  17  11         61.46         45.17        38.39 o                         
  -1  17  11        208.80        190.66        70.18 o                         
   0  17  11        264.91        336.03        78.30 o                         
   1  17  11        270.34        233.15        65.08 o                         
   2  17  11        500.79        501.24        63.36 o                         
   3  17  11        342.95        452.18        91.95 o                         
   4  17  11        731.41        758.69        79.88 o                         
  -4  18  11          1.38        -50.28        50.28 o                         
  -3  18  11         18.81        -25.59        86.32 o                         
  -2  18  11        343.82        185.59        67.04 o                         
  -1  18  11        111.01         59.28        91.42 o                         
   0  18  11        143.04        108.08        62.89 o                         
   1  18  11         16.91         50.31        58.80 o                         
   2  18  11        152.44         77.44        52.22 o                         
   3  18  11          1.43         19.89        50.37 o                         
   4  18  11        120.12        172.89        52.55 o                         
  -3  19  11        249.04         50.97        91.10 o                         
  -2  19  11        138.24        284.89       115.28 o                         
  -1  19  11        216.84        207.54        68.21 o                         
   0  19  11        250.87        308.49        77.44 o                         
   1  19  11         47.45         31.44        59.89 o                         
   2  19  11        372.62        446.11        65.39 o                         
   3  19  11         32.39          8.88        51.97 o                         
  -2  20  11        121.25         86.87       102.05 o                         
  -1  20  11          9.17        -55.31        83.40 o                         
   0  20  11        155.65        -43.77        43.77 o                         
   1  20  11         13.37         18.01        62.00 o                         
   2  20  11        417.64        410.15       104.76 o                         
  -7   0  12        473.83        696.88       130.79 o                         
  -6   0  12        109.49        103.76        57.53 o                         
  -5   0  12       1334.28       1277.76       157.57 o                         
  -4   0  12        478.20        617.27        77.75 o                         
  -3   0  12       2889.40       2955.86       222.80 o                         
  -2   0  12       5746.98       5496.27       194.71 o                         
  -1   0  12        292.47        283.93        56.15 o                         
   0   0  12       6981.22       7124.07       291.51 o                         
   1   0  12       1315.91       1385.72       150.36 o                         
   2   0  12       3212.02       3020.04       130.95 o                         
   3   0  12       3622.43       3759.42       187.72 o                         
   4   0  12       1110.57       1452.76       150.85 o                         
   5   0  12       1130.46       1407.97       155.73 o                         
   6   0  12        462.73        570.76       118.97 o                         
  -7   1  12          5.47        -63.98        63.98 o                         
  -6   1  12          0.37        -36.21        36.21 o                         
  -5   1  12          4.27         54.51        33.75 o                         
  -4   1  12          1.24        -49.28        49.28 o                         
  -3   1  12          6.78         57.94        33.04 o                         
  -2   1  12          1.78          9.97        34.15 o                         
  -1   1  12         11.73          5.25        23.68 o                         
   0   1  12         25.83        134.60        27.65 o                         
   1   1  12          7.93         18.47        27.44 o                         
   2   1  12         71.28        148.58        32.81 o                         
   3   1  12         13.15         49.85        35.83 o                         
   4   1  12          1.95         70.84        48.07 o                         
   5   1  12          4.82         57.24        49.91 o                         
   6   1  12          0.01         82.35        54.30 o                         
  -7   2  12        607.55        630.40       114.90 o                         
  -6   2  12         40.63         75.63        38.90 o                         
  -5   2  12       1163.10       1280.33        74.39 o                         
  -4   2  12        380.30        458.70        50.14 o                         
  -3   2  12       2760.73       2879.79       116.09 o                         
  -2   2  12       4474.95       4458.55       104.65 o                         
  -1   2  12        926.36        881.22        47.90 o                         
   0   2  12       6319.28       6443.67       142.47 o                         
   1   2  12       1685.13       1528.76        65.65 o                         
   2   2  12       5184.23       5205.77       142.36 o                         
   3   2  12       4073.22       3885.74       138.26 o                         
   4   2  12       1984.59       2055.32       122.88 o                         
   5   2  12       1691.63       1678.14       150.20 o                         
   6   2  12        466.43        264.93       116.04 o                         
  -7   3  12          1.89          6.18        73.96 o                         
  -6   3  12          4.25         -0.86        36.02 o                         
  -5   3  12          1.28        115.17        39.03 o                         
  -4   3  12         68.81         15.20        32.78 o                         
  -3   3  12        286.25        262.37        41.81 o                         
  -2   3  12         22.91        117.96        29.05 o                         
  -1   3  12         12.20         19.30        23.07 o                         
   0   3  12        537.27        615.61        54.50 o                         
   1   3  12         61.10        108.88        30.88 o                         
   2   3  12        739.04        704.41        61.60 o                         
   3   3  12         10.01         51.41        53.71 o                         
   4   3  12         27.33         24.96        48.08 o                         
   5   3  12         20.06        111.15        53.43 o                         
   6   3  12         10.01         38.43        51.04 o                         
   7   3  12          1.81         48.15        76.56 o                         
  -7   4  12        634.42        429.02       116.58 o                         
  -6   4  12         61.51         45.08        45.79 o                         
  -5   4  12        954.39        983.54        68.77 o                         
  -4   4  12        438.54        430.59        48.77 o                         
  -3   4  12       1106.05       1142.67        66.15 o                         
  -2   4  12       2770.32       2912.07        82.54 o                         
  -1   4  12       1047.64       1003.95        54.06 o                         
   0   4  12       4746.81       4760.94       120.53 o                         
   1   4  12       1611.40       1502.55        87.64 o                         
   2   4  12       4534.31       4381.20       137.16 o                         
   3   4  12       1944.15       1811.37        87.64 o                         
   4   4  12       2124.07       2046.38        96.52 o                         
   5   4  12       1405.02       1521.62       139.73 o                         
   6   4  12        620.04        650.51        88.20 o                         
  -7   5  12          2.85        -68.97        68.97 o                         
  -6   5  12         30.33        -17.95        38.16 o                         
  -5   5  12          1.69         39.66        35.03 o                         
  -4   5  12        219.16        187.37        40.09 o                         
  -3   5  12         91.78         28.01        32.15 o                         
  -2   5  12         83.71        141.99        29.51 o                         
  -1   5  12          6.93         41.00        25.58 o                         
   0   5  12         86.75        115.62        28.34 o                         
   1   5  12        115.95        130.06        31.11 o                         
   2   5  12        103.09        145.12        50.69 o                         
   3   5  12         27.53         53.95        37.57 o                         
   4   5  12         93.51        112.19        43.62 o                         
   5   5  12         80.33        217.92        58.57 o                         
   6   5  12          5.58         61.06        52.80 o                         
  -6   6  12        108.40        143.46        44.78 o                         
  -5   6  12        989.03        945.46        67.85 o                         
  -4   6  12        907.56       1039.64        67.13 o                         
  -3   6  12       1239.15       1190.02        90.32 o                         
  -2   6  12       2624.22       2671.85        79.30 o                         
  -1   6  12       2211.66       2111.73        62.06 o                         
   0   6  12       3629.55       3834.22       165.50 o                         
   1   6  12       1380.48       1346.18       113.56 o                         
   2   6  12       4472.12       4492.31       141.25 o                         
   3   6  12       1113.57       1210.61        77.50 o                         
   4   6  12       2951.78       2913.50       145.81 o                         
   5   6  12       1545.71       1644.14       118.91 o                         
   6   6  12        598.95        496.04        81.35 o                         
  -6   7  12          1.45         52.90        38.91 o                         
  -5   7  12         85.92         61.98        36.48 o                         
  -4   7  12        188.22        216.23        42.57 o                         
  -3   7  12         98.01        150.80        31.96 o                         
  -2   7  12         12.73         25.84        23.43 o                         
  -1   7  12        212.16        202.12        31.78 o                         
   0   7  12        442.48        500.72        44.13 o                         
   1   7  12        158.19        151.62        42.74 o                         
   2   7  12          2.60        110.88        41.88 o                         
   3   7  12         27.39         13.19        36.08 o                         
   4   7  12         64.05        123.00        42.86 o                         
   5   7  12         35.48         54.84        42.07 o                         
   6   7  12         71.65         37.96        44.34 o                         
  -6   8  12         55.38         22.04        37.48 o                         
  -5   8  12        667.25        698.48        61.41 o                         
  -4   8  12        628.49        580.82        55.20 o                         
  -3   8  12        554.28        559.68        45.87 o                         
  -2   8  12       1216.57       1247.57        52.20 o                         
  -1   8  12       1572.79       1672.11        57.41 o                         
   0   8  12       4414.27       4432.54       178.11 o                         
   1   8  12        531.01        515.33        58.11 o                         
   2   8  12       5781.07       5558.84       162.90 o                         
   3   8  12        316.11        471.38        58.68 o                         
   4   8  12       1311.81       1440.92        86.13 o                         
   5   8  12       1964.04       1898.28        99.83 o                         
   6   8  12        165.41        191.60       166.52 o                         
  -6   9  12          6.33        -30.85        39.96 o                         
  -5   9  12         79.05         81.45        52.22 o                         
  -4   9  12        156.52        136.63        38.64 o                         
  -3   9  12        276.07        281.35        36.58 o                         
  -2   9  12        548.09        530.08        51.82 o                         
  -1   9  12        108.65         81.88        25.80 o                         
   0   9  12          3.14         84.50        42.19 o                         
   1   9  12        475.13        530.22        59.80 o                         
   2   9  12        201.12        266.99        50.01 o                         
   3   9  12        403.33        460.94        57.97 o                         
   4   9  12        165.63        216.61        47.99 o                         
   5   9  12        304.15        449.17        60.38 o                         
   6   9  12          1.32        -11.71        71.68 o                         
  -6  10  12        108.19        114.69        52.08 o                         
  -5  10  12        656.30        672.43        87.86 o                         
  -4  10  12        720.87        601.94        57.29 o                         
  -3  10  12        604.10        671.79        49.34 o                         
  -2  10  12       1751.17       1707.82        65.88 o                         
  -1  10  12        705.52        638.07        45.75 o                         
   0  10  12       3381.87       3323.80       105.86 o                         
   1  10  12        502.74        496.02        59.72 o                         
   2  10  12       2760.67       2894.33       113.92 o                         
   3  10  12        577.30        656.13        64.88 o                         
   4  10  12       1452.23       1476.92        88.17 o                         
   5  10  12       1604.38       1482.21        96.01 o                         
   6  10  12        370.76        301.92       108.99 o                         
  -6  11  12         24.77         31.05        56.73 o                         
  -5  11  12         17.98         15.06        36.78 o                         
  -4  11  12        168.21        161.05        52.07 o                         
  -3  11  12        393.49        405.34        42.51 o                         
  -2  11  12        561.18        618.31        46.39 o                         
  -1  11  12        234.57        193.40        40.05 o                         
   0  11  12         31.27         61.75        33.83 o                         
   1  11  12        425.43        433.77        48.80 o                         
   2  11  12         96.76         79.61        42.69 o                         
   3  11  12        637.26        835.36        71.17 o                         
   4  11  12          5.70        -46.61        46.61 o                         
   5  11  12        301.20        439.10        64.09 o                         
  -5  12  12        556.60        572.22        58.35 o                         
  -4  12  12        562.68        555.71        55.50 o                         
  -3  12  12        207.91        220.39        36.01 o                         
  -2  12  12        616.48        643.62        47.74 o                         
  -1  12  12        212.95        251.08        61.99 o                         
   0  12  12       2033.31       2247.39        89.25 o                         
   1  12  12        442.56        481.39        51.96 o                         
   2  12  12       1965.82       2169.42       100.75 o                         
   3  12  12        396.82        438.81        77.98 o                         
   4  12  12        681.50        664.28        69.99 o                         
   5  12  12        923.87        919.86        83.30 o                         
  -5  13  12         42.44         70.24        55.49 o                         
  -4  13  12        153.75        108.88        40.52 o                         
  -3  13  12        350.28        372.01        41.90 o                         
  -2  13  12        283.70        333.75        46.20 o                         
  -1  13  12         81.68         97.33        50.15 o                         
   0  13  12        165.38        162.18        39.82 o                         
   1  13  12         49.70         18.51        35.03 o                         
   2  13  12         34.22         57.21        58.67 o                         
   3  13  12        498.90        479.97        82.00 o                         
   4  13  12         15.99         91.86        49.21 o                         
   5  13  12        455.88        432.02        64.59 o                         
  -5  14  12        460.26        424.87        62.10 o                         
  -4  14  12        335.44        290.31        51.11 o                         
  -3  14  12        616.15        662.47        51.78 o                         
  -2  14  12        761.14        751.84        61.54 o                         
  -1  14  12        485.10        523.39        53.58 o                         
   0  14  12       1620.51       1705.57        80.77 o                         
   1  14  12        630.48        653.04        86.62 o                         
   2  14  12        817.75        931.47        99.91 o                         
   3  14  12        730.52        711.33        71.92 o                         
   4  14  12        567.59        391.35        63.20 o                         
   5  14  12        658.38        546.46       123.41 o                         
  -4  15  12        239.90        212.99        60.64 o                         
  -3  15  12         96.27        114.80        52.26 o                         
  -2  15  12        288.01        307.78        55.61 o                         
  -1  15  12          8.60         25.02        40.84 o                         
   0  15  12        282.35        200.05        66.76 o                         
   1  15  12         40.08         66.33        59.81 o                         
   2  15  12         11.46         35.02        45.66 o                         
   3  15  12        648.17        602.36        72.28 o                         
   4  15  12         45.43         65.28        57.31 o                         
  -4  16  12        401.38        310.81        70.64 o                         
  -3  16  12        606.11        770.39        94.83 o                         
  -2  16  12        356.75        337.63        69.34 o                         
  -1  16  12        869.58        916.36       125.80 o                         
   0  16  12        686.60        691.13        92.16 o                         
   1  16  12        840.60        789.70        73.62 o                         
   2  16  12        357.04        352.58        71.18 o                         
   3  16  12        380.58        464.48        66.02 o                         
   4  16  12        431.47        478.26        67.22 o                         
  -4  17  12         28.99        -27.44        71.03 o                         
  -3  17  12        293.58        154.97        69.83 o                         
  -2  17  12         37.55         26.19        60.53 o                         
  -1  17  12         14.89        -57.70        58.64 o                         
   0  17  12        221.82        176.28        68.40 o                         
   1  17  12          3.68        -31.24        59.52 o                         
   2  17  12         18.46         64.85        48.81 o                         
   3  17  12        346.20        372.90        65.41 o                         
  -2  18  12        143.33        -49.26        49.26 o                         
  -1  18  12        987.41       1225.19       190.76 o                         
   0  18  12        313.05        353.60       112.95 o                         
   1  18  12        764.63        803.26       101.93 o                         
   2  18  12        309.47        370.37        62.82 o                         
   3  18  12        624.25        811.30        97.09 o                         
  -1  19  12         17.60         30.69        83.83 o                         
   0  19  12        116.68         90.19        68.70 o                         
   1  19  12          1.28         27.76        82.20 o                         
   2  19  12         24.49        111.05        90.66 o                         
  -6   1  13        285.88        400.15        56.20 o                         
  -5   1  13        558.24        589.65        58.60 o                         
  -4   1  13          4.77        -21.56        33.54 o                         
  -3   1  13       1076.84       1170.09        69.94 o                         
  -2   1  13         21.48        -15.18        32.13 o                         
  -1   1  13       1191.22       1291.56        67.21 o                         
   0   1  13        546.14        564.54        49.56 o                         
   1   1  13        298.86        276.88        40.19 o                         
   2   1  13         11.87          6.52        36.97 o                         
   3   1  13          1.20        -40.36        41.39 o                         
   4   1  13        368.19        457.48        76.24 o                         
   5   1  13        211.91        212.87        61.79 o                         
   6   1  13        297.37        324.06        83.45 o                         
  -6   2  13          7.77         25.96        52.50 o                         
  -5   2  13         11.61         11.22        37.46 o                         
  -4   2  13         46.82          4.44        35.45 o                         
  -3   2  13         45.30         70.07        34.48 o                         
  -2   2  13         22.20         54.77        34.29 o                         
  -1   2  13        350.92        436.64        59.67 o                         
   0   2  13        131.83        173.51        37.27 o                         
   1   2  13        758.38        628.35        49.88 o                         
   2   2  13          3.89         -0.60        37.05 o                         
   3   2  13          0.95         -7.89        47.87 o                         
   4   2  13          6.45        -48.08        48.08 o                         
   5   2  13          0.53         78.71        55.65 o                         
   6   2  13          2.70         43.74        58.36 o                         
  -6   3  13        185.76        198.31        51.55 o                         
  -5   3  13        462.34        581.33        60.28 o                         
  -4   3  13          2.83         -5.04        33.91 o                         
  -3   3  13       1126.14       1073.55        67.84 o                         
  -2   3  13         42.35          1.45        31.56 o                         
  -1   3  13       1264.45       1331.78        68.78 o                         
   0   3  13         56.73         89.55        35.44 o                         
   1   3  13        125.50        165.08        35.56 o                         
   2   3  13        171.33        148.07        44.67 o                         
   3   3  13         48.62         93.59        41.89 o                         
   4   3  13        363.08        351.04        70.51 o                         
   5   3  13        251.77        236.49       120.76 o                         
   6   3  13        124.52        132.31        63.15 o                         
  -6   4  13         42.47         19.83        48.43 o                         
  -5   4  13         20.65         21.62        38.52 o                         
  -4   4  13        467.95        453.33        88.99 o                         
  -3   4  13          1.99         50.17        33.63 o                         
  -2   4  13          1.91         36.73        33.28 o                         
  -1   4  13        761.09        897.53        59.21 o                         
   0   4  13        690.16        667.21        56.96 o                         
   1   4  13       1248.65       1227.07        79.47 o                         
   2   4  13         68.18         14.37        38.67 o                         
   3   4  13         64.61         17.50        37.08 o                         
   4   4  13          1.73         67.02        50.03 o                         
   5   4  13          9.37        -45.04        45.04 o                         
   6   4  13         23.41         46.93        56.72 o                         
  -6   5  13         68.57         97.43        50.78 o                         
  -5   5  13        152.03        126.73        41.21 o                         
  -4   5  13         88.47        127.17        38.75 o                         
  -3   5  13       1438.48       1470.15        75.75 o                         
  -2   5  13          1.14        -31.20        31.20 o                         
  -1   5  13       1805.91       1883.87        87.84 o                         
   0   5  13          3.40          5.10        30.31 o                         
   1   5  13        453.57        477.78        58.89 o                         
   2   5  13        259.01        157.54        48.10 o                         
   3   5  13          2.86        -12.36        37.70 o                         
   4   5  13        310.58        369.22        72.04 o                         
   5   5  13        236.50        142.28        60.64 o                         
   6   5  13        283.76        220.36        97.39 o                         
  -6   6  13          0.58        -51.43        51.43 o                         
  -5   6  13         10.57         16.78        37.88 o                         
  -4   6  13         53.50         96.73        40.66 o                         
  -3   6  13         61.96         42.68        39.80 o                         
  -2   6  13         62.85         29.34        34.23 o                         
  -1   6  13         87.94        138.34        35.37 o                         
   0   6  13        361.84        366.12        55.86 o                         
   1   6  13        222.18        229.38        51.34 o                         
   2   6  13        161.13        182.87        47.49 o                         
   3   6  13          1.04         13.67        38.75 o                         
   4   6  13        339.46        293.60        54.40 o                         
   5   6  13         21.16        139.14        59.73 o                         
   6   6  13          0.10         63.12        83.61 o                         
  -6   7  13        141.27        113.84        75.59 o                         
  -5   7  13         82.33         80.81        39.43 o                         
  -4   7  13         63.00         72.26        36.89 o                         
  -3   7  13        808.85        821.40        62.37 o                         
  -2   7  13        189.56        135.93        43.22 o                         
  -1   7  13       1020.37       1106.39        75.15 o                         
   0   7  13        239.91        178.50        73.36 o                         
   1   7  13        113.45        104.15        43.52 o                         
   2   7  13        593.40        574.17        64.15 o                         
   3   7  13         38.02         24.78        56.81 o                         
   4   7  13        267.38        212.76        51.73 o                         
   5   7  13         24.74         22.72        59.48 o                         
  -6   8  13          4.67        -70.82        70.82 o                         
  -5   8  13         77.25         23.44        37.65 o                         
  -4   8  13          8.92         42.45        51.33 o                         
  -3   8  13         94.09         86.67        36.78 o                         
  -2   8  13         66.52         76.13        35.84 o                         
  -1   8  13          1.62          9.09        31.61 o                         
   0   8  13        346.42        335.29        55.35 o                         
   1   8  13         26.30         12.93        41.94 o                         
   2   8  13        349.55        430.65        58.52 o                         
   3   8  13          6.60         18.60        40.63 o                         
   4   8  13        232.16        212.18        70.66 o                         
   5   8  13         18.40         61.02        58.32 o                         
  -5   9  13         62.89         20.12        36.83 o                         
  -4   9  13        149.36        138.36        39.98 o                         
  -3   9  13        518.57        490.68        46.68 o                         
  -2   9  13          0.66         19.97        27.88 o                         
  -1   9  13        536.03        574.80        65.58 o                         
   0   9  13         59.64         80.75        43.45 o                         
   1   9  13        385.44        349.73        57.27 o                         
   2   9  13        340.47        433.10        60.44 o                         
   3   9  13         15.27         13.45        41.76 o                         
   4   9  13        111.43         85.90        48.53 o                         
   5   9  13          0.11        -63.01        63.01 o                         
  -5  10  13        254.51        235.75        86.04 o                         
  -4  10  13          8.08         52.36        38.10 o                         
  -3  10  13         30.03         55.41        31.47 o                         
  -2  10  13         35.07         58.69        30.17 o                         
  -1  10  13          1.43        -33.15        33.22 o                         
   0  10  13        192.93        223.51        59.33 o                         
   1  10  13          0.43        -18.90        48.45 o                         
   2  10  13        192.78        159.91        50.72 o                         
   3  10  13        175.42        219.95        51.98 o                         
   4  10  13         61.13         31.00        58.36 o                         
   5  10  13          0.34         69.84        61.83 o                         
  -5  11  13         17.03         32.68        43.97 o                         
  -4  11  13        186.49        172.62        42.95 o                         
  -3  11  13        172.48        153.36        36.05 o                         
  -2  11  13        406.78        463.97        52.89 o                         
  -1  11  13        547.90        504.38        55.50 o                         
   0  11  13         10.77          2.23        41.46 o                         
   1  11  13        737.26        622.24        67.12 o                         
   2  11  13         25.41        -39.45        39.45 o                         
   3  11  13         88.79         23.17        45.21 o                         
   4  11  13        100.62        156.42       100.15 o                         
   5  11  13          0.09         35.19       133.61 o                         
  -5  12  13        304.27        178.93        66.40 o                         
  -4  12  13          1.62         24.25        39.83 o                         
  -3  12  13        185.82        120.09        48.21 o                         
  -2  12  13         29.32        -23.16        33.83 o                         
  -1  12  13          2.84         -0.87        38.49 o                         
   0  12  13        153.89        220.16        44.57 o                         
   1  12  13          5.13         11.27        43.38 o                         
   2  12  13        482.88        501.08        65.09 o                         
   3  12  13        218.63        239.96        72.83 o                         
   4  12  13        225.95        214.03       103.87 o                         
  -4  13  13         62.78         64.57        41.37 o                         
  -3  13  13         21.48        -26.66        59.41 o                         
  -2  13  13        361.12        282.77        47.06 o                         
  -1  13  13         99.93         73.93        58.29 o                         
   0  13  13         84.07          3.60        41.87 o                         
   1  13  13        663.97        648.40        70.42 o                         
   2  13  13         31.73        -42.27        51.95 o                         
   3  13  13        157.39         77.71        64.30 o                         
   4  13  13         83.94         91.61        52.47 o                         
  -4  14  13        134.52        115.68        63.59 o                         
  -3  14  13         15.31         30.16        46.06 o                         
  -2  14  13         12.81        -12.01        44.76 o                         
  -1  14  13          5.24        -23.14        39.58 o                         
   0  14  13        270.14        252.66        55.29 o                         
   1  14  13         22.70         78.99        66.21 o                         
   2  14  13        691.14        557.58        90.25 o                         
   3  14  13        132.39        110.39        69.73 o                         
   4  14  13        123.93        118.97        77.86 o                         
  -3  15  13         20.41        -43.08        47.50 o                         
  -2  15  13        169.59        106.14        62.34 o                         
  -1  15  13         41.52         71.03        49.97 o                         
   0  15  13        145.65         48.32        97.17 o                         
   1  15  13        120.60        -55.29        55.29 o                         
   2  15  13          0.20         33.18        45.99 o                         
   3  15  13        124.50        128.17        67.38 o                         
  -3  16  13        147.39         24.16        63.50 o                         
  -2  16  13          4.42         -5.47        61.87 o                         
  -1  16  13          3.09        -31.13        58.71 o                         
   0  16  13        230.14        197.00       166.41 o                         
   1  16  13         32.41         60.68        61.37 o                         
   2  16  13        727.17        755.96        78.74 o                         
   3  16  13          0.33        -51.73        51.73 o                         
  -2  17  13         86.21        221.12       108.99 o                         
  -1  17  13         31.10         20.50        66.60 o                         
   0  17  13        209.42        243.36        82.75 o                         
   1  17  13         63.72        -21.70        61.84 o                         
   2  17  13         58.24         70.98        60.08 o                         
  -1  18  13        122.19        -12.91        95.11 o                         
   0  18  13        220.44        243.14       100.31 o                         
   1  18  13          5.71        -81.01        81.01 o                         
  -5   0  14       1171.41        873.02       101.32 o                         
  -4   0  14          7.37          5.94        49.22 o                         
  -3   0  14       2187.75       2094.15       130.65 o                         
  -2   0  14         47.47         13.65        48.85 o                         
  -1   0  14       1327.94       1276.77       151.07 o                         
   0   0  14       2252.89       2181.26       134.31 o                         
   1   0  14        706.06        712.84        78.12 o                         
   2   0  14       2244.49       2055.29       187.29 o                         
   3   0  14        154.78        162.13        86.65 o                         
   5   0  14        529.43        685.49       135.67 o                         
  -5   1  14          3.62         18.70        58.37 o                         
  -4   1  14          0.37         -8.76        36.75 o                         
  -3   1  14         30.94         58.45        37.35 o                         
  -2   1  14          8.25        -30.50        30.50 o                         
  -1   1  14          7.63         14.88        34.49 o                         
   0   1  14          7.71         54.69        33.52 o                         
   1   1  14         68.35         19.29        38.88 o                         
   2   1  14          9.87        117.76        55.97 o                         
   3   1  14         20.35        -23.86        68.05 o                         
   4   1  14          2.96        100.05        59.88 o                         
   5   1  14          7.60        -21.70        54.28 o                         
  -5   2  14        410.34        361.24        53.40 o                         
  -4   2  14         23.92         20.93        35.66 o                         
  -3   2  14       1339.82       1392.82       138.51 o                         
  -2   2  14         17.41         -4.76        35.58 o                         
  -1   2  14        794.80        879.57        62.17 o                         
   0   2  14       1519.61       1482.34        75.68 o                         
   1   2  14        382.38        345.94        55.03 o                         
   2   2  14       1824.44       1778.66        94.88 o                         
   3   2  14        184.50        181.73        66.74 o                         
   4   2  14       1747.99       1687.74       126.55 o                         
   5   2  14        273.44        332.32       119.78 o                         
  -5   3  14          1.32        -25.79        36.86 o                         
  -4   3  14          2.31          6.46        37.48 o                         
  -3   3  14         75.67         89.74        37.78 o                         
  -2   3  14         23.12         42.15        36.04 o                         
  -1   3  14         59.42         37.75        34.26 o                         
   0   3  14         10.66         36.77        33.99 o                         
   1   3  14         60.84         73.17        44.37 o                         
   2   3  14          3.58         35.33        40.93 o                         
   3   3  14         30.78        -47.81        47.81 o                         
   4   3  14          0.74         57.44        77.38 o                         
   5   3  14          2.30          0.84        52.30 o                         
  -5   4  14        368.47        312.95        53.75 o                         
  -4   4  14          8.76         19.22        37.72 o                         
  -3   4  14        913.79       1000.04        69.10 o                         
  -2   4  14         57.80         54.19        35.96 o                         
  -1   4  14        716.92        704.44        58.23 o                         
   0   4  14       1355.21       1324.12        85.92 o                         
   1   4  14        551.93        534.13       102.12 o                         
   2   4  14       2272.45       2262.74       105.94 o                         
   3   4  14        174.01        174.63        66.21 o                         
   4   4  14       1783.28       1993.26       135.08 o                         
   5   4  14        421.92        532.45        88.64 o                         
  -5   5  14          1.49         29.50        40.86 o                         
  -4   5  14         53.95         33.15        38.84 o                         
  -3   5  14        273.14        250.95        51.50 o                         
  -2   5  14         78.18         89.55        39.37 o                         
  -1   5  14        189.43        190.94        60.30 o                         
   0   5  14         50.08        103.57        44.99 o                         
   1   5  14        141.42        124.32        51.83 o                         
   2   5  14          2.84         87.86        46.16 o                         
   3   5  14         25.32        -20.88        42.44 o                         
   4   5  14          0.57         46.85        57.82 o                         
   5   5  14         30.57        156.27        91.20 o                         
  -5   6  14        165.90        158.73        55.03 o                         
  -4   6  14          2.67        -20.26        35.90 o                         
  -3   6  14        470.01        535.29        56.37 o                         
  -2   6  14        132.58         30.91        37.32 o                         
  -1   6  14        348.70        379.25        46.86 o                         
   0   6  14        493.50        500.24        64.17 o                         
   1   6  14        221.27        302.54        55.90 o                         
   2   6  14       1808.76       1837.29        98.73 o                         
   3   6  14        161.34         80.07        49.09 o                         
   4   6  14       1943.82       2176.25       141.68 o                         
   5   6  14        458.20        625.63       128.73 o                         
  -5   7  14        131.64        118.44        52.21 o                         
  -4   7  14          1.48         16.29        40.33 o                         
  -3   7  14         90.83         84.63        40.30 o
[truncated: 17,740 more chars]
